# Supplementary material for: Chemerin enhances mesenchymal features of glioblastoma by establishing autocrine and paracrine networks in a CMKLR1-dependent manner
Source: Oncogene. 2022 Apr 22;41(21):3024–36. doi: 10.1038/s41388-022-02295-w (PMC9122825; doi:10.1038/s41388-022-02295-w)
Supplement: Supplementary file 23 — Supplementary Table S1 [file 41388_2022_2295_MOESM23_ESM.xlsx]

## Sheet: CGGA
Supplementary Table S1a: Samples used for bioinformatic analysis in CGGA dataset
Sample	Histology	Subtype	Survival	Status
CGGA_1001	GBM	Mesenchymal	968	0
CGGA_1006	GBM	Classical	254	1
CGGA_1007	GBM	Classical	345	1
CGGA_1011	GBM	Mesenchymal	109	1
CGGA_1015	GBM	Mesenchymal	164	1
CGGA_1019	GBM	Mesenchymal	212	1
CGGA_1022	rAA	Mesenchymal	191	1
CGGA_1023	GBM	Classical	681	1
CGGA_1024	GBM	Classical	890	0
CGGA_1026	GBM	Classical	875	0
CGGA_1034	AA	Classical	753	1
CGGA_1035	GBM	Mesenchymal	567	1
CGGA_1039	GBM	Classical	681	0
CGGA_1045	GBM	Mesenchymal	347	1
CGGA_1049	GBM	Mesenchymal	595	0
CGGA_1052	OA	Neural	NA	NA
CGGA_1072	GBM	Classical	84	1
CGGA_1077	GBM	Mesenchymal	157	1
CGGA_1078	rGBM	Classical	315	1
CGGA_1079	AOA	Classical	NA	NA
CGGA_1081	rAA	Classical	216	1
CGGA_1083	GBM	Mesenchymal	143	0
CGGA_1091	GBM	Classical	864	0
CGGA_1109	GBM	Classical	NA	NA
CGGA_1124	rGBM	Mesenchymal	352	0
CGGA_1139	GBM	Neural	563	0
CGGA_1140	rAA	Neural	791	0
CGGA_1145	rAA	Mesenchymal	239	1
CGGA_1171	GBM	Mesenchymal	412	1
CGGA_1177	rGBM	Mesenchymal	449	1
CGGA_1180	GBM	Mesenchymal	318	0
CGGA_1188	sGBM	Neural	256	1
CGGA_1214	GBM	Classical	388	0
CGGA_1216	GBM	Classical	381	0
CGGA_1218	sGBM	Mesenchymal	240	0
CGGA_1224	GBM	Mesenchymal	271	1
CGGA_1234	GBM	Mesenchymal	423	0
CGGA_1237	GBM	Classical	249	1
CGGA_1240	GBM	Mesenchymal	33	1
CGGA_1251	GBM	Proneural	202	0
CGGA_1258	GBM	Classical	128	1
CGGA_1263	A	Neural	178	0
CGGA_1270	GBM	Neural	202	1
CGGA_1271	sGBM	Classical	175	0
CGGA_1272	sGBM	Proneural	169	1
CGGA_1280	AA	Classical	329	0
CGGA_1281	AO	Neural	NA	NA
CGGA_1283	sGBM	Classical	34	1
CGGA_1284	AA	Mesenchymal	97	1
CGGA_1285	sGBM	Mesenchymal	93	1
CGGA_1292	AO	Neural	161	0
CGGA_1299	GBM	Classical	206	0
CGGA_1301	rGBM	Neural	NA	NA
CGGA_1313	GBM	Mesenchymal	NA	NA
CGGA_1320	GBM	Classical	59	1
CGGA_1332	GBM	Classical	168	0
CGGA_1338	GBM	Mesenchymal	255	0
CGGA_1340	AOA	Proneural	254	0
CGGA_1342	GBM	Mesenchymal	200	1
CGGA_1343	rGBM	Classical	108	1
CGGA_1346	sGBM	Classical	284	1
CGGA_1370	sGBM	Classical	325	0
CGGA_1393	sGBM	Classical	233	0
CGGA_1408	AOA	Classical	NA	NA
CGGA_1411	rA	Mesenchymal	NA	NA
CGGA_235	OA	Neural	2340	1
CGGA_269	A	Mesenchymal	132	0
CGGA_272	sGBM	Mesenchymal	235	1
CGGA_274	GBM	Classical	610	0
CGGA_276	O	Neural	529	0
CGGA_309	rGBM	Mesenchymal	153	1
CGGA_318	rGBM	Mesenchymal	222	1
CGGA_323	O	Neural	2351	0
CGGA_330	AOA	Mesenchymal	1121	1
CGGA_413	GBM	Classical	183	0
CGGA_426	AA	Mesenchymal	1560	1
CGGA_448	AOA	Mesenchymal	354	1
CGGA_483	GBM	Mesenchymal	271	1
CGGA_488	AOA	Classical	435	1
CGGA_493	A	Neural	2056	0
CGGA_494	GBM	Neural	2072	0
CGGA_495	GBM	Mesenchymal	295	1
CGGA_499	GBM	Proneural	136	1
CGGA_525	GBM	Mesenchymal	138	1
CGGA_541	OA	Neural	2008	0
CGGA_564	AA	Classical	679	1
CGGA_565	AOA	Neural	336	0
CGGA_578	AOA	Proneural	376	1
CGGA_599	AOA	Neural	418	1
CGGA_604	GBM	Mesenchymal	381	1
CGGA_616	AA	Classical	952	1
CGGA_624	rGBM	Mesenchymal	136	1
CGGA_630	OA	Neural	1895	0
CGGA_633	O	Proneural	1890	0
CGGA_638	O	Proneural	1881	0
CGGA_643	AOA	Proneural	331	1
CGGA_658	GBM	Proneural	372	1
CGGA_659	O	Neural	730	0
CGGA_661	AA	Mesenchymal	NA	NA
CGGA_669	rGBM	Neural	607	1
CGGA_676	GBM	Classical	376	1
CGGA_678	rAA	Classical	386	1
CGGA_679	GBM	Mesenchymal	263	1
CGGA_680	GBM	Neural	1832	0
CGGA_681	rGBM	Proneural	110	1
CGGA_700	GBM	Proneural	669	0
CGGA_727	AA	Classical	1023	1
CGGA_731	rGBM	Classical	447	1
CGGA_732	AA	Classical	1226	0
CGGA_766	OA	Proneural	1735	0
CGGA_773	sGBM	Neural	443	1
CGGA_782	GBM	Mesenchymal	289	1
CGGA_789	GBM	Mesenchymal	345	1
CGGA_791	AA	Classical	252	1
CGGA_796	A	Classical	720	1
CGGA_802	GBM	Mesenchymal	681	1
CGGA_804	GBM	Neural	614	0
CGGA_807	A	Neural	1692	0
CGGA_808	GBM	Neural	309	1
CGGA_837	GBM	Classical	432	1
CGGA_842	GBM	Mesenchymal	234	1
CGGA_848	GBM	Classical	204	0
CGGA_850	GBM	Classical	564	0
CGGA_859	GBM	Mesenchymal	387	1
CGGA_871	O	Proneural	1107	0
CGGA_876	GBM	Mesenchymal	159	1
CGGA_878	GBM	Classical	863	1
CGGA_902	GBM	Mesenchymal	193	1
CGGA_D02	rGBM	Mesenchymal	484	1
CGGA_D03	GBM	Classical	423	1
CGGA_D06	rAOA	Neural	1016	0
CGGA_D09	GBM	Classical	233	1
CGGA_D11	AOA	Classical	827	1
CGGA_D16	AOA	Mesenchymal	261	1
CGGA_D18	AOA	Neural	452	0
CGGA_D26	rGBM	Mesenchymal	263	1
CGGA_D32	rGBM	Classical	358	1
CGGA_D35	GBM	Mesenchymal	661	1
CGGA_D36	rGBM	Mesenchymal	34	1
CGGA_D37	GBM	Mesenchymal	965	1
CGGA_D44	AOA	Classical	313	1
CGGA_D51	rGBM	Mesenchymal	135	1
CGGA_D57	GBM	Classical	766	1
CGGA_D58	rAA	Neural	181	1
CGGA_D62	GBM	Classical	514	1
CGGA_D64	sGBM	Proneural	101	1
CGGA_J030	rOA	Neural	1065	0
CGGA_J130	rA	Neural	792	0
CGGA_1005	A	Proneural	776	0
CGGA_1013	A	Proneural	560	0
CGGA_1020	A	Proneural	532	0
CGGA_1027	AOA	Proneural	1233	0
CGGA_1031	A	Proneural	415	0
CGGA_1046	A	Classical	520	0
CGGA_1050	OA	Proneural	295	0
CGGA_1060	rGBM	Proneural	227	1
CGGA_1061	rAOA	Proneural	472	0
CGGA_1068	sGBM	Classical	95	1
CGGA_1094	rAOA	Classical	94	0
CGGA_1105	sGBM	Mesenchymal	330	0
CGGA_1113	AO	Proneural	862	0
CGGA_1129	sGBM	Proneural	168	1
CGGA_1136	sGBM	Mesenchymal	236	1
CGGA_1146	AA	Proneural	779	0
CGGA_1160	AOA	Neural	NA	NA
CGGA_1170	sGBM	Proneural	346	1
CGGA_1175	sGBM	Classical	441	1
CGGA_1189	AOA	Proneural	645	0
CGGA_1190	AOA	Proneural	645	0
CGGA_1215	rAOA	Mesenchymal	29	1
CGGA_1219	GBM	Proneural	374	0
CGGA_1227	sGBM	Classical	370	0
CGGA_1231	rA	Mesenchymal	362	0
CGGA_1287	GBM	Proneural	190	0
CGGA_1307	AOA	Classical	371	0
CGGA_1314	GBM	Classical	172	1
CGGA_1322	OA	Proneural	178	0
CGGA_1324	sGBM	Neural	174	0
CGGA_1329	rAOA	Proneural	167	0
CGGA_1330	A	Neural	167	0
CGGA_1374	rOA	Classical	NA	NA
CGGA_1375	sGBM	Proneural	NA	NA
CGGA_1381	rGBM	Proneural	46	1
CGGA_1384	GBM	Proneural	NA	NA
CGGA_1388	rA	Mesenchymal	188	0
CGGA_1394	rGBM	Proneural	89	0
CGGA_1406	A	Mesenchymal	281	0
CGGA_1409	GBM	Proneural	NA	NA
CGGA_1412	sGBM	Classical	280	0
CGGA_171	OA	Neural	NA	NA
CGGA_236	O	Proneural	706	0
CGGA_241	OA	Neural	2491	0
CGGA_245	rA	Mesenchymal	332	1
CGGA_251	OA	Neural	1299	0
CGGA_252	A	Proneural	165	0
CGGA_254	OA	Neural	2490	0
CGGA_256	A	Classical	158	0
CGGA_261	A	Neural	2458	0
CGGA_267	A	Classical	1374	1
CGGA_273	OA	Proneural	2431	0
CGGA_283	O	Neural	2410	0
CGGA_300	A	Neural	2199	1
CGGA_314	rAO	Neural	2257	0
CGGA_333	OA	Neural	1783	0
CGGA_337	AOA	Neural	1008	1
CGGA_374	sGBM	Proneural	493	1
CGGA_400	rAA	Neural	1321	1
CGGA_431	rAOA	Proneural	2227	0
CGGA_446	O	Proneural	1410	0
CGGA_458	rOA	Neural	419	1
CGGA_479	OA	Neural	2072	0
CGGA_485	O	Neural	2058	0
CGGA_490	AO	Neural	2014	0
CGGA_491	GBM	Proneural	1074	1
CGGA_501	O	Neural	2124	0
CGGA_502	A	Proneural	1489	0
CGGA_510	AO	Proneural	1980	0
CGGA_538	O	Proneural	1451	0
CGGA_543	O	Neural	1995	0
CGGA_545	rGBM	Mesenchymal	555	1
CGGA_551	O	Neural	1987	0
CGGA_560	AOA	Proneural	1928	0
CGGA_580	OA	Proneural	1394	1
CGGA_591	AOA	Classical	1654	1
CGGA_598	AO	Proneural	1884	0
CGGA_601	A	Neural	1133	1
CGGA_603	rAA	Proneural	168	0
CGGA_605	rAO	Mesenchymal	1872	0
CGGA_607	A	Proneural	1389	0
CGGA_632	sGBM	Proneural	572	1
CGGA_635	OA	Neural	1888	0
CGGA_641	O	Proneural	1876	0
CGGA_642	A	Proneural	1874	0
CGGA_655	O	Proneural	1856	0
CGGA_662	OA	Neural	300	1
CGGA_666	OA	Neural	1847	0
CGGA_671	OA	Neural	1848	0
CGGA_675	OA	Proneural	1835	0
CGGA_685	A	Proneural	1825	0
CGGA_689	O	Proneural	1827	0
CGGA_694	rA	Neural	1194	1
CGGA_698	A	Proneural	1798	0
CGGA_704	rAOA	Proneural	1745	0
CGGA_710	GBM	Mesenchymal	660	1
CGGA_715	O	Neural	1792	0
CGGA_725	OA	Neural	1779	0
CGGA_747	GBM	Proneural	970	1
CGGA_752	OA	Neural	1749	0
CGGA_757	A	Proneural	1047	1
CGGA_760	O	Neural	1742	0
CGGA_761	GBM	Proneural	1744	0
CGGA_762	OA	Neural	1255	0
CGGA_785	O	Neural	1715	0
CGGA_812	O	Neural	1163	0
CGGA_815	OA	Neural	1161	0
CGGA_818	A	Neural	1155	0
CGGA_822	sGBM	Proneural	1324	0
CGGA_834	OA	Classical	1151	0
CGGA_835	O	Neural	517	0
CGGA_838	OA	Neural	1629	0
CGGA_843	OA	Proneural	1143	0
CGGA_856	O	Proneural	1297	0
CGGA_858	O	Neural	1125	0
CGGA_864	OA	Neural	1120	0
CGGA_884	A	Proneural	1131	1
CGGA_892	O	Proneural	448	0
CGGA_893	OA	Neural	1082	0
CGGA_898	A	Neural	441	0
CGGA_899	sGBM	Proneural	231	1
CGGA_904	A	Proneural	774	1
CGGA_905	A	Classical	1068	0
CGGA_908	A	Proneural	427	0
CGGA_909	OA	Proneural	1065	0
CGGA_D04	A	Neural	1351	0
CGGA_D07	O	Neural	994	0
CGGA_D14	rAOA	Proneural	459	0
CGGA_D15	OA	Proneural	1323	0
CGGA_D20	A	Neural	1316	0
CGGA_D21	AA	Proneural	1208	1
CGGA_D24	AOA	Proneural	837	1
CGGA_D27	rAOA	Proneural	1304	0
CGGA_D29	O	Neural	1297	0
CGGA_D33	rAA	Neural	116	1
CGGA_D34	sGBM	Proneural	147	1
CGGA_D38	rGBM	Classical	689	1
CGGA_D39	rA	Proneural	355	0
CGGA_D40	rOA	Neural	1211	0
CGGA_D45	rAOA	Proneural	856	0
CGGA_D46	rAA	Proneural	300	1
CGGA_D47	OA	Proneural	1048	1
CGGA_D48	rAOA	Proneural	221	1
CGGA_D52	AO	Proneural	1103	0
CGGA_D56	rAOA	Proneural	64	1
CGGA_D59	sGBM	Proneural	1156	0
CGGA_D61	AO	Neural	2417	0
CGGA_D63	sGBM	Proneural	212	1
CGGA_J023	AO	Proneural	1028	1
CGGA_J024	rA	Neural	800	0
CGGA_J042	rOA	Classical	767	0
CGGA_J100	rGBM	Proneural	610	0
CGGA_1004	A	Mesenchymal	585	0
CGGA_1008	GBM	Classical	315	1
CGGA_1053	GBM	Mesenchymal	369	1
CGGA_1059	rA	Proneural	21	1
CGGA_1070	GBM	Classical	333	1
CGGA_1071	A	Classical	552	0
CGGA_1073	GBM	Classical	270	1
CGGA_1074	GBM	Mesenchymal	86	1
CGGA_1095	GBM	Proneural	667	0
CGGA_1099	sGBM	Classical	122	1
CGGA_1114	GBM	Mesenchymal	460	0
CGGA_1116	GBM	Proneural	248	1
CGGA_1118	rAA	Proneural	412	1
CGGA_1119	AO	Proneural	436	1
CGGA_1197	sGBM	Proneural	118	0
CGGA_1246	AO	Proneural	211	0
CGGA_1275	GBM	Mesenchymal	183	1
CGGA_1450	sGBM	Proneural	218	0
CGGA_1460	sGBM	Classical	172	0
CGGA_1475	sGBM	Proneural	127	0
CGGA_243	OA	Proneural	2486	0
CGGA_247	AA	Proneural	609	1
CGGA_738	A	Proneural	1764	0
CGGA_759	GBM	Classical	1263	1
CGGA_D30	GBM	Neural	215	1

## Sheet: TCGA
Supplementary Table S1b: Samples used for bioinformatic analysis in TCGA dataset
Sample	Histology	Subtype	Survival	Status
TCGA.02.0001	GBM	Mesenchymal	11.8	1
TCGA.02.0003	GBM	Proneural	4.7	1
TCGA.02.0004	GBM	Mesenchymal	11.3	1
TCGA.02.0007	GBM	Classical	23.2	1
TCGA.02.0009	GBM	Classical	10.6	1
TCGA.02.0010	GBM	Proneural	35.4	1
TCGA.02.0011	GBM	Proneural	20.7	1
TCGA.02.0014	GBM	Proneural	82.6	1
TCGA.02.0015	GBM	Mesenchymal	20.6	1
TCGA.02.0016	GBM	Classical	87.1	1
TCGA.02.0021	GBM	Classical	77.7	1
TCGA.02.0023	GBM	Classical	20.1	1
TCGA.02.0024	GBM	Proneural	53.1	1
TCGA.02.0025	GBM	Mesenchymal	42.7	1
TCGA.02.0026	GBM	Proneural	24.6	1
TCGA.02.0027	GBM	Classical	12.2	1
TCGA.02.0028	GBM	Proneural	90.6	1
TCGA.02.0033	GBM	Mesenchymal	2.8	1
TCGA.02.0034	GBM	Mesenchymal	14.1	1
TCGA.02.0038	GBM	Classical	10.7	1
TCGA.02.0039	GBM	Mesenchymal	10.5	1
TCGA.02.0043	GBM	Classical	18.3	1
TCGA.02.0046	GBM	Proneural	6.9	1
TCGA.02.0047	GBM	Proneural	14.7	1
TCGA.02.0048	GBM	Classical	3.2	1
TCGA.02.0051	GBM	Mesenchymal	15.1	1
TCGA.02.0052	GBM	Proneural	12.6	1
TCGA.02.0054	GBM	Mesenchymal	6.5	1
TCGA.02.0057	GBM	Classical	19.9	1
TCGA.02.0058	GBM	Classical	8.3	1
TCGA.02.0059	GBM	Mesenchymal	9.6	1
TCGA.02.0060	GBM	Proneural	6	1
TCGA.02.0064	GBM	Mesenchymal	19.7	1
TCGA.02.0068	GBM	Classical	26.4	1
TCGA.02.0069	GBM	Proneural	28.7	0
TCGA.02.0070	GBM	Mesenchymal	25.1	0
TCGA.02.0071	GBM	Classical	5.5	1
TCGA.02.0074	GBM	Proneural	10.2	1
TCGA.02.0075	GBM	Mesenchymal	20.8	1
TCGA.02.0079	GBM	Mesenchymal	27.2	1
TCGA.02.0080	GBM	Proneural	89.7	1
TCGA.02.0083	GBM	Classical	22.7	1
TCGA.02.0084	GBM	Mesenchymal	12.6	1
TCGA.02.0085	GBM	Mesenchymal	51.3	1
TCGA.02.0086	GBM	Mesenchymal	8.8	1
TCGA.02.0087	GBM	Proneural	57.8	0
TCGA.02.0089	GBM	Classical	17	1
TCGA.02.0099	GBM	Mesenchymal	3.5	1
TCGA.02.0102	GBM	Classical	27	1
TCGA.02.0104	GBM	Proneural	65	1
TCGA.02.0106	GBM	Mesenchymal	11.7	1
TCGA.02.0107	GBM	Mesenchymal	17.6	1
TCGA.02.0111	GBM	Mesenchymal	23.2	1
TCGA.02.0113	GBM	Classical	92.7	0
TCGA.02.0114	GBM	Proneural	100	1
TCGA.02.0115	GBM	Classical	15.7	1
TCGA.02.0116	GBM	Mesenchymal	49	1
TCGA.02.0258	GBM	Proneural	16.5	1
TCGA.02.0260	GBM	Classical	16.9	1
TCGA.02.0266	GBM	Mesenchymal	17.7	1
TCGA.02.0269	GBM	Classical	10.8	1
TCGA.02.0271	GBM	Mesenchymal	14.5	1
TCGA.02.0281	GBM	Proneural	4	1
TCGA.02.0285	GBM	Classical	13.9	1
TCGA.02.0289	GBM	Classical	14.2	1
TCGA.02.0290	GBM	Mesenchymal	15.9	1
TCGA.02.0317	GBM	Classical	12.2	1
TCGA.02.0321	GBM	Proneural	9.9	1
TCGA.02.0324	GBM	Classical	7.7	1
TCGA.02.0325	GBM	Proneural	10.6	1
TCGA.02.0326	GBM	Classical	7.3	1
TCGA.02.0330	GBM	Classical	15.9	1
TCGA.02.0332	GBM	Proneural	25.7	1
TCGA.02.0333	GBM	Classical	4.4	1
TCGA.02.0337	GBM	Proneural	25.1	1
TCGA.02.0338	GBM	Proneural	10.6	1
TCGA.02.0339	GBM	Proneural	12.4	1
TCGA.02.0422	GBM	Classical	14.5	1
TCGA.02.0430	GBM	Classical	10.6	1
TCGA.02.0432	GBM	Proneural	47.1	1
TCGA.02.0439	GBM	Proneural	0.7	1
TCGA.02.0440	GBM	Proneural	11.3	1
TCGA.02.0446	GBM	Proneural	9.3	1
TCGA.02.0451	GBM	Classical	16.2	1
TCGA.02.0456	GBM	Mesenchymal	3.4	1
TCGA.02.2466	GBM	Proneural	16.8	1
TCGA.02.2470	GBM	Mesenchymal	12.9	1
TCGA.02.2483	GBM	Proneural	15.3	0
TCGA.02.2485	GBM	Classical	15.4	0
TCGA.02.2486	GBM	Mesenchymal	20.3	1
TCGA.06.0122	GBM	Mesenchymal	6.2	1
TCGA.06.0124	GBM	Mesenchymal	20.4	1
TCGA.06.0125	GBM	Classical	47.6	1
TCGA.06.0126	GBM	Classical	6.9	1
TCGA.06.0127	GBM	Classical	4	1
TCGA.06.0128	GBM	Proneural	22.7	1
TCGA.06.0129	GBM	Proneural	33.7	1
TCGA.06.0130	GBM	Mesenchymal	12.9	1
TCGA.06.0132	GBM	Mesenchymal	25.4	1
TCGA.06.0133	GBM	Classical	14.3	1
TCGA.06.0137	GBM	Classical	26.7	1
TCGA.06.0138	GBM	Mesenchymal	24.2	1
TCGA.06.0139	GBM	Mesenchymal	11.9	1
TCGA.06.0140	GBM	Mesenchymal	0.2	1
TCGA.06.0141	GBM	Mesenchymal	10.3	1
TCGA.06.0142	GBM	Proneural	2.2	1
TCGA.06.0143	GBM	Mesenchymal	11.7	1
TCGA.06.0145	GBM	Classical	2.3	1
TCGA.06.0146	GBM	Proneural	20.1	1
TCGA.06.0147	GBM	Mesenchymal	17.8	1
TCGA.06.0148	GBM	Classical	10.1	1
TCGA.06.0149	GBM	Mesenchymal	8.6	1
TCGA.06.0152	GBM	Classical	12.3	1
TCGA.06.0154	GBM	Mesenchymal	13.9	1
TCGA.06.0155	GBM	Mesenchymal	10.4	1
TCGA.06.0156	GBM	Proneural	5.8	1
TCGA.06.0157	GBM	Classical	3.2	1
TCGA.06.0158	GBM	Classical	10.8	1
TCGA.06.0160	GBM	Proneural	11.8	1
TCGA.06.0162	GBM	Proneural	3.4	1
TCGA.06.0164	GBM	Mesenchymal	56.9	1
TCGA.06.0166	GBM	Proneural	5.8	1
TCGA.06.0167	GBM	Proneural	11.4	1
TCGA.06.0168	GBM	Mesenchymal	19.7	1
TCGA.06.0169	GBM	Mesenchymal	3.3	1
TCGA.06.0171	GBM	Proneural	13.1	1
TCGA.06.0173	GBM	Classical	4.5	1
TCGA.06.0174	GBM	Proneural	3.2	1
TCGA.06.0175	GBM	Mesenchymal	4	1
TCGA.06.0176	GBM	Mesenchymal	91	0
TCGA.06.0177	GBM	Proneural	4.2	1
TCGA.06.0178	GBM	Proneural	88.1	1
TCGA.06.0179	GBM	Mesenchymal	20.2	1
TCGA.06.0182	GBM	Classical	3.6	1
TCGA.06.0184	GBM	Mesenchymal	69.9	1
TCGA.06.0185	GBM	Classical	73.8	0
TCGA.06.0187	GBM	Classical	27.2	1
TCGA.06.0188	GBM	Proneural	44.6	1
TCGA.06.0189	GBM	Mesenchymal	15.4	1
TCGA.06.0190	GBM	Mesenchymal	10.4	1
TCGA.06.0192	GBM	Mesenchymal	39	1
TCGA.06.0194	GBM	Mesenchymal	4.7	1
TCGA.06.0195	GBM	Proneural	7.4	1
TCGA.06.0197	GBM	Mesenchymal	5.6	1
TCGA.06.0201	GBM	Mesenchymal	0.4	1
TCGA.06.0206	GBM	Mesenchymal	7.7	1
TCGA.06.0208	GBM	Classical	8.4	1
TCGA.06.0210	GBM	Mesenchymal	7.4	1
TCGA.06.0211	GBM	Classical	11.8	1
TCGA.06.0213	GBM	Mesenchymal	0.5	1
TCGA.06.0214	GBM	Classical	15	1
TCGA.06.0216	GBM	Proneural	24.2	1
TCGA.06.0219	GBM	Proneural	0.7	1
TCGA.06.0221	GBM	Proneural	19.8	1
TCGA.06.0237	GBM	Proneural	13.6	1
TCGA.06.0238	GBM	Proneural	13.3	1
TCGA.06.0240	GBM	Proneural	20.4	1
TCGA.06.0241	GBM	Proneural	48.7	1
TCGA.06.0394	GBM	Mesenchymal	10.8	1
TCGA.06.0397	GBM	Mesenchymal	9	1
TCGA.06.0402	GBM	Classical	0.3	1
TCGA.06.0409	GBM	Mesenchymal	72.4	1
TCGA.06.0410	GBM	Proneural	4.7	1
TCGA.06.0412	GBM	Mesenchymal	9.6	1
TCGA.06.0413	GBM	Proneural	3.2	1
TCGA.06.0414	GBM	Proneural	35.1	1
TCGA.06.0644	GBM	Mesenchymal	12.6	1
TCGA.06.0645	GBM	Mesenchymal	5.8	1
TCGA.06.0646	GBM	Proneural	5.8	1
TCGA.06.0648	GBM	Proneural	9.8	1
TCGA.06.0649	GBM	Mesenchymal	2.1	1
TCGA.06.0650	GBM	Mesenchymal	23.6	1
TCGA.06.0686	GBM	Proneural	14.2	1
TCGA.06.0743	GBM	Classical	26.4	1
TCGA.06.0744	GBM	Classical	46.9	1
TCGA.06.0745	GBM	Proneural	7.9	1
TCGA.06.0747	GBM	Classical	2.7	1
TCGA.06.0749	GBM	Classical	2.7	1
TCGA.06.0750	GBM	Mesenchymal	0.9	1
TCGA.06.0875	GBM	Proneural	43.5	0
TCGA.06.0876	GBM	Proneural	46.2	0
TCGA.06.0877	GBM	Classical	5.7	1
TCGA.06.0878	GBM	Mesenchymal	7.2	0
TCGA.06.0879	GBM	Classical	40.4	1
TCGA.06.0881	GBM	Mesenchymal	16.6	1
TCGA.06.0882	GBM	Classical	20.8	1
TCGA.06.0939	GBM	Mesenchymal	26.8	1
TCGA.06.1084	GBM	Mesenchymal	23.9	1
TCGA.06.1086	GBM	Mesenchymal	6.8	1
TCGA.06.1087	GBM	Proneural	4	1
TCGA.06.1800	GBM	Mesenchymal	26.8	1
TCGA.06.1801	GBM	Proneural	11.8	1
TCGA.06.1802	GBM	Proneural	15.3	1
TCGA.06.1804	GBM	Classical	13.6	1
TCGA.06.1805	GBM	Proneural	33.9	0
TCGA.06.2557	GBM	Classical	1.1	1
TCGA.06.2558	GBM	Proneural	12.5	1
TCGA.06.2559	GBM	Proneural	4.9	1
TCGA.06.2561	GBM	Classical	17.6	1
TCGA.06.2562	GBM	Mesenchymal	12.6	1
TCGA.06.2563	GBM	Classical	30.6	0
TCGA.06.2564	GBM	Classical	6	0
TCGA.06.2565	GBM	Classical	16.6	1
TCGA.06.2566	GBM	Classical	6	1
TCGA.06.2567	GBM	Classical	4.4	1
TCGA.06.2569	GBM	Mesenchymal	0.4	0
TCGA.06.2570	GBM	Proneural	31.5	0
TCGA.06.5408	GBM	Classical	11.7	1
TCGA.06.5410	GBM	Mesenchymal	3.5	1
TCGA.06.5411	GBM	Proneural	8.3	1
TCGA.06.5412	GBM	Mesenchymal	4.5	1
TCGA.06.5413	GBM	Mesenchymal	8.8	0
TCGA.06.5414	GBM	Classical	9	0
TCGA.06.5415	GBM	Classical	8.6	0
TCGA.06.5416	GBM	Proneural	6.7	0
TCGA.06.5417	GBM	Proneural	5.1	0
TCGA.06.5418	GBM	Mesenchymal	2.7	1
TCGA.06.5856	GBM	Classical	3.8	1
TCGA.06.5858	GBM	Classical	6.2	0
TCGA.06.5859	GBM	Classical	4.6	0
TCGA.06.6389	GBM	Proneural	7.8	0
TCGA.06.6390	GBM	Classical	5.4	1
TCGA.06.6391	GBM	Proneural	1.5	1
TCGA.08.0244	GBM	Classical	22.7	1
TCGA.08.0245	GBM	Proneural	37.8	1
TCGA.08.0246	GBM	Classical	4.2	1
TCGA.08.0344	GBM	Proneural	115.9	1
TCGA.08.0345	GBM	Proneural	1.7	1
TCGA.08.0346	GBM	Mesenchymal	8.4	1
TCGA.08.0347	GBM	Proneural	25.7	1
TCGA.08.0348	GBM	Proneural	12.2	1
TCGA.08.0349	GBM	Classical	9.8	1
TCGA.08.0350	GBM	Proneural	29.2	1
TCGA.08.0351	GBM	Proneural	65.3	1
TCGA.08.0352	GBM	Mesenchymal	1.3	1
TCGA.08.0353	GBM	Proneural	8.4	1
TCGA.08.0354	GBM	Classical	17.9	1
TCGA.08.0355	GBM	Classical	24.6	1
TCGA.08.0356	GBM	Classical	31.1	1
TCGA.08.0357	GBM	Classical	37.6	1
TCGA.08.0358	GBM	Classical	22.3	1
TCGA.08.0359	GBM	Proneural	3.4	1
TCGA.08.0360	GBM	Mesenchymal	15.4	1
TCGA.08.0373	GBM	Mesenchymal	4.4	1
TCGA.08.0375	GBM	Classical	12.2	1
TCGA.08.0380	GBM	Classical	14.9	1
TCGA.08.0385	GBM	Proneural	2.7	1
TCGA.08.0386	GBM	Classical	18	1
TCGA.08.0389	GBM	Classical	15.3	1
TCGA.08.0390	GBM	Mesenchymal	14	1
TCGA.08.0392	GBM	Mesenchymal	0.7	1
TCGA.08.0509	GBM	Mesenchymal	12.6	1
TCGA.08.0510	GBM	Mesenchymal	4.3	1
TCGA.08.0511	GBM	Classical	7.7	1
TCGA.08.0512	GBM	Mesenchymal	42.1	1
TCGA.08.0514	GBM	Classical	11.1	1
TCGA.08.0516	GBM	Classical	19.6	1
TCGA.08.0517	GBM	Proneural	58.7	1
TCGA.08.0518	GBM	Classical	19.3	1
TCGA.08.0520	GBM	Classical	10.8	1
TCGA.08.0521	GBM	Mesenchymal	4.8	1
TCGA.08.0522	GBM	Mesenchymal	20.9	1
TCGA.08.0524	GBM	Proneural	7.3	1
TCGA.08.0525	GBM	Classical	16	1
TCGA.08.0529	GBM	Classical	18.4	1
TCGA.08.0531	GBM	Classical	7.6	1
TCGA.12.0616	GBM	Proneural	14.7	1
TCGA.12.0618	GBM	Proneural	13	1
TCGA.12.0619	GBM	Mesenchymal	34.9	1
TCGA.12.0620	GBM	Mesenchymal	10.4	1
TCGA.12.0654	GBM	Mesenchymal	7.6	1
TCGA.12.0656	GBM	Classical	94.8	1
TCGA.12.0657	GBM	Classical	0.1	1
TCGA.12.0670	GBM	Classical	26	1
TCGA.12.0688	GBM	Classical	26.7	1
TCGA.12.0692	GBM	Mesenchymal	3.6	1
TCGA.12.0703	GBM	Classical	20.4	1
TCGA.12.0707	GBM	Classical	28.4	1
TCGA.12.0772	GBM	Mesenchymal	53.9	1
TCGA.12.0773	GBM	Mesenchymal	43.2	1
TCGA.12.0775	GBM	Mesenchymal	7.6	1
TCGA.12.0776	GBM	Mesenchymal	9.7	1
TCGA.12.0778	GBM	Classical	14.9	1
TCGA.12.0780	GBM	Classical	14.9	1
TCGA.12.0818	GBM	Proneural	91.8	1
TCGA.12.0819	GBM	Classical	24.8	1
TCGA.12.0820	GBM	Classical	18.5	1
TCGA.12.0821	GBM	Proneural	10.6	1
TCGA.12.0822	GBM	Mesenchymal	23.5	1
TCGA.12.0826	GBM	Classical	27.8	1
TCGA.12.0827	GBM	Mesenchymal	38.8	1
TCGA.12.0828	GBM	Classical	8.9	1
TCGA.12.0829	GBM	Mesenchymal	20.6	1
TCGA.12.1088	GBM	Mesenchymal	127.6	1
TCGA.12.1089	GBM	Classical	5.8	1
TCGA.12.1090	GBM	Classical	7.6	1
TCGA.12.1091	GBM	Classical	33.2	1
TCGA.12.1092	GBM	Mesenchymal	21.7	1
TCGA.12.1093	GBM	Mesenchymal	16	1
TCGA.12.1094	GBM	Classical	12.2	1
TCGA.12.1095	GBM	Mesenchymal	15.8	1
TCGA.12.1096	GBM	Mesenchymal	9.1	1
TCGA.12.1097	GBM	Proneural	14.5	1
TCGA.12.1098	GBM	Classical	4	1
TCGA.12.1099	GBM	Proneural	4.1	1
TCGA.12.1597	GBM	Proneural	22.2	1
TCGA.12.1598	GBM	Proneural	15.7	1
TCGA.12.1599	GBM	Classical	25.7	1
TCGA.12.1600	GBM	Classical	14.7	1
TCGA.12.1602	GBM	Proneural	6.8	1
TCGA.12.3644	GBM	Proneural	59.8	1
TCGA.12.3646	GBM	Proneural	44	1
TCGA.12.3648	GBM	Classical	26.9	1
TCGA.12.3649	GBM	Classical	15.2	1
TCGA.12.3650	GBM	Proneural	10.9	1
TCGA.12.3651	GBM	Proneural	12.7	1
TCGA.12.3652	GBM	Classical	34.9	1
TCGA.12.3653	GBM	Classical	14.5	1
TCGA.12.5295	GBM	Classical	14.9	1
TCGA.12.5299	GBM	Classical	3.2	1
TCGA.12.5301	GBM	Proneural	2	1
TCGA.14.0736	GBM	Mesenchymal	15.1	1
TCGA.14.0781	GBM	Mesenchymal	1	1
TCGA.14.0783	GBM	Mesenchymal	6.2	1
TCGA.14.0786	GBM	Classical	23.1	1
TCGA.14.0787	GBM	Classical	2.2	1
TCGA.14.0789	GBM	Mesenchymal	11.2	1
TCGA.14.0790	GBM	Classical	13.8	1
TCGA.14.0812	GBM	Mesenchymal	3.2	1
TCGA.14.0813	GBM	Proneural	1.4	1
TCGA.14.0817	GBM	Mesenchymal	5.4	1
TCGA.14.0865	GBM	Proneural	16.5	1
TCGA.14.0866	GBM	Classical	26.3	1
TCGA.14.0867	GBM	Mesenchymal	2	1
TCGA.14.0871	GBM	Proneural	28.9	1
TCGA.14.1034	GBM	Classical	15.9	1
TCGA.14.1037	GBM	Mesenchymal	19.3	1
TCGA.14.1396	GBM	Mesenchymal	1.1	1
TCGA.14.1401	GBM	Proneural	3.8	1
TCGA.14.1402	GBM	Classical	32	1
TCGA.14.1451	GBM	Proneural	23.1	1
TCGA.14.1452	GBM	Classical	7.1	1
TCGA.14.1453	GBM	Classical	1.1	1
TCGA.14.1454	GBM	Proneural	30.2	1
TCGA.14.1455	GBM	Proneural	0.9	1
TCGA.14.1456	GBM	Proneural	41	0
TCGA.14.1458	GBM	Proneural	6.7	1
TCGA.14.1459	GBM	Mesenchymal	12.4	1
TCGA.14.1794	GBM	Proneural	1	1
TCGA.14.1795	GBM	Mesenchymal	2	1
TCGA.14.1821	GBM	Proneural	17.8	1
TCGA.14.1823	GBM	Mesenchymal	17.9	1
TCGA.14.1825	GBM	Proneural	7.6	1
TCGA.14.1827	GBM	Classical	5.9	1
TCGA.14.1829	GBM	Mesenchymal	7.2	0
TCGA.14.2554	GBM	Classical	17.5	1
TCGA.14.2555	GBM	Classical	8	0
TCGA.14.3476	GBM	Proneural	0.4	1
TCGA.14.3477	GBM	Proneural	3.8	0
TCGA.14.4157	GBM	Proneural	3.4	0
TCGA.15.0742	GBM	Classical	13.8	1
TCGA.15.1444	GBM	Proneural	50.5	1
TCGA.15.1446	GBM	Classical	19.1	0
TCGA.15.1447	GBM	Proneural	53.2	0
TCGA.15.1449	GBM	Proneural	13.3	1
TCGA.16.0846	GBM	Proneural	3.9	1
TCGA.16.0848	GBM	Proneural	17.6	1
TCGA.16.0849	GBM	Proneural	26.1	0
TCGA.16.0850	GBM	Proneural	16.4	1
TCGA.16.0861	GBM	Classical	4.3	0
TCGA.16.1045	GBM	Mesenchymal	29	1
TCGA.16.1047	GBM	Classical	4.6	1
TCGA.16.1048	GBM	Classical	NA	NA
TCGA.16.1055	GBM	Classical	10.3	1
TCGA.16.1056	GBM	Classical	14	1
TCGA.16.1060	GBM	Mesenchymal	9.1	1
TCGA.16.1062	GBM	Classical	21.2	1
TCGA.16.1063	GBM	Classical	14	1
TCGA.16.1460	GBM	Proneural	6.4	0
TCGA.19.0955	GBM	Classical	11.8	0
TCGA.19.0957	GBM	Proneural	21.9	1
TCGA.19.0960	GBM	Proneural	8.6	0
TCGA.19.0962	GBM	Classical	0.7	1
TCGA.19.0963	GBM	Proneural	14.3	1
TCGA.19.0964	GBM	Classical	3.4	0
TCGA.19.1385	GBM	Mesenchymal	10.8	1
TCGA.19.1386	GBM	Classical	9.1	1
TCGA.19.1387	GBM	Proneural	6	0
TCGA.19.1388	GBM	Classical	12.9	1
TCGA.19.1389	GBM	Mesenchymal	4.6	1
TCGA.19.1390	GBM	Proneural	25.4	1
TCGA.19.1392	GBM	Proneural	3.6	1
TCGA.19.1786	GBM	Classical	7.2	0
TCGA.19.1787	GBM	Mesenchymal	12.7	1
TCGA.19.1788	GBM	Classical	3.7	1
TCGA.19.1789	GBM	Classical	3.2	1
TCGA.19.1790	GBM	Mesenchymal	5.1	1
TCGA.19.1791	GBM	Classical	0.1	0
TCGA.19.2619	GBM	Classical	9.7	0
TCGA.19.2620	GBM	Classical	4.9	1
TCGA.19.2621	GBM	Classical	1.1	1
TCGA.19.2623	GBM	Mesenchymal	7.5	0
TCGA.19.2624	GBM	Proneural	0.2	1
TCGA.19.2625	GBM	Classical	4.1	1
TCGA.19.2629	GBM	Proneural	24.2	1
TCGA.19.2631	GBM	Classical	7	1
TCGA.19.4068	GBM	Classical	4.5	0
TCGA.19.5947	GBM	Mesenchymal	6.6	1
TCGA.19.5950	GBM	Classical	17.2	1
TCGA.19.5951	GBM	Classical	8	1
TCGA.19.5952	GBM	Classical	18.9	1
TCGA.19.5954	GBM	Classical	12.1	1
TCGA.19.5955	GBM	Mesenchymal	1.8	1
TCGA.19.5956	GBM	Proneural	22.5	1
TCGA.19.5958	GBM	Classical	14.1	1
TCGA.19.5959	GBM	Classical	16.8	1
TCGA.19.5960	GBM	Classical	15	1
TCGA.26.1438	GBM	Mesenchymal	10	0
TCGA.26.1439	GBM	Classical	13.9	1
TCGA.26.1440	GBM	Classical	9.7	0
TCGA.26.1442	GBM	Proneural	31.3	0
TCGA.26.1443	GBM	Classical	7.1	0
TCGA.26.1799	GBM	Classical	9.4	1
TCGA.26.5132	GBM	Classical	9.4	0
TCGA.26.5133	GBM	Proneural	14.9	0
TCGA.26.5134	GBM	Proneural	5.5	0
TCGA.26.5135	GBM	Proneural	8.9	1
TCGA.26.5136	GBM	Mesenchymal	19	1
TCGA.26.5139	GBM	Mesenchymal	1.6	0
TCGA.27.1830	GBM	Mesenchymal	5.1	1
TCGA.27.1831	GBM	Classical	16.6	1
TCGA.27.1832	GBM	Mesenchymal	9.9	1
TCGA.27.1833	GBM	Classical	24.2	1
TCGA.27.1834	GBM	Proneural	40.5	1
TCGA.27.1835	GBM	Classical	21.3	1
TCGA.27.1836	GBM	Proneural	30.1	1
TCGA.27.1837	GBM	Classical	14	1
TCGA.27.1838	GBM	Classical	11.5	1
TCGA.27.2518	GBM	Classical	24.8	1
TCGA.27.2519	GBM	Mesenchymal	18.1	1
TCGA.27.2521	GBM	Proneural	10.4	0
TCGA.27.2523	GBM	Classical	16.1	1
TCGA.27.2524	GBM	Mesenchymal	7.6	1
TCGA.27.2526	GBM	Classical	2.9	1
TCGA.27.2527	GBM	Mesenchymal	14.4	1
TCGA.27.2528	GBM	Classical	15.8	1
TCGA.28.1745	GBM	Mesenchymal	11.3	0
TCGA.28.1746	GBM	Proneural	0.2	0
TCGA.28.1747	GBM	Classical	2.5	1
TCGA.28.1749	GBM	Classical	9.2	0
TCGA.28.1750	GBM	Mesenchymal	8.3	0
TCGA.28.1751	GBM	Mesenchymal	7.6	0
TCGA.28.1752	GBM	Classical	8.5	0
TCGA.28.1753	GBM	Mesenchymal	1.2	0
TCGA.28.1755	GBM	Classical	1.6	1
TCGA.28.1756	GBM	Proneural	2.8	0
TCGA.28.1757	GBM	Classical	0.1	0
TCGA.28.1760	GBM	Mesenchymal	4.7	0
TCGA.28.2501	GBM	Mesenchymal	NA	NA
TCGA.28.2502	GBM	Mesenchymal	0.7	0
TCGA.28.2506	GBM	Classical	6.7	0
TCGA.28.2509	GBM	Mesenchymal	4.8	0
TCGA.28.2510	GBM	Proneural	NA	NA
TCGA.28.2513	GBM	Mesenchymal	7.3	0
TCGA.28.2514	GBM	Classical	5.3	0
TCGA.28.5204	GBM	Proneural	14.9	1
TCGA.28.5207	GBM	Mesenchymal	11.3	1
TCGA.28.5208	GBM	Mesenchymal	17.9	1
TCGA.28.5209	GBM	Mesenchymal	2.5	0
TCGA.28.5213	GBM	Mesenchymal	31.3	0
TCGA.28.5214	GBM	Mesenchymal	23.4	1
TCGA.28.5215	GBM	Mesenchymal	11	1
TCGA.28.5216	GBM	Mesenchymal	13.6	0
TCGA.28.5218	GBM	Mesenchymal	5.2	1
TCGA.28.5219	GBM	Classical	22.7	0
TCGA.28.5220	GBM	Classical	10.5	0
TCGA.28.6450	GBM	Classical	5.4	1
TCGA.32.1970	GBM	Classical	15.4	1
TCGA.32.1973	GBM	Proneural	21.1	1
TCGA.32.1976	GBM	Proneural	0.5	1
TCGA.32.1977	GBM	Mesenchymal	0.1	0
TCGA.32.1978	GBM	Classical	15.8	1
TCGA.32.1979	GBM	Classical	19.5	1
TCGA.32.1980	GBM	Proneural	1.2	1
TCGA.32.1982	GBM	Classical	4.7	1
TCGA.32.1986	GBM	Mesenchymal	12.7	1
TCGA.32.1987	GBM	Mesenchymal	14.9	1
TCGA.32.1991	GBM	Classical	16.9	1
TCGA.32.2491	GBM	Mesenchymal	12.2	1
TCGA.32.2494	GBM	Mesenchymal	20.8	1
TCGA.32.2495	GBM	Classical	15	1
TCGA.32.2615	GBM	Mesenchymal	15.9	1
TCGA.32.2616	GBM	Classical	7.4	1
TCGA.32.2632	GBM	Classical	8.8	1
TCGA.32.2634	GBM	Proneural	22.8	0
TCGA.32.2638	GBM	Classical	25.2	1
TCGA.32.4208	GBM	Proneural	21.1	0
TCGA.32.4209	GBM	Mesenchymal	20.3	1
TCGA.32.4210	GBM	Proneural	3.7	1
TCGA.32.4211	GBM	Proneural	12.6	1
TCGA.32.4213	GBM	Mesenchymal	19.9	0
TCGA.32.4719	GBM	Classical	10.8	1
TCGA.32.5222	GBM	Proneural	19.2	1
TCGA.41.2571	GBM	Proneural	0.8	1
TCGA.41.2572	GBM	Classical	13.3	1
TCGA.41.2573	GBM	Proneural	8.9	0
TCGA.41.2575	GBM	Proneural	9.5	1
TCGA.41.3392	GBM	Classical	1	1
TCGA.41.3393	GBM	Mesenchymal	4.4	1
TCGA.41.3915	GBM	Mesenchymal	11.8	1
TCGA.41.4097	GBM	Mesenchymal	0.2	1
TCGA.41.5651	GBM	Proneural	15.1	1
TCGA.76.4925	GBM	Proneural	4.8	1
TCGA.76.4926	GBM	Mesenchymal	4.5	1
TCGA.76.4927	GBM	Classical	17.6	1
TCGA.76.4928	GBM	Classical	3.1	1
TCGA.76.4929	GBM	Proneural	3.6	1
TCGA.76.4931	GBM	Classical	9.2	1
TCGA.76.4932	GBM	Proneural	47.9	1
TCGA.76.4934	GBM	Proneural	2.5	1
TCGA.76.4935	GBM	Proneural	36.9	1
TCGA.76.6191	GBM	Proneural	16.7	1
TCGA.76.6192	GBM	Proneural	3.3	1
TCGA.76.6193	GBM	Mesenchymal	2.7	1
TCGA.76.6282	GBM	Mesenchymal	17.1	1
TCGA.76.6285	GBM	Proneural	8.3	1
TCGA.81.5910	GBM	Classical	1.6	1
TCGA.87.5896	GBM	Classical	26.3	0

## Sheet: Rembrandt
Supplementary Table S1c: Samples used for bioinformatic analysis in Rembrandt dataset
Sample	Histology	Subtype	Survival	Status
V19	GBM	Classical	14.8	1
V20	Astrocytoma	NA	16.8	1
V22	GBM	Proneural	16.8	1
V23	GBM	Classical	14.8	1
V24	Oligodendroglioma	NA	14.8	1
V25	GBM	Mesenchymal	14.8	1
V26	Oligodendroglioma	NA	15.8	1
V27	GBM	Mesenchymal	9.9	1
V28	GBM	Classical	15.8	1
V29	Oligodendroglioma	NA	15.8	1
V30	GBM	Mesenchymal	3.9	1
V31	Astrocytoma	NA	15.8	1
V32	GBM	Mesenchymal	8.9	1
V33	Astrocytoma	NA	12.8	1
V34	GBM	Mesenchymal	12.8	1
V35	GBM	Classical	11.8	1
V36	GBM	Mesenchymal	11.8	1
V37	Oligodendroglioma	NA	11.8	1
V38	GBM	Mesenchymal	2	1
V39	GBM	Classical	2	1
V40	GBM	Classical	2	1
V41	GBM	Classical	6.9	1
V42	Astrocytoma	NA	9.9	1
V43	GBM	Classical	2	1
V44	Astrocytoma	NA	9.9	1
V45	Oligodendroglioma	NA	8.9	1
V46	Astrocytoma	NA	4.9	1
V47	GBM	Classical	8.9	1
V48	GBM	Classical	7.9	1
V49	GBM	Proneural	7.9	1
V50	GBM	Classical	4.9	1
V51	GBM	Proneural	6.9	1
V52	GBM	Mesenchymal	5.9	1
V53	GBM	Classical	5.9	1
V54	Astrocytoma	NA	5.9	1
V55	GBM	Mesenchymal	5.9	1
V56	Oligodendroglioma	NA	7.9	1
V57	GBM	Proneural	7.9	1
V58	Astrocytoma	NA	5.9	1
V59	Oligodendroglioma	NA	5.9	1
V60	GBM	Mesenchymal	4.9	1
V61	Oligodendroglioma	NA	6.9	1
V62	GBM	Proneural	4.9	1
V63	GBM	Mesenchymal	5.9	1
V64	GBM	Proneural	4.9	1
V66	Oligodendroglioma	NA	80.4	1
V67	GBM	Proneural	NA	1
V69	GBM	Mesenchymal	NA	1
V70	GBM	Classical	36	1
V73	GBM	Proneural	13.2	1
V74	Astrocytoma	NA	7	1
V75	GBM	Proneural	NA	1
V76	Astrocytoma	NA	NA	1
V77	GBM	Classical	NA	1
V79	Astrocytoma	NA	62.4	1
V80	Mixed glioma	NA	13.4	1
V84	GBM	Proneural	36	0
V86	Mixed glioma	NA	28	0
V87	Astrocytoma	NA	NA	0
V88	GBM	Proneural	38.3	0
V89	Mixed glioma	NA	84	1
V90	GBM	Classical	18.2	1
V91	Mixed glioma	NA	125.3	0
V92	GBM	Mesenchymal	NA	0
V94	Astrocytoma	NA	NA	0
V95	Mixed glioma	NA	50.9	1
V96	Astrocytoma	NA	NA	0
V97	GBM	Mesenchymal	NA	0
V98	Astrocytoma	NA	NA	NA
V99	Oligodendroglioma	NA	NA	0
V100	GBM	Mesenchymal	31.6	1
V101	Mixed glioma	NA	NA	0
V102	Oligodendroglioma	NA	225.9	1
V103	GBM	Mesenchymal	NA	0
V104	GBM	Mesenchymal	5.3	1
V105	GBM	Proneural	17.7	1
V106	Astrocytoma	NA	26.8	1
V107	GBM	Classical	NA	1
V108	GBM	Mesenchymal	10.2	1
V109	GBM	Classical	15.4	1
V112	Oligodendroglioma	NA	NA	NA
V113	Mixed glioma	NA	12.2	1
V114	Oligodendroglioma	NA	13.2	1
V115	Astrocytoma	NA	64.5	0
V116	Astrocytoma	NA	19	1
V117	GBM	Mesenchymal	19.7	1
V118	Astrocytoma	NA	NA	NA
V120	GBM	Proneural	36.8	1
V123	GBM	Mesenchymal	13	1
V124	GBM	Mesenchymal	4	1
V125	GBM	Proneural	58.5	1
V126	GBM	Mesenchymal	13.1	1
V127	GBM	Classical	12.4	1
V129	GBM	Mesenchymal	29.2	1
V130	GBM	Classical	NA	1
V131	GBM	Classical	20.4	1
V132	GBM	Mesenchymal	NA	0
V136	Oligodendroglioma	NA	62.7	0
V137	GBM	Proneural	19.1	1
V138	GBM	Mesenchymal	9.5	1
V139	GBM	Mesenchymal	7.2	1
V140	GBM	Proneural	NA	1
V141	Oligodendroglioma	NA	33.7	1
V143	Oligodendroglioma	NA	47.8	0
V144	Oligodendroglioma	NA	26.7	1
V145	GBM	Proneural	14	1
V146	Astrocytoma	NA	210.8	0
V147	GBM	Classical	NA	1
V148	Oligodendroglioma	NA	110.6	0
V149	Mixed glioma	NA	50.1	1
V150	GBM	Proneural	61.4	0
V151	GBM	Mesenchymal	4.1	NA
V152	Oligodendroglioma	NA	NA	NA
V155	GBM	Proneural	28.1	1
V156	GBM	Proneural	60.8	1
V157	GBM	Mesenchymal	16.6	1
V158	GBM	Classical	NA	1
V159	Astrocytoma	NA	NA	NA
V160	GBM	Mesenchymal	46.2	1
V161	GBM	Mesenchymal	NA	NA
V162	Oligodendroglioma	NA	NA	NA
V163	GBM	Classical	NA	1
V164	GBM	Mesenchymal	19.8	1
V167	GBM	Classical	17.1	0
V168	GBM	Proneural	45.7	1
V169	GBM	Proneural	85.2	0
V170	GBM	Classical	13.2	1
V171	Astrocytoma	NA	NA	NA
V172	GBM	Mesenchymal	22.9	1
V173	Astrocytoma	NA	41.9	1
V174	GBM	Proneural	31.7	1
V175	Oligodendroglioma	NA	41.8	0
V176	GBM	Classical	18.7	1
V177	Astrocytoma	NA	NA	NA
V178	Astrocytoma	NA	37.6	0
V179	Astrocytoma	NA	10.7	1
V180	GBM	Classical	NA	1
V181	Astrocytoma	NA	22.6	1
V182	GBM	Classical	NA	1
V183	GBM	Classical	5.5	1
V184	GBM	Classical	20.5	1
V186	GBM	Classical	NA	1
V187	GBM	Proneural	14.1	1
V188	GBM	Classical	30.4	1
V189	Mixed glioma	NA	NA	NA
V190	GBM	Proneural	47.6	1
V191	Astrocytoma	NA	37.9	0
V192	GBM	Classical	NA	1
V193	Oligodendroglioma	NA	127.7	0
V194	Oligodendroglioma	NA	36.3	0
V195	GBM	Classical	NA	1
V196	Oligodendroglioma	NA	38.1	0
V200	Oligodendroglioma	NA	1.8	NA
V201	Astrocytoma	NA	38.3	0
V202	Oligodendroglioma	NA	110.3	1
V206	GBM	Classical	NA	1
V207	GBM	Proneural	54.4	1
V210	Astrocytoma	NA	NA	NA
V212	GBM	Mesenchymal	6	1
V213	Astrocytoma	NA	58.6	1
V214	Astrocytoma	NA	35.9	0
V219	GBM	Proneural	5	1
V221	Oligodendroglioma	NA	NA	NA
V222	GBM	Mesenchymal	24.8	1
V224	Astrocytoma	NA	NA	NA
V225	Oligodendroglioma	NA	NA	NA
V226	GBM	Classical	22.2	1
V228	GBM	Proneural	20.7	1
V230	Astrocytoma	NA	45.8	1
V235	Astrocytoma	NA	17.5	1
V236	GBM	Mesenchymal	4.3	1
V242	Oligodendroglioma	NA	63.7	1
V247	Astrocytoma	NA	46.2	0
V249	Oligodendroglioma	NA	8.6	1
V250	GBM	Mesenchymal	8.2	1
V253	Oligodendroglioma	NA	NA	NA
V254	GBM	Classical	NA	1
V255	GBM	Proneural	4.9	1
V256	GBM	Mesenchymal	29.1	1
V258	Oligodendroglioma	NA	NA	NA
V262	Astrocytoma	NA	NA	NA
V263	GBM	Classical	15.2	1
V265	GBM	Proneural	NA	NA
V267	GBM	Proneural	27.1	1
V271	GBM	Mesenchymal	8.1	1
V273	Oligodendroglioma	NA	NA	0
V276	Astrocytoma	NA	NA	NA
V278	Oligodendroglioma	NA	36.7	0
V280	GBM	Mesenchymal	25.5	1
V282	Oligodendroglioma	NA	36	0
V283	GBM	Classical	38.3	0
V284	Astrocytoma	NA	3.2	1
V285	Astrocytoma	NA	1.1	NA
V286	GBM	Proneural	22.7	1
V288	Astrocytoma	NA	46.2	0
V289	GBM	Proneural	NA	NA
V290	GBM	Proneural	25.6	1
V291	GBM	Proneural	40.1	0
V292	Astrocytoma	NA	15.2	NA
V293	Oligodendroglioma	NA	NA	NA
V294	GBM	Mesenchymal	NA	NA
V295	Astrocytoma	NA	NA	NA
V296	GBM	Proneural	27.9	1
V297	GBM	Proneural	NA	NA
V298	Astrocytoma	NA	NA	NA
V299	GBM	Proneural	33.7	NA
V300	Astrocytoma	NA	NA	NA
V301	GBM	Proneural	NA	1
V303	GBM	Proneural	28	1
V304	Astrocytoma	NA	NA	NA
V305	GBM	Proneural	18.4	1
V306	GBM	Classical	12.5	1
V308	Astrocytoma	NA	NA	NA
V309	GBM	Proneural	NA	NA
V310	GBM	Mesenchymal	5.9	NA
V311	GBM	Proneural	52.3	1
V316	GBM	Proneural	20.3	1
V317	GBM	Proneural	17.7	1
V318	GBM	Mesenchymal	NA	NA
V320	GBM	Classical	11.8	1
V321	GBM	Classical	12.4	1
V322	Oligodendroglioma	NA	NA	NA
V323	GBM	Mesenchymal	4.8	1
V324	Astrocytoma	NA	NA	NA
V325	Astrocytoma	NA	NA	NA
V327	GBM	Mesenchymal	6.8	1
V328	GBM	Proneural	5.5	1
V329	Astrocytoma	NA	44	0
V330	GBM	Mesenchymal	9.2	1
V331	GBM	Classical	10	1
V332	GBM	Classical	6.1	NA
V333	GBM	Proneural	37.4	1
V334	GBM	Mesenchymal	19.3	1
V335	GBM	Mesenchymal	26	NA
V336	Astrocytoma	NA	NA	NA
V337	GBM	Classical	10.5	1
V338	GBM	Classical	16.7	1
V339	GBM	Classical	35.4	1
V340	Oligodendroglioma	NA	NA	NA
V342	Astrocytoma	NA	NA	NA
V343	Astrocytoma	NA	65.5	1
V344	GBM	Mesenchymal	21.6	1
V346	GBM	Classical	NA	NA
V347	GBM	Proneural	23.4	1
V348	Astrocytoma	NA	NA	NA
V349	GBM	Mesenchymal	12.1	1
V350	Astrocytoma	NA	NA	NA
V352	GBM	Proneural	NA	NA
V353	Astrocytoma	NA	NA	NA
V355	Astrocytoma	NA	NA	NA
V356	GBM	Mesenchymal	NA	NA
V358	Mixed glioma	NA	NA	NA
V359	Oligodendroglioma	NA	NA	NA
V361	Astrocytoma	NA	NA	NA
V362	GBM	Proneural	17.2	1
V363	GBM	Classical	5.4	1
V364	GBM	Proneural	13.6	1
V365	GBM	Mesenchymal	17.3	1
V366	Astrocytoma	NA	131.3	0
V367	Astrocytoma	NA	132	0
V368	GBM	Proneural	5.7	1
V369	Astrocytoma	NA	56.3	1
V370	GBM	Mesenchymal	0.5	1
V371	GBM	Proneural	58.2	1
V372	GBM	Mesenchymal	25.9	1
V373	GBM	Classical	9	1
V374	Astrocytoma	NA	77.7	1
V376	Astrocytoma	NA	7.8	1
V377	Astrocytoma	NA	130.1	0
V381	GBM	Classical	1.2	1
V382	GBM	Classical	0.3	1
V384	Astrocytoma	NA	129.7	0
V388	GBM	Proneural	0.3	1
V389	Mixed glioma	NA	NA	NA
V390	Oligodendroglioma	NA	11.8	1
V392	GBM	Classical	NA	NA
V393	Oligodendroglioma	NA	NA	NA
V394	Astrocytoma	NA	42.5	1
V396	Astrocytoma	NA	7.4	1
V397	Oligodendroglioma	NA	22.4	1
V398	Astrocytoma	NA	121.4	0
V399	GBM	Classical	21.6	1
V400	Oligodendroglioma	NA	14.2	1
V401	Oligodendroglioma	NA	93.2	1
V403	GBM	Mesenchymal	57	1
V405	Astrocytoma	NA	48.5	1
V406	Astrocytoma	NA	72.3	1
V407	Oligodendroglioma	NA	19.3	1
V408	Astrocytoma	NA	NA	NA
V409	Astrocytoma	NA	NA	NA
V412	GBM	Classical	15.6	1
V413	Astrocytoma	NA	6	1
V414	Astrocytoma	NA	108.9	0
V415	GBM	Proneural	19.3	1
V416	GBM	Proneural	46.5	1
V417	Astrocytoma	NA	29.1	1
V418	Oligodendroglioma	NA	10.5	1
V420	Astrocytoma	NA	NA	NA
V421	Astrocytoma	NA	NA	NA
V422	GBM	Proneural	3.2	1
V423	Oligodendroglioma	NA	19.3	1
V425	GBM	Mesenchymal	8.6	1
V429	GBM	Mesenchymal	66.6	0
V430	GBM	Mesenchymal	15.5	1
V432	Oligodendroglioma	NA	42.2	1
V433	Astrocytoma	NA	75.7	1
V434	Astrocytoma	NA	10.4	1
V436	GBM	Proneural	10.5	1
V437	Astrocytoma	NA	NA	NA
V438	GBM	Proneural	14.4	1
V439	Astrocytoma	NA	95	0
V440	Astrocytoma	NA	8.4	1
V441	Astrocytoma	NA	88.1	0
V442	Astrocytoma	NA	73.8	1
V443	Astrocytoma	NA	8	1
V444	GBM	Mesenchymal	7.4	1
V445	Astrocytoma	NA	86.8	0
V446	Oligodendroglioma	NA	46	1
V447	Astrocytoma	NA	NA	NA
V448	Oligodendroglioma	NA	NA	NA
V449	Oligodendroglioma	NA	44.7	1
V450	Astrocytoma	NA	62.9	1
V451	Astrocytoma	NA	NA	NA
V452	Astrocytoma	NA	13.5	1
V453	GBM	Proneural	28.4	1
V454	GBM	Classical	13.9	1
V455	Oligodendroglioma	NA	NA	NA
V456	Astrocytoma	NA	65.8	1
V457	Astrocytoma	NA	144.8	0
V458	Oligodendroglioma	NA	1	1
V459	Astrocytoma	NA	117.3	0
V460	Astrocytoma	NA	5	1
V461	Astrocytoma	NA	43.9	1
V462	Astrocytoma	NA	10.8	1
V463	Oligodendroglioma	NA	87.4	1
V464	Oligodendroglioma	NA	114.9	0
V465	GBM	Proneural	10.5	1
V466	Astrocytoma	NA	135.8	0
V467	Astrocytoma	NA	36	1
V468	Astrocytoma	NA	15	1
V469	GBM	Classical	61.5	1
V470	GBM	Classical	87	1
V471	GBM	Proneural	19.7	1
V472	GBM	Proneural	118.8	0
V473	Astrocytoma	NA	39.7	1
V474	Astrocytoma	NA	27.7	1
V475	Oligodendroglioma	NA	24.2	1
V476	GBM	Proneural	17.8	1
V477	GBM	Classical	72.3	1
V478	GBM	Mesenchymal	22.4	1
V479	Oligodendroglioma	NA	8.4	1
V480	GBM	Mesenchymal	8.9	1
V481	GBM	Proneural	7.2	1
V482	Astrocytoma	NA	44.7	1
V483	GBM	Mesenchymal	18	1
V484	GBM	Classical	15.5	1
V485	Astrocytoma	NA	20.9	1
V486	Astrocytoma	NA	103.8	0
V487	Oligodendroglioma	NA	17.6	1
V488	GBM	Proneural	15.6	1
V489	Astrocytoma	NA	93.9	0
V490	Astrocytoma	NA	19.8	1
V491	GBM	Classical	0.3	1
V492	GBM	Mesenchymal	10.3	1
V493	Oligodendroglioma	NA	248.2	0
V494	Astrocytoma	NA	19.9	1
V495	Astrocytoma	NA	97	0
V496	Astrocytoma	NA	146.9	1
V497	Astrocytoma	NA	0.2	1
V498	Astrocytoma	NA	3.4	1
V499	GBM	Mesenchymal	23.4	1
V500	GBM	Proneural	12.8	1
V501	Astrocytoma	NA	15.5	1
V502	Astrocytoma	NA	13	1
V503	GBM	Mesenchymal	56.9	1
V504	Astrocytoma	NA	18.8	1
V505	GBM	Classical	16.9	1
V506	Astrocytoma	NA	6.8	1
V507	GBM	Proneural	7.6	1
V508	Astrocytoma	NA	NA	NA
V509	Astrocytoma	NA	83.3	0
V510	Astrocytoma	NA	114.1	1
V511	GBM	Proneural	5.8	1
V512	Astrocytoma	NA	8.8	1
V513	Astrocytoma	NA	82.3	0
V514	GBM	Mesenchymal	13.3	1
V515	Oligodendroglioma	NA	30.4	1
V516	Astrocytoma	NA	NA	NA
V517	Astrocytoma	NA	NA	NA
V518	Astrocytoma	NA	134.3	0
V519	GBM	Classical	47.6	1
V520	GBM	Mesenchymal	29.6	1
V521	Astrocytoma	NA	5.1	1
V522	Astrocytoma	NA	12.5	1
V523	Astrocytoma	NA	46.5	1
V524	Oligodendroglioma	NA	8.7	1
V525	GBM	Proneural	21.9	1
V526	Astrocytoma	NA	31.3	1
V527	Oligodendroglioma	NA	9.8	1
V528	Astrocytoma	NA	67.3	1
V529	Astrocytoma	NA	3.9	1
V530	GBM	Proneural	2.2	1
V531	Oligodendroglioma	NA	41.3	1
V532	Astrocytoma	NA	33.6	1
V533	Oligodendroglioma	NA	6.3	1
V534	GBM	Classical	2.7	1
V535	Astrocytoma	NA	55.8	1
V536	GBM	Classical	8.2	1
V537	GBM	Classical	7.7	1
V538	GBM	Mesenchymal	3.2	1
V539	GBM	Classical	10.1	1
V540	Astrocytoma	NA	69.9	0
V541	Astrocytoma	NA	42	1
V542	Astrocytoma	NA	0.2	1
V543	GBM	Mesenchymal	19.7	1
V544	Astrocytoma	NA	74.2	0
V545	Astrocytoma	NA	74.2	0
V546	GBM	Classical	3.3	1
V547	Astrocytoma	NA	72.6	0
V548	GBM	Classical	7.8	1
V549	Astrocytoma	NA	65.9	1
V550	GBM	Classical	2.3	1
V551	GBM	Classical	14.4	1
V552	GBM	Proneural	5.4	1
V553	GBM	Proneural	2.4	1
V554	GBM	Proneural	13.1	1
V555	Astrocytoma	NA	62.6	0
V556	Oligodendroglioma	NA	5.3	1
V557	Astrocytoma	NA	66.8	0
V558	Oligodendroglioma	NA	22	1
V559	GBM	Proneural	36.8	1
V560	Astrocytoma	NA	21.7	NA
V561	Astrocytoma	NA	7.1	NA
V562	Astrocytoma	NA	NA	1
V563	Oligodendroglioma	NA	187.2	0
V564	Astrocytoma	NA	15.1	1
V565	Astrocytoma	NA	31.6	0
V567	Astrocytoma	NA	27.2	1
V568	Astrocytoma	NA	NA	NA
V569	GBM	Mesenchymal	17.9	1
V570	GBM	Mesenchymal	11.7	1
V571	GBM	Mesenchymal	10.9	1
V572	GBM	Classical	3.6	1
V573	GBM	Proneural	7.8	1

## Sheet: Gravendeel
Supplementary Table S1d: Samples used for bioinformatic analysis in Gravendeel dataset
Sample	Histology	Subtype	Survival	Status
GSM405201	Oligodendroglioma	NA	117.8	1
GSM405202	Oligodendroglioma	NA	140	1
GSM405203	Oligodendroglioma	NA	107	1
GSM405204	Oligodendroglioma	NA	103.1	1
GSM405205	Oligodendroglioma	NA	38.9	1
GSM405206	Oligodendroglioma	NA	81.7	1
GSM405207	Oligodendroglioma	NA	97.4	1
GSM405208	Oligodendroglioma	NA	36.5	1
GSM405210	Oligodendroglioma	NA	123.4	1
GSM405211	Oligodendroglioma	NA	22	1
GSM405212	Oligodendroglioma	NA	209.9	1
GSM405213	GBM	Classical	16.1	1
GSM405214	GBM	Mesenchymal	18	1
GSM405215	GBM	Proneural	27.6	1
GSM405216	GBM	Proneural	39.4	1
GSM405217	GBM	Mesenchymal	81.2	0
GSM405218	GBM	Mesenchymal	7.7	1
GSM405219	GBM	Classical	7	1
GSM405220	GBM	Mesenchymal	15.2	1
GSM405221	GBM	Mesenchymal	8.3	1
GSM405222	GBM	Proneural	15.6	1
GSM405223	GBM	Proneural	23	1
GSM405224	GBM	Proneural	5.8	1
GSM405225	Mixed glioma	NA	41.6	1
GSM405226	Mixed glioma	NA	3.4	1
GSM405227	Oligodendroglioma	NA	57.2	1
GSM405228	GBM	Mesenchymal	8.5	1
GSM405229	GBM	Mesenchymal	7.9	1
GSM405230	GBM	Mesenchymal	5.6	1
GSM405231	GBM	Classical	15.1	1
GSM405232	GBM	Proneural	11.8	1
GSM405233	GBM	Mesenchymal	10.3	1
GSM405234	GBM	Proneural	7.4	1
GSM405235	GBM	Mesenchymal	2.5	1
GSM405236	GBM	Mesenchymal	12.4	1
GSM405237	GBM	Mesenchymal	4.9	1
GSM405238	GBM	Proneural	11.3	1
GSM405239	GBM	Mesenchymal	7.1	1
GSM405240	GBM	Mesenchymal	79.4	0
GSM405241	GBM	Mesenchymal	1.9	1
GSM405242	GBM	Proneural	2.2	1
GSM405243	GBM	Proneural	10.6	1
GSM405244	GBM	Proneural	24.6	1
GSM405245	GBM	Proneural	16.8	1
GSM405246	GBM	Proneural	75.7	1
GSM405247	GBM	Classical	19.1	1
GSM405248	GBM	Classical	10.1	1
GSM405249	GBM	Proneural	0.5	1
GSM405250	Astrocytoma	NA	17.8	1
GSM405251	GBM	Proneural	38.5	1
GSM405252	GBM	Proneural	4.4	1
GSM405253	GBM	Proneural	150.7	0
GSM405254	GBM	Proneural	7.1	1
GSM405255	GBM	Classical	13	1
GSM405256	Astrocytoma	NA	57.5	1
GSM405257	Oligodendroglioma	NA	130.3	0
GSM405258	Astrocytoma	NA	22.2	1
GSM405259	Astrocytoma	NA	4.9	1
GSM405260	GBM	Proneural	9.8	1
GSM405261	Oligodendroglioma	NA	11.8	1
GSM405262	GBM	Classical	34.7	1
GSM405263	GBM	Classical	18.6	1
GSM405264	GBM	Mesenchymal	3.8	1
GSM405265	Astrocytoma	NA	21.7	1
GSM405266	GBM	Proneural	3	1
GSM405267	GBM	Classical	7.8	1
GSM405268	GBM	Mesenchymal	7.7	1
GSM405269	GBM	Classical	0.4	1
GSM405270	GBM	Classical	7	1
GSM405271	GBM	Proneural	3.6	1
GSM405272	Oligodendroglioma	NA	12	0
GSM405273	Mixed glioma	NA	6.5	1
GSM405274	GBM	Mesenchymal	15.5	1
GSM405275	GBM	Proneural	41.5	1
GSM405276	GBM	Mesenchymal	3.4	1
GSM405277	Astrocytoma	NA	33.1	1
GSM405278	GBM	Mesenchymal	8.8	1
GSM405279	Mixed glioma	NA	8.5	1
GSM405280	GBM	Mesenchymal	29.5	1
GSM405281	Astrocytoma	NA	39.8	1
GSM405282	GBM	Mesenchymal	1.4	1
GSM405283	Mixed glioma	NA	48.8	1
GSM405284	Mixed glioma	NA	19.2	1
GSM405285	Mixed glioma	NA	15.2	1
GSM405286	Mixed glioma	NA	37.9	1
GSM405287	Oligodendroglioma	NA	82.4	1
GSM405288	Mixed glioma	NA	18.4	1
GSM405289	Astrocytoma	NA	2.3	1
GSM405290	GBM	Mesenchymal	13.9	1
GSM405291	Astrocytoma	NA	75.2	1
GSM405292	GBM	Classical	13.3	1
GSM405293	GBM	Mesenchymal	10.6	1
GSM405294	GBM	Classical	9.6	1
GSM405295	Astrocytoma	NA	23.9	1
GSM405296	GBM	Proneural	3.5	1
GSM405297	GBM	Classical	8.6	1
GSM405298	Mixed glioma	NA	23.5	1
GSM405299	GBM	Classical	21	1
GSM405300	Mixed glioma	NA	34.1	1
GSM405301	GBM	Mesenchymal	3.6	1
GSM405302	GBM	Proneural	8.9	1
GSM405303	GBM	Proneural	6.6	1
GSM405304	GBM	Mesenchymal	6.7	1
GSM405305	GBM	Mesenchymal	12.7	1
GSM405306	Pilocytic Astrocytoma	NA	97.9	0
GSM405307	GBM	Mesenchymal	4	1
GSM405308	GBM	Proneural	37.2	0
GSM405309	GBM	Proneural	3.1	1
GSM405310	Mixed glioma	NA	81.6	0
GSM405311	Astrocytoma	NA	89.8	0
GSM405312	GBM	Classical	12.2	1
GSM405313	GBM	Mesenchymal	39.7	1
GSM405314	GBM	Proneural	7.8	1
GSM405315	GBM	Proneural	4.2	1
GSM405316	Mixed glioma	NA	124.1	1
GSM405317	GBM	Mesenchymal	5.4	1
GSM405318	Oligodendroglioma	NA	74.5	0
GSM405319	Oligodendroglioma	NA	67.4	1
GSM405320	GBM	Mesenchymal	7.2	1
GSM405321	Astrocytoma	NA	47.6	1
GSM405322	GBM	Mesenchymal	13.7	1
GSM405323	GBM	Classical	7.4	1
GSM405324	GBM	Mesenchymal	8	1
GSM405325	Mixed glioma	NA	43.8	1
GSM405326	GBM	Classical	3.2	1
GSM405327	Oligodendroglioma	NA	39.6	1
GSM405328	GBM	Classical	27.1	1
GSM405329	Oligodendroglioma	NA	60.2	1
GSM405330	GBM	Proneural	8.5	1
GSM405331	Oligodendroglioma	NA	98.8	0
GSM405333	Oligodendroglioma	NA	109.3	1
GSM405334	Oligodendroglioma	NA	17.6	1
GSM405335	Oligodendroglioma	NA	89.3	1
GSM405337	GBM	Classical	3.4	1
GSM405338	Oligodendroglioma	NA	95.5	1
GSM405339	GBM	Classical	NA	0
GSM405340	GBM	Proneural	66.7	0
GSM405341	Mixed glioma	NA	7.6	1
GSM405342	Oligodendroglioma	NA	35.9	1
GSM405343	GBM	Proneural	NA	0
GSM405344	Oligodendroglioma	NA	14.3	1
GSM405345	GBM	Mesenchymal	10.7	1
GSM405346	Pilocytic Astrocytoma	NA	78	0
GSM405347	Mixed glioma	NA	2.3	1
GSM405348	Pilocytic Astrocytoma	NA	0.4	0
GSM405349	GBM	Proneural	28.9	1
GSM405350	GBM	Proneural	7.3	1
GSM405351	GBM	Mesenchymal	14.6	1
GSM405352	GBM	Classical	4.8	1
GSM405353	GBM	Mesenchymal	8.4	1
GSM405354	Astrocytoma	NA	13.2	1
GSM405355	Astrocytoma	NA	14.3	1
GSM405356	GBM	Proneural	2.2	1
GSM405361	Oligodendroglioma	NA	19.7	1
GSM405362	GBM	Classical	12.7	1
GSM405363	GBM	Proneural	117.5	1
GSM405364	Oligodendroglioma	NA	118.2	1
GSM405365	GBM	Proneural	31.9	1
GSM405366	Oligodendroglioma	NA	26.5	1
GSM405367	GBM	Proneural	31.4	1
GSM405368	GBM	Proneural	21.7	1
GSM405369	GBM	Proneural	49.6	1
GSM405370	GBM	Proneural	19.3	1
GSM405371	GBM	Proneural	23	1
GSM405372	GBM	Proneural	39.8	1
GSM405373	GBM	Classical	14.5	1
GSM405374	GBM	Mesenchymal	14.5	1
GSM405375	GBM	Mesenchymal	0.7	1
GSM405376	GBM	Classical	22.2	1
GSM405377	Oligodendroglioma	NA	7.2	1
GSM405378	Oligodendroglioma	NA	0	1
GSM405379	GBM	Proneural	0.6	1
GSM405380	Oligodendroglioma	NA	72.5	1
GSM405381	Oligodendroglioma	NA	189.8	1
GSM405382	Mixed glioma	NA	58.3	1
GSM405383	Astrocytoma	NA	15.8	1
GSM405384	GBM	Mesenchymal	0.2	0
GSM405385	GBM	Proneural	15.1	0
GSM405386	Oligodendroglioma	NA	45.1	1
GSM405387	Mixed glioma	NA	136.9	1
GSM405388	Mixed glioma	NA	6.4	1
GSM405389	GBM	Mesenchymal	66.7	0
GSM405390	Mixed glioma	NA	0.2	1
GSM405391	GBM	Classical	12.6	1
GSM405392	GBM	Proneural	5.6	1
GSM405393	GBM	Proneural	1	1
GSM405394	Astrocytoma	NA	10.3	0
GSM405395	Mixed glioma	NA	45.1	1
GSM405396	GBM	Classical	0.2	1
GSM405397	GBM	Proneural	4.2	1
GSM405398	GBM	Classical	NA	1
GSM405399	Mixed glioma	NA	14.2	1
GSM405400	Astrocytoma	NA	5.4	1
GSM405401	Astrocytoma	NA	23.6	1
GSM405402	Astrocytoma	NA	54.6	0
GSM405403	Astrocytoma	NA	0.5	1
GSM405404	Oligodendroglioma	NA	0.5	1
GSM405405	GBM	Classical	7.3	1
GSM405406	Oligodendroglioma	NA	20.3	1
GSM405407	Astrocytoma	NA	9.8	1
GSM405408	Oligodendroglioma	NA	21.4	1
GSM405409	Oligodendroglioma	NA	124.3	1
GSM405410	Oligodendroglioma	NA	248.2	1
GSM405411	Astrocytoma	NA	0.6	1
GSM405412	GBM	Classical	7.8	1
GSM405413	Astrocytoma	NA	14.4	1
GSM405414	Oligodendroglioma	NA	64	1
GSM405415	GBM	Mesenchymal	6	1
GSM405416	GBM	Classical	4.1	1
GSM405417	GBM	Classical	0.2	1
GSM405418	GBM	Proneural	62	1
GSM405419	GBM	Proneural	35.2	1
GSM405420	Oligodendroglioma	NA	36	1
GSM405421	Astrocytoma	NA	73	0
GSM405422	GBM	Classical	10.9	1
GSM405423	Astrocytoma	NA	73.4	1
GSM405424	Astrocytoma	NA	38.4	1
GSM405425	Oligodendroglioma	NA	192.6	1
GSM405426	GBM	Classical	0.6	1
GSM405427	GBM	Classical	18.4	1
GSM405428	GBM	Classical	9.5	1
GSM405429	Mixed glioma	NA	224.6	1
GSM405430	GBM	Mesenchymal	4.2	1
GSM405431	GBM	Proneural	11	1
GSM405432	GBM	Mesenchymal	6.6	1
GSM405433	Astrocytoma	NA	58.9	0
GSM405434	GBM	Proneural	2.9	1
GSM405435	Mixed glioma	NA	3.1	1
GSM405436	GBM	Classical	5.8	1
GSM405437	Oligodendroglioma	NA	41.3	0
GSM405438	GBM	Classical	27.6	1
GSM405439	Mixed glioma	NA	44.4	0
GSM405440	GBM	Classical	6.4	1
GSM405441	Oligodendroglioma	NA	39.2	0
GSM405442	GBM	Mesenchymal	3.6	1
GSM405443	GBM	Classical	11.8	1
GSM405444	Astrocytoma	NA	34.1	0
GSM405445	Oligodendroglioma	NA	40	0
GSM405446	GBM	Classical	8.8	1
GSM405447	GBM	Mesenchymal	33.5	1
GSM405448	GBM	Mesenchymal	5.8	1
GSM405449	Oligodendroglioma	NA	24.2	1
GSM405450	Mixed glioma	NA	159.6	0
GSM405451	Mixed glioma	NA	44.3	1
GSM405452	GBM	Proneural	4.2	1
GSM405453	GBM	Mesenchymal	2.5	1
GSM405454	GBM	Mesenchymal	39.8	1
GSM405455	GBM	Classical	2.8	1
GSM405456	GBM	Mesenchymal	NA	0
GSM405457	Oligodendroglioma	NA	3.6	1
GSM405458	GBM	Classical	19	1
GSM405459	GBM	Mesenchymal	13.7	1
GSM405460	Oligodendroglioma	NA	5.8	1
GSM405461	GBM	Proneural	9.1	1
GSM405462	Astrocytoma	NA	90.2	1
GSM405463	GBM	Mesenchymal	26.6	1
GSM405464	GBM	Proneural	6.7	1
GSM405465	GBM	Classical	7.6	1
GSM405466	GBM	Classical	3.4	1
GSM405467	Oligodendroglioma	NA	16.1	1
GSM405468	Pilocytic Astrocytoma	NA	84.5	0
GSM405469	Oligodendroglioma	NA	66.7	0
GSM405470	GBM	Proneural	23	1
GSM405471	GBM	Mesenchymal	1.8	1
GSM405472	GBM	Proneural	4.1	1
GSM405473	GBM	Classical	13.4	1
GSM405474	GBM	Classical	3.5	1
GSM405475	GBM	Proneural	12.6	1
GSM405476	Mixed glioma	NA	15.7	1
GSM405477	GBM	Proneural	1.3	1
GSM405478	Oligodendroglioma	NA	72.7	1
GSM405479	GBM	Mesenchymal	4.6	1
GSM405480	Pilocytic Astrocytoma	NA	75.7	0
GSM405481	Pilocytic Astrocytoma	NA	124.4	0
GSM405482	Pilocytic Astrocytoma	NA	134.5	0
GSM405483	Pilocytic Astrocytoma	NA	NA	0
