# Supplementary material for: Chemerin enhances mesenchymal features of glioblastoma by establishing autocrine and paracrine networks in a CMKLR1-dependent manner
Source: Oncogene. 2022 Apr 22;41(21):3024–36. doi: 10.1038/s41388-022-02295-w (PMC9122825; doi:10.1038/s41388-022-02295-w)
Supplement: Supplementary file 24 — Supplementary Table S2 [file 41388_2022_2295_MOESM24_ESM.xlsx]

## Sheet: Sheet1
Supplementary Table S2. Six gene sets from the MSigDB database involved in cellular mesenchymal transition
Systematic name	Standard name	Brief description
M15266	GO_CARDIAC_EPITHELIAL_TO_MESENCHYMAL_TRANSITION	A transition where a cardiac epithelial cell loses apical/basolateral polarity, severs intercellular adhesive junctions, degrades basement membrane components and becomes a migratory mesenchymal cell.
M16783	GO_REGULATION_OF_EPITHELIAL_TO_MESENCHYMAL_TRANSITION	Any process that modulates the rate, frequency, or extent of epithelial to mesenchymal transition. Epithelial to mesenchymal transition where an epithelial cell loses apical/basolateral polarity, severs intercellular adhesive junctions, degrades basement membrane components and becomes a migratory mesenchymal cell.
M11734	GO_EPITHELIAL_TO_MESENCHYMAL_TRANSITION	A transition where an epithelial cell loses apical/basolateral polarity, severs intercellular adhesive junctions, degrades basement membrane components and becomes a migratory mesenchymal cell.
M1406	JECHLINGER_EPITHELIAL_TO_MESENCHYMAL_TRANSITION_UP	Genes up-regulated during epithelial to mesenchymal transition induced by TGFB1 [Gene ID=7040] in the EpH4 cells (mammary epithelium cell line transformed by HRAS [Gene ID=3265]).
M627	REACTOME_TGF_BETA_RECEPTOR_SIGNALING_IN_EMT_EPITHELIAL_TO_MESENCHYMAL_TRANSITION	TGF-beta receptor signaling in epithelial to mesenchymal transition.
M8191	ALONSO_METASTASIS_EMT_UP	Epithelial to mesenchymal transition genes up-regulated in melanoma tumors that developed metastatic disease compared to primary melanoma that did not.
