# Supplementary material for: Chemerin enhances mesenchymal features of glioblastoma by establishing autocrine and paracrine networks in a CMKLR1-dependent manner
Source: Oncogene. 2022 Apr 22;41(21):3024–36. doi: 10.1038/s41388-022-02295-w (PMC9122825; doi:10.1038/s41388-022-02295-w)
Supplement: Supplementary file 25 — Supplementary Table S3 [file 41388_2022_2295_MOESM25_ESM.xlsx]

## Sheet: DEG TCGA HGU133 Database
Supplementary Table S3a: Differential expression genes between mesenchymal subtype GBM and proneural GBM in TCGA
	logFC	AveExpr	t	P.Value	adj.P.Val	B
DCX	-3.25939	7.23579	-16.3789	1.57e-44	1.54e-41	90.5169
LPPR1	-3.24134	8.1014	-15.9243	9.62e-43	6.79e-40	86.4425
CXCL14	3.2034	8.45113	15.8493	1.89e-42	1.2e-39	85.7712
LTF	2.85243	8.26677	9.58245	2.4e-19	4.27e-18	33.1454
CHI3L1	2.8208	10.7857	11.3789	1.58e-25	6.13e-24	47.1992
GPR17	-2.72888	5.8179	-14.7564	3.47e-38	8.47e-36	76.0501
NNMT	2.66324	9.18936	14.1367	8.55e-36	1.37e-33	70.5964
TMSB15A	-2.61222	8.39698	-10.9129	7.1e-24	2.16e-22	43.4413
F13A1	2.5948	7.78013	14.5632	1.94e-37	4.33e-35	74.3442
COL6A3	2.55395	7.69703	13.3248	1.06e-32	1.06e-30	63.5405
DLL3	-2.5215	6.36853	-16.9945	5.89e-47	1.07e-43	96.0498
PTX3	2.49559	7.38557	12.5009	1.3e-29	8.4e-28	56.5084
KCND2	-2.42921	6.20842	-15.4154	9.45e-41	4.03e-38	81.8985
TOX3	-2.3684	6.97116	-14.5571	2.05e-37	4.49e-35	74.2905
DKK1	2.33434	5.97655	10.1732	2.54e-21	5.7e-20	37.6316
ELAVL4	-2.32818	7.37539	-14.1611	6.89e-36	1.15e-33	70.81
LOX	2.32426	7.01499	13.5363	1.68e-33	1.94e-31	65.3675
CCL2	2.3105	9.34751	13.0624	1.04e-31	8.99e-30	61.2856
PLA2G5	2.25268	6.11278	13.7456	2.68e-34	3.51e-32	67.1834
RAB33A	-2.23378	6.65307	-18.4361	1.18e-52	1.5e-48	109.041
STMN2	-2.22097	7.37338	-9.01425	1.65e-17	2.35e-16	28.9742
ASCL1	-2.18406	6.26757	-16.4071	1.22e-44	1.3e-41	90.7697
SOX11	-2.15235	7.52359	-10.8088	1.64e-23	4.73e-22	42.612
PI3	2.14989	5.52994	10.8444	1.23e-23	3.58e-22	42.8948
LUM	2.12305	7.84864	11.2575	4.3e-25	1.54e-23	46.213
SCN3A	-2.1082	8.27405	-11.9403	1.49e-27	7.6e-26	51.8141
FCGR2B	2.08786	6.71415	15.5857	2.04e-41	9.97e-39	83.4171
SERPINE1	2.06619	7.51675	14.1106	1.08e-35	1.71e-33	70.368
CYP1B1	2.05285	6.41569	13.6906	4.35e-34	5.41e-32	66.7061
MOXD1	2.05172	6.88503	12.0572	5.58e-28	2.96e-26	52.7863
OMG	-2.04853	8.23409	-10.6147	7.78e-23	2.05e-21	41.0757
CD163	2.03848	9.46646	12.0658	5.19e-28	2.77e-26	52.858
CA10	-2.0084	5.8983	-12.2134	1.49e-28	8.31e-27	54.091
PLA2G2A	2.00469	6.81646	8.30668	2.59e-15	2.84e-14	23.9988
COL3A1	1.99297	8.79174	10.2759	1.14e-21	2.63e-20	38.4266
CSTA	1.98578	7.48329	14.0197	2.4e-35	3.55e-33	69.5735
SNAP91	-1.98175	5.9085	-11.3754	1.63e-25	6.24e-24	47.17
SLPI	1.97924	7.4865	9.62467	1.74e-19	3.15e-18	33.4612
UGT8	-1.96924	6.48508	-12.6466	3.73e-30	2.48e-28	57.7412
GRIA2	-1.95336	8.24097	-10.0123	8.9e-21	1.89e-19	36.3954
TREM1	1.95074	7.12893	13.2881	1.47e-32	1.43e-30	63.2237
DPYD	1.94663	8.56128	15.688	8.12e-42	4.48e-39	84.33
C1R	1.91259	9.08548	15.4318	8.16e-41	3.7e-38	82.0444
PDPN	1.90823	7.84116	11.4669	7.67e-26	3.05e-24	47.9163
C1S	1.90446	9.42884	13.7217	3.31e-34	4.2e-32	66.976
BCAN	-1.90355	6.57093	-14.3999	8.29e-37	1.65e-34	72.9066
POSTN	1.89596	5.97465	12.9458	2.84e-31	2.23e-29	60.2877
TUBB4A	-1.8942	7.02463	-11.2695	3.89e-25	1.4e-23	46.3105
KLRC3	-1.89182	5.50533	-14.9014	9.5e-39	2.62e-36	77.3329
ABCC3	1.88303	6.24757	15.5649	2.46e-41	1.16e-38	83.2311
SCG3	-1.87375	7.54769	-10.7521	2.59e-23	7.34e-22	42.1616
AHNAK2	1.86723	6.13717	13.022	1.47e-31	1.22e-29	60.9397
IL8	1.85858	7.47107	9.84139	3.33e-20	6.56e-19	35.0941
FZD7	1.85551	7.1811	16.1548	1.2e-43	9.5e-41	88.5063
KIF21B	-1.85426	5.98861	-16.9961	5.81e-47	1.07e-43	96.0644
PLAUR	1.84917	6.8581	18.1266	1.98e-51	8.38e-48	106.251
ANXA1	1.84871	10.2998	15.0822	1.88e-39	5.98e-37	78.9359
CSPG5	-1.84228	8.58229	-11.7767	5.86e-27	2.74e-25	50.4595
OPCML	-1.83999	6.35449	-12.695	2.46e-30	1.69e-28	58.152
INA	-1.83781	5.95564	-11.2156	6.05e-25	2.12e-23	45.8745
HMP19	-1.83188	5.46824	-12.4487	2.02e-29	1.26e-27	56.0683
STMN4	-1.8262	7.35076	-13.0319	1.35e-31	1.14e-29	61.0243
COL5A1	1.81041	6.67406	12.4758	1.61e-29	1.01e-27	56.2964
CCL20	1.80841	4.9605	11.7106	1.02e-26	4.59e-25	49.915
CA12	1.79944	7.45749	12.9348	3.13e-31	2.44e-29	60.1936
IGFBP6	1.79557	6.0163	13.0536	1.12e-31	9.55e-30	61.2102
SERPINA1	1.79481	7.94045	11.6888	1.22e-26	5.41e-25	49.7352
AIM1	1.79397	6.20949	14.3691	1.09e-36	2.1e-34	72.6353
SERPING1	1.79384	8.3178	13.6291	7.46e-34	9.1e-32	66.172
LYZ	1.78549	8.59159	11.3	3.03e-25	1.11e-23	46.5575
S100A4	1.78436	8.50526	12.988	1.98e-31	1.62e-29	60.6483
TIMP1	1.78206	11.5039	15.1564	9.68e-40	3.23e-37	79.5947
TDO2	1.77747	5.86074	10.9402	5.69e-24	1.75e-22	43.6593
LGALS3	1.77219	11.4279	14.4514	5.25e-37	1.08e-34	73.3593
COL1A2	1.76665	10.0206	10.8669	1.03e-23	3.03e-22	43.0745
FERMT1	-1.75503	6.51558	-10.8914	8.44e-24	2.55e-22	43.27
SH3GL2	-1.75442	6.54585	-9.77415	5.57e-20	1.07e-18	34.5853
CFI	1.75181	7.79417	13.2042	3.04e-32	2.8e-30	62.5019
DNM3	-1.73686	7.24639	-13.3402	9.3e-33	9.38e-31	63.6734
NKX2.2	-1.70415	7.4389	-9.52067	3.83e-19	6.62e-18	32.6848
EMP3	1.70028	9.32085	11.1822	7.95e-25	2.7e-23	45.6044
NCAN	-1.69554	8.94554	-8.32898	2.22e-15	2.46e-14	24.1517
NAMPT	1.68099	10.2989	15.3621	1.53e-40	6.06e-38	81.4234
EPHB1	-1.67916	5.80201	-14.9312	7.28e-39	2.1e-36	77.5963
GNG4	-1.66249	6.79533	-13.889	7.6e-35	1.07e-32	68.4324
LOXL1	1.65937	6.34744	12.354	4.52e-29	2.72e-27	55.271
MRC1	1.65552	6.24906	9.97939	1.15e-20	2.41e-19	36.1441
STEAP3	1.65408	6.74028	15.3879	1.21e-40	4.96e-38	81.6534
IER3	1.65341	7.80145	12.9993	1.79e-31	1.48e-29	60.7447
ACSS3	1.65281	6.14788	15.756	4.4e-42	2.54e-39	84.9375
PLP1	-1.64804	10.2768	-6.61815	1.47e-10	8.96e-10	13.2656
FXYD6	-1.64518	9.95589	-11.0002	3.5e-24	1.1e-22	44.1398
PLAU	1.64115	5.87256	14.0627	1.64e-35	2.53e-33	69.9495
S100A9	1.63769	8.01404	10.6682	5.08e-23	1.36e-21	41.4972
NOL4	-1.63743	6.54652	-14.1391	8.36e-36	1.36e-33	70.618
HRASLS	-1.6329	6.3595	-11.1052	1.49e-24	4.88e-23	44.9837
LY96	1.6262	7.66473	12.8792	5.05e-31	3.77e-29	59.7193
TAGLN3	-1.62072	7.52308	-11.251	4.53e-25	1.61e-23	46.1605
TGFBI	1.62004	10.2612	13.4498	3.58e-33	3.95e-31	64.619
MAPT	-1.61957	7.93543	-10.5339	1.48e-22	3.77e-21	40.44
CXCL2	1.61287	6.93337	9.81155	4.18e-20	8.19e-19	34.868
CLEC2B	1.61239	8.61415	13.381	6.52e-33	6.84e-31	64.025
CLEC5A	1.61173	6.19869	12.4842	1.49e-29	9.49e-28	56.3674
CD44	1.60965	8.32978	13.8549	1.03e-34	1.4e-32	68.1351
S100A8	1.58699	7.10811	10.7728	2.19e-23	6.26e-22	42.3261
CRMP1	-1.57741	9.13304	-11.1965	7.08e-25	2.45e-23	45.7198
PAK3	-1.57661	6.43915	-13.7407	2.8e-34	3.63e-32	67.1411
COL5A2	1.57599	8.40139	11.7976	4.92e-27	2.32e-25	50.6325
FAM129A	1.57457	7.58083	13.7191	3.39e-34	4.26e-32	66.9536
BEX1	-1.57254	10.6727	-9.21104	3.88e-18	5.94e-17	30.402
COPZ2	1.56591	6.8552	14.7221	4.71e-38	1.13e-35	75.7468
SDC4	1.55515	7.94156	12.2695	9.28e-29	5.33e-27	54.5607
ARSJ	1.55141	5.51223	15.2371	4.69e-40	1.75e-37	80.3119
CH25H	1.55118	6.15403	10.047	6.8e-21	1.47e-19	36.661
TMEM35	-1.54922	5.88677	-12.2086	1.55e-28	8.61e-27	54.0508
LTBP2	1.54724	7.0462	14.1818	5.73e-36	9.84e-34	70.9921
RARRES1	1.54383	5.64303	9.3355	1.54e-18	2.49e-17	31.3144
SOX4	-1.5377	7.3248	-13.1523	4.76e-32	4.32e-30	62.0565
ICAM1	1.53743	5.93803	13.3663	7.41e-33	7.65e-31	63.8982
ATAT1	-1.53159	7.45153	-13.3233	1.08e-32	1.06e-30	63.527
ATP6V1G2	-1.5314	7.39592	-9.88252	2.42e-20	4.89e-19	35.4062
C1RL	1.5309	6.0488	14.2983	2.04e-36	3.81e-34	72.014
SOX10	-1.52767	6.69338	-11.3766	1.61e-25	6.21e-24	47.1803
DDX25	-1.5234	5.62829	-11.1862	7.7e-25	2.63e-23	45.6365
RBM47	1.52267	7.09944	15.5895	1.97e-41	9.97e-39	83.4508
GABBR1	-1.51467	7.43571	-11.7061	1.06e-26	4.74e-25	49.8779
SOD2	1.51231	7.87369	13.0838	8.63e-32	7.61e-30	61.4685
MXRA5	1.50874	7.64417	8.63857	2.49e-16	3.11e-15	26.3008
LIF	1.50336	5.12478	12.8092	9.23e-31	6.7e-29	59.1223
TCEAL2	-1.50266	8.50073	-8.25722	3.65e-15	3.92e-14	23.6608
FHL2	1.50016	7.35711	11.4896	6.36e-26	2.57e-24	48.1012
SDC2	1.50009	7.51802	12.7523	1.51e-30	1.06e-28	58.6384
CHI3L2	1.49956	8.14746	6.65706	1.17e-10	7.2e-10	13.4928
YAP1	1.48636	5.89044	14.6382	9.95e-38	2.34e-35	75.0061
UPP1	1.48433	7.40363	13.5884	1.07e-33	1.28e-31	65.8186
CNTN1	-1.4828	5.81883	-12.1974	1.71e-28	9.43e-27	53.9569
CHRNA9	1.48235	5.53087	11.2553	4.37e-25	1.56e-23	46.1958
PLP2	1.48183	9.13049	11.5497	3.87e-26	1.61e-24	48.5935
ASPN	1.47582	6.14026	9.2942	2.09e-18	3.3e-17	31.0108
EFEMP1	1.47539	9.64962	8.84638	5.6e-17	7.47e-16	27.771
HAMP	1.47468	7.41676	8.34908	1.93e-15	2.14e-14	24.2896
INSM1	-1.47313	6.96372	-7.97514	2.53e-14	2.41e-13	21.7584
RUNDC3A	-1.47025	5.84754	-14.4699	4.45e-37	9.42e-35	73.5224
ANXA2	1.46764	11.661	15.4146	9.52e-41	4.03e-38	81.8915
RNASE2	1.46485	7.2399	11.1767	8.32e-25	2.82e-23	45.5601
MAP2	-1.46421	6.90461	-11.9425	1.46e-27	7.49e-26	51.8319
WASF1	-1.45039	8.54284	-14.9288	7.44e-39	2.1e-36	77.5752
GLIPR1	1.4495	7.66283	13.4839	2.66e-33	2.99e-31	64.9137
REEP1	-1.44891	7.73885	-11.0916	1.67e-24	5.41e-23	44.8737
FAM5C	-1.44781	6.48038	-8.74093	1.2e-16	1.55e-15	27.0222
PCOLCE	1.44664	7.82789	10.0036	9.52e-21	2.02e-19	36.3288
CRB1	-1.44624	5.4402	-14.203	4.75e-36	8.38e-34	71.178
MS4A4A	1.44322	8.37155	10.0121	8.91e-21	1.89e-19	36.3937
GPR183	1.44133	6.394	12.2606	1e-28	5.72e-27	54.4861
CXXC4	-1.43675	5.66852	-16.6318	1.59e-45	2.52e-42	92.7879
C5AR1	1.43471	6.40965	13.0897	8.2e-32	7.28e-30	61.519
IL6	1.42169	5.28801	9.1205	7.57e-18	1.13e-16	29.7428
KIAA1199	1.42033	6.09407	10.9852	3.95e-24	1.23e-22	44.0196
PRKCZ	-1.41996	7.07433	-13.5446	1.56e-33	1.84e-31	65.4397
BCAS1	-1.40905	6.68204	-8.99499	1.9e-17	2.67e-16	28.8354
FCGBP	1.40217	9.90338	6.6604	1.15e-10	7.07e-10	13.5124
ADM	1.40153	9.35788	8.70301	1.57e-16	2.01e-15	26.7543
P4HA2	1.40108	7.21216	13.2553	1.95e-32	1.87e-30	62.9414
FLRT1	-1.39987	5.42069	-14.6211	1.16e-37	2.63e-35	74.8545
CCDC109B	1.39914	7.67302	13.9079	6.44e-35	9.29e-33	68.5975
C21orf62	1.39279	6.35036	7.90249	4.14e-14	3.83e-13	21.2756
NRXN1	-1.39167	5.24945	-13.0622	1.04e-31	8.99e-30	61.2832
C8orf4	1.39096	8.10474	11.4183	1.15e-25	4.49e-24	47.52
DGKB	-1.38885	4.71353	-11.9854	1.02e-27	5.31e-26	52.1885
CASP1	1.38407	7.10406	13.8978	7.04e-35	1e-32	68.509
IGFBP3	1.38382	9.13071	8.32063	2.35e-15	2.6e-14	24.0944
LY75	1.38318	5.72841	12.3435	4.95e-29	2.95e-27	55.1827
ZNF217	1.38224	6.44645	15.2327	4.88e-40	1.77e-37	80.2722
OLIG2	-1.37983	6.18976	-11.8467	3.26e-27	1.57e-25	51.0384
STEAP1	1.37611	5.91142	8.85311	5.34e-17	7.15e-16	27.8189
MMP7	1.36932	5.62757	8.10186	1.07e-14	1.07e-13	22.6075
FA2H	-1.36401	5.09426	-10.197	2.11e-21	4.74e-20	37.8159
THBS1	1.36359	5.46168	11.8785	2.5e-27	1.22e-25	51.302
ANXA2P2	1.36262	8.70453	14.6305	1.07e-37	2.46e-35	74.9376
RAPGEF4	-1.36041	5.67704	-11.1529	1.01e-24	3.4e-23	45.3677
SLC2A10	1.35556	7.25063	12.2376	1.22e-28	6.86e-27	54.2935
DSE	1.35437	8.20292	14.2758	2.49e-36	4.53e-34	71.8161
AGXT2L1	-1.3508	6.55551	-5.73456	2.21e-08	1.02e-07	8.38887
SERPINF1	1.34864	8.3515	10.2188	1.78e-21	4.02e-20	37.9841
DUSP26	-1.34552	5.51253	-15.816	2.56e-42	1.55e-39	85.4733
CD14	1.34472	9.73272	10.0574	6.27e-21	1.36e-19	36.7414
CPVL	1.34372	7.80023	11.1909	7.41e-25	2.55e-23	45.6742
RARRES2	1.3402	7.68606	7.77792	9.55e-14	8.48e-13	20.4548
TMEFF1	-1.33962	6.62015	-12.9336	3.16e-31	2.45e-29	60.1837
ZFPM2	-1.33949	6.45429	-8.2748	3.23e-15	3.5e-14	23.7807
GNAO1	-1.33847	6.08394	-11.0123	3.17e-24	9.97e-23	44.237
FABP5	1.33742	9.70514	7.52863	4.95e-13	4.08e-12	18.8394
NCALD	-1.33729	7.33854	-11.6329	1.94e-26	8.32e-25	49.2759
ALDOC	-1.33538	9.50427	-9.12209	7.48e-18	1.11e-16	29.7544
PLBD1	1.33449	6.6505	12.4338	2.3e-29	1.42e-27	55.9422
CD24	-1.33234	7.66214	-7.08157	8.66e-12	6.12e-11	16.0367
HP	1.33028	6.01479	7.86849	5.2e-14	4.77e-13	21.0507
CXCL10	1.32887	7.1628	6.68762	9.73e-11	6.05e-10	13.672
NDRG2	-1.32772	7.77876	-8.38262	1.52e-15	1.72e-14	24.5204
BACE2	1.32514	7.28423	13.1616	4.4e-32	4.02e-30	62.136
RPRM	-1.32463	6.00746	-11.9099	1.92e-27	9.54e-26	51.5614
SYNPO	1.32443	6.76345	11.5209	4.91e-26	2e-24	48.3578
TNFAIP3	1.32428	6.96609	15.6382	1.27e-41	6.73e-39	83.885
CFH	1.32365	5.41199	10.3909	4.6e-22	1.13e-20	39.3204
TAGLN	1.32241	8.75551	8.46399	8.6e-16	1.01e-14	25.0827
SERPINB1	1.32168	7.0462	12.487	1.46e-29	9.31e-28	56.3909
TPBG	1.3216	6.7988	7.98354	2.39e-14	2.28e-13	21.8144
ZNF804A	-1.32134	4.85664	-12.0887	4.28e-28	2.32e-26	53.0488
IFI30	1.32101	9.81803	12.7151	2.07e-30	1.44e-28	58.3226
C1orf61	-1.32068	9.76979	-6.73997	7.09e-11	4.49e-10	13.9804
SATB1	-1.31919	8.83186	-13.5307	1.76e-33	2.02e-31	65.3191
ELMO1	-1.31674	7.06833	-10.9578	4.94e-24	1.53e-22	43.8002
PTRF	1.3157	7.01308	14.4568	5e-37	1.04e-34	73.407
FCGR2A	1.31505	7.9317	12.0701	5e-28	2.68e-26	52.894
LRRTM2	-1.31412	7.36888	-8.10492	1.04e-14	1.05e-13	22.6282
SRPX	1.31172	9.86296	7.94207	3.17e-14	2.97e-13	21.5382
DIRAS3	1.31159	6.68333	8.27032	3.33e-15	3.6e-14	23.7501
CYR61	1.31141	8.30647	9.80044	4.56e-20	8.85e-19	34.784
TTYH1	-1.30934	8.4779	-7.12111	6.76e-12	4.87e-11	16.2795
KCNB1	-1.30853	5.32534	-11.687	1.24e-26	5.46e-25	49.7205
PTGS2	1.30744	4.90358	9.24974	2.91e-18	4.53e-17	30.6849
VSIG4	1.30734	9.80422	8.24655	3.93e-15	4.19e-14	23.588
ANGPT1	1.3045	6.31585	10.6789	4.66e-23	1.25e-21	41.5819
MYL9	1.30337	7.07714	10.3582	5.95e-22	1.44e-20	39.0656
STAC	1.30027	5.9432	9.80408	4.43e-20	8.63e-19	34.8115
COL15A1	1.30003	5.48161	10.0431	7.01e-21	1.51e-19	36.6313
S100A10	1.299	11.9141	11.7729	6.05e-27	2.81e-25	50.4282
SQRDL	1.29842	8.5739	12.71	2.16e-30	1.49e-28	58.279
LAMB1	1.29226	7.90457	10.3063	8.96e-22	2.12e-20	38.6623
EFEMP2	1.29201	8.08595	11.362	1.82e-25	6.93e-24	47.0612
EYA1	-1.29108	5.55968	-9.74455	6.99e-20	1.33e-18	34.3619
MYOT	-1.29107	5.47163	-9.87124	2.64e-20	5.3e-19	35.3205
ITGA5	1.28868	6.97679	14.375	1.03e-36	2.02e-34	72.6873
OLFM1	-1.28514	7.55556	-7.42761	9.56e-13	7.62e-12	18.1954
GBP1	1.28512	8.53343	10.0174	8.56e-21	1.83e-19	36.4343
ALOX5AP	1.28498	9.85246	8.11756	9.58e-15	9.66e-14	22.7133
PION	1.283	7.31655	12.5106	1.19e-29	7.77e-28	56.59
PYGL	1.27943	7.99721	13.4448	3.74e-33	4.09e-31	64.5761
DCN	1.27669	8.83052	8.79012	8.41e-17	1.1e-15	27.3708
WWTR1	1.27543	8.41364	12.7689	1.31e-30	9.26e-29	58.7797
S100A11	1.27267	9.31462	13.8655	9.35e-35	1.29e-32	68.2276
VCAM1	1.27254	8.32573	7.16105	5.25e-12	3.84e-11	16.5259
MYOF	1.27227	7.23959	12.846	6.73e-31	4.97e-29	59.4358
PAK7	-1.27124	4.5098	-14.1707	6.33e-36	1.07e-33	70.8946
CLIC1	1.26849	10.2793	15.1049	1.54e-39	5e-37	79.137
BCL7A	-1.26764	5.56524	-18.0258	4.96e-51	1.57e-47	105.343
TLR2	1.26372	7.59665	12.3405	5.08e-29	3e-27	55.1575
BIRC3	1.26309	5.62161	10.5316	1.51e-22	3.83e-21	40.4215
DRAM1	1.26273	6.88488	13.3457	8.87e-33	9.08e-31	63.7208
BCL2A1	1.25776	6.3977	9.32961	1.61e-18	2.6e-17	31.271
SNAP25	-1.25484	7.78241	-6.61755	1.48e-10	8.99e-10	13.2621
IL10RA	1.25478	7.11626	11.2012	6.81e-25	2.36e-23	45.7578
KIF5C	-1.25335	8.91272	-8.2266	4.52e-15	4.76e-14	23.4521
RGS1	1.25307	7.82563	8.56794	4.12e-16	5.04e-15	25.8061
HRH1	1.25189	6.92688	11.5373	4.29e-26	1.76e-24	48.492
RALYL	-1.25016	5.65523	-9.15228	5.99e-18	8.99e-17	29.9738
MGP	1.24986	10.0782	8.12675	8.99e-15	9.1e-14	22.7753
TCIRG1	1.24403	6.7237	16.5512	3.3e-45	4.65e-42	92.0639
STAB1	1.24383	7.98015	11.0347	2.64e-24	8.4e-23	44.4168
TNFAIP8	1.24353	5.89973	13.2042	3.04e-32	2.8e-30	62.5019
PIPOX	1.24139	7.18152	9.2917	2.13e-18	3.36e-17	30.9925
CDH10	-1.24089	7.16344	-7.79142	8.72e-14	7.79e-13	20.5433
ARPC1B	1.24051	9.14919	16.3661	1.77e-44	1.6e-41	90.4021
CXCR4	1.24039	7.84002	11.2559	4.35e-25	1.55e-23	46.1999
RCAN1	1.24022	7.16792	7.61145	2.88e-13	2.43e-12	19.372
TNFSF13	1.23858	7.05843	12.1154	3.41e-28	1.87e-26	53.272
CAPG	1.23775	7.83025	11.3761	1.62e-25	6.22e-24	47.1761
FGF9	-1.23714	5.05586	-11.6476	1.72e-26	7.39e-25	49.3964
MARCKSL1	-1.23504	10.693	-12.9709	2.29e-31	1.84e-29	60.5025
PLS3	1.23474	10.1406	13.5379	1.66e-33	1.93e-31	65.3813
PTPRC	1.23453	7.2279	10.4154	3.79e-22	9.38e-21	39.5114
TNFAIP6	1.23363	7.40927	8.1553	7.39e-15	7.56e-14	22.9683
LTBP1	1.2324	7.17229	12.0169	7.83e-28	4.12e-26	52.4509
FAS	1.23183	6.05546	12.8172	8.61e-31	6.29e-29	59.1911
PLTP	1.23166	8.95828	9.47221	5.51e-19	9.4e-18	32.3247
CAMTA1	-1.23096	5.77401	-10.8348	1.33e-23	3.86e-22	42.8185
FAP	1.23032	4.87546	10.717	3.43e-23	9.5e-22	41.8834
RAB32	1.22952	7.94146	11.3554	1.92e-25	7.19e-24	47.0079
RASL11B	-1.2293	4.95239	-8.91021	3.53e-17	4.84e-16	28.2269
RAB27A	1.22906	6.48604	13.6835	4.63e-34	5.71e-32	66.6439
AQP9	1.22794	5.67404	10.0942	4.71e-21	1.04e-19	37.0233
OSBPL3	1.2235	6.5124	16.2362	5.73e-44	4.85e-41	89.2365
ANXA4	1.22017	8.32549	12.0026	8.83e-28	4.63e-26	52.3317
MSTN	-1.21998	4.7694	-7.18159	4.61e-12	3.39e-11	16.653
CCL18	1.21947	4.66129	6.2165	1.54e-09	8.26e-09	10.9804
CLEC7A	1.21432	6.57379	12.6769	2.88e-30	1.95e-28	57.9981
THSD7A	-1.21308	6.76898	-8.91888	3.31e-17	4.55e-16	28.289
PROM1	-1.21079	7.48508	-6.08148	3.3e-09	1.7e-08	10.2375
SLA	1.20964	7.69303	10.6627	5.3e-23	1.41e-21	41.4542
GFPT2	1.20655	8.08626	8.55388	4.56e-16	5.53e-15	25.7079
NBEA	-1.20636	6.97841	-10.8732	9.78e-24	2.91e-22	43.1245
FGF13	-1.20621	6.5453	-6.85326	3.56e-11	2.33e-10	14.6539
TNFSF10	1.20428	6.37113	8.69677	1.65e-16	2.09e-15	26.7103
FCGR2C	1.20124	5.61709	14.0302	2.19e-35	3.27e-33	69.6653
PID1	-1.19723	7.30391	-9.95549	1.38e-20	2.87e-19	35.9617
CLASP2	-1.19485	8.42423	-13.4825	2.69e-33	3e-31	64.9017
CHRDL1	-1.19293	6.96048	-6.94955	1.97e-11	1.34e-10	15.233
VAMP8	1.19272	9.33664	9.97379	1.2e-20	2.52e-19	36.1013
THBD	1.18917	5.85318	11.7285	8.76e-27	4e-25	50.0622
CNIH3	1.1878	6.51087	9.40583	9.08e-19	1.51e-17	31.833
SUSD5	-1.18758	4.53288	-9.43264	7.42e-19	1.25e-17	32.0314
SMAGP	1.18516	5.58196	10.2917	1e-21	2.35e-20	38.5485
TMEM100	-1.18298	8.4386	-6.77512	5.73e-11	3.66e-10	14.1884
CTSS	1.18192	7.23249	10.7457	2.73e-23	7.69e-22	42.1113
FSD1	-1.17893	5.98361	-15.8944	1.26e-42	8.42e-40	86.1747
ASS1	1.17701	7.9269	7.83625	6.46e-14	5.87e-13	20.838
HCK	1.17653	6.14313	10.3751	5.21e-22	1.27e-20	39.1973
ACTL6B	-1.17617	4.91644	-10.0705	5.66e-21	1.23e-19	36.8418
CTSC	1.17582	9.52087	12.2309	1.29e-28	7.23e-27	54.2375
C1orf106	-1.17453	6.10164	-11.1514	1.02e-24	3.43e-23	45.356
TRIM22	1.17339	8.94749	10.7287	3.13e-23	8.75e-22	41.9758
KDELR3	1.17332	5.89574	10.9038	7.64e-24	2.31e-22	43.3685
FCER1G	1.17285	9.51108	9.10355	8.57e-18	1.27e-16	29.6198
PYCARD	1.17254	7.17716	11.2831	3.48e-25	1.27e-23	46.4208
CAV1	1.17206	9.56367	8.6703	1.99e-16	2.51e-15	26.5238
NUDT11	-1.17127	7.60637	-9.89698	2.17e-20	4.4e-19	35.516
CELSR3	-1.17101	5.84566	-13.7325	3.01e-34	3.86e-32	67.0702
GPNMB	1.17085	10.1037	7.84773	5.98e-14	5.45e-13	20.9137
MNDA	1.17063	6.87476	9.04992	1.27e-17	1.84e-16	29.2316
NRP1	1.17033	5.77739	11.9787	1.08e-27	5.59e-26	52.1333
IQGAP1	1.1688	8.6839	18.2056	9.65e-52	6.12e-48	106.963
ITGB2	1.16734	8.88619	9.96719	1.26e-20	2.64e-19	36.0509
MAP3K8	1.16711	5.20241	11.8243	3.94e-27	1.87e-25	50.853
SERPINH1	1.16701	7.97765	11.6321	1.95e-26	8.35e-25	49.2689
GADD45G	-1.16669	4.36808	-13.773	2.11e-34	2.79e-32	67.4217
MAN1C1	1.16615	7.57928	8.00391	2.08e-14	2e-13	21.9503
MVP	1.16451	7.11101	14.2966	2.07e-36	3.82e-34	71.9988
PEG3	-1.16344	7.00102	-7.56505	3.9e-13	3.26e-12	19.0731
IL13RA1	1.1624	7.14615	13.577	1.18e-33	1.4e-31	65.7204
NPPA	-1.16169	5.21325	-12.0212	7.55e-28	3.99e-26	52.4867
BHLHE40	1.16079	6.70292	12.4366	2.24e-29	1.4e-27	55.9658
TWIST1	1.16031	6.55719	6.77451	5.75e-11	3.67e-10	14.1848
ABAT	-1.15678	9.76926	-7.13028	6.38e-12	4.61e-11	16.3361
IBSP	1.15669	5.59595	8.69156	1.71e-16	2.17e-15	26.6736
PCSK1N	-1.15314	7.92725	-7.42923	9.46e-13	7.54e-12	18.2056
BCHE	-1.15258	9.1408	-6.88175	2.99e-11	1.99e-10	14.8246
RRAS	1.15172	7.13668	12.7348	1.75e-30	1.22e-28	58.4896
FBN1	1.1505	6.82146	11.9094	1.93e-27	9.54e-26	51.5576
LPHN3	-1.14975	7.97958	-7.82999	6.74e-14	6.11e-13	20.7968
ICAM3	1.14968	6.31023	11.3574	1.89e-25	7.11e-24	47.0236
CEBPD	1.14951	8.06476	12.3257	5.76e-29	3.39e-27	55.0325
THEMIS2	1.14826	6.18447	12.2165	1.45e-28	8.12e-27	54.1173
CEBPB	1.14747	10.3642	16.4059	1.23e-44	1.3e-41	90.7589
MAFB	1.1452	10.0063	10.4229	3.57e-22	8.89e-21	39.5705
RNF144A	-1.14516	6.73558	-11.2348	5.17e-25	1.82e-23	46.0292
EMP1	1.14313	9.17632	10.0152	8.7e-21	1.85e-19	36.4182
TNFRSF12A	1.14047	7.8408	11.0622	2.11e-24	6.8e-23	44.6377
DPP6	-1.14029	7.39713	-6.77563	5.71e-11	3.65e-10	14.1915
SNAI2	1.14006	6.73749	7.68728	1.74e-13	1.51e-12	19.8632
DSCAM	-1.14002	5.99093	-12.2512	1.08e-28	6.17e-27	54.4075
SLAMF8	1.13863	5.69269	12.4915	1.4e-29	9.05e-28	56.4293
PTPRD	-1.13809	6.39887	-10.3147	8.38e-22	2e-20	38.7276
RNFT2	-1.1374	7.00146	-13.3846	6.32e-33	6.69e-31	64.0562
MS4A6A	1.13709	9.0684	8.8825	4.31e-17	5.86e-16	28.0287
HMOX1	1.1353	9.3357	8.4692	8.29e-16	9.74e-15	25.1188
BST2	1.13347	6.93556	9.23884	3.15e-18	4.9e-17	30.6051
TNFRSF1B	1.13307	6.76041	11.7063	1.05e-26	4.74e-25	49.8795
PKIA	-1.13276	9.07655	-8.92878	3.08e-17	4.25e-16	28.3599
RASL10A	-1.13267	5.08095	-9.27467	2.42e-18	3.79e-17	30.8675
CYTIP	1.13207	5.47216	11.0448	2.44e-24	7.78e-23	44.4977
PTGS1	1.13194	6.52732	9.98965	1.06e-20	2.24e-19	36.2224
C2	1.13113	6.17594	10.5598	1.21e-22	3.11e-21	40.6432
SLC1A1	-1.1304	6.31414	-12.1214	3.25e-28	1.78e-26	53.3217
CHST2	1.12553	8.26184	11.9054	2e-27	9.79e-26	51.5249
ADAMTS1	1.12553	5.92985	9.32602	1.65e-18	2.66e-17	31.2446
FKBP11	1.12548	6.85848	10.9915	3.76e-24	1.18e-22	44.0698
TMEM246	-1.12449	5.56546	-10.2838	1.07e-21	2.49e-20	38.4872
WIPI1	1.12395	7.20708	14.5425	2.33e-37	5.02e-35	74.1621
TNFRSF1A	1.12347	8.15244	14.8608	1.37e-38	3.69e-36	76.973
AMOTL2	-1.1232	8.23773	-11.3235	2.5e-25	9.23e-24	46.7483
ANPEP	1.12231	4.59424	10.623	7.28e-23	1.93e-21	41.1407
RARRES3	1.12119	8.25099	8.82512	6.53e-17	8.67e-16	27.6196
AMIGO2	1.12083	6.772	7.61741	2.77e-13	2.34e-12	19.4105
C3	1.12019	11.2073	7.29633	2.22e-12	1.7e-11	17.3677
SCN3B	-1.11965	5.99234	-7.47225	7.15e-13	5.77e-12	18.4792
FMOD	1.11827	6.24817	8.14414	7.98e-15	8.14e-14	22.8929
LAMA2	1.11822	5.51601	11.6039	2.47e-26	1.04e-24	49.0373
SLC2A3	1.11735	7.2399	10.8725	9.83e-24	2.92e-22	43.1188
RNASE6	1.1172	8.38135	9.65334	1.4e-19	2.57e-18	33.676
ACOX2	1.11517	5.68094	11.8302	3.75e-27	1.79e-25	50.9015
DGKI	-1.11483	5.44829	-14.7738	2.97e-38	7.55e-36	76.2034
RBMS1	1.1133	7.77936	13.4088	5.12e-33	5.46e-31	64.2649
CDC7	-1.11316	6.83005	-10.2173	1.8e-21	4.06e-20	37.9723
CYBRD1	1.11237	6.65622	10.9474	5.37e-24	1.65e-22	43.7169
ARHGAP29	1.11217	8.17074	12.342	5.01e-29	2.97e-27	55.1699
MOG	-1.1121	6.11385	-5.54371	6.08e-08	2.68e-07	7.40972
NAP1L3	-1.11122	8.1086	-8.15824	7.24e-15	7.42e-14	22.9882
LUZP2	-1.11046	5.05901	-9.73214	7.68e-20	1.45e-18	34.2684
LSAMP	-1.10743	7.39518	-8.85308	5.34e-17	7.15e-16	27.8187
LRRTM4	-1.10678	4.65363	-12.8906	4.58e-31	3.44e-29	59.8161
PPIC	1.10625	7.11669	11.2041	6.65e-25	2.31e-23	45.7815
SRPX2	1.10614	4.94533	17.9066	1.47e-50	3.73e-47	104.268
HLA.DMA	1.10056	8.58785	9.10593	8.43e-18	1.25e-16	29.6371
TSPAN7	-1.09991	9.30663	-7.41816	1.02e-12	8.06e-12	18.1354
OLFML2B	1.09887	6.91731	9.94954	1.45e-20	3e-19	35.9163
MGC12488	-1.09658	5.1223	-11.7953	5.02e-27	2.36e-25	50.6131
CDK5R1	-1.09608	5.0393	-14.9456	6.4e-39	1.89e-36	77.7244
AIF1	1.09516	9.15139	9.50622	4.27e-19	7.35e-18	32.5773
LGALS1	1.09362	12.0976	11.8273	3.84e-27	1.83e-25	50.8777
NR2E1	1.09344	6.7576	6.1115	2.79e-09	1.45e-08	10.4016
SP100	1.09145	5.62711	12.8954	4.39e-31	3.32e-29	59.8577
ERBB3	-1.0913	4.92326	-12.2432	1.16e-28	6.57e-27	54.3409
KIT	-1.09035	5.80108	-8.53448	5.23e-16	6.3e-15	25.5726
HLA.DRA	1.08985	10.622	7.61022	2.9e-13	2.45e-12	19.3641
NRXN2	-1.08945	5.95247	-12.071	4.96e-28	2.67e-26	52.9017
AEBP1	1.08866	8.89132	6.96455	1.79e-11	1.23e-10	15.3238
LEPREL1	1.08773	5.81229	10.7216	3.31e-23	9.22e-22	41.9197
LYVE1	1.08729	5.07632	9.13637	6.73e-18	1.01e-16	29.8581
NPC2	1.0864	11.0925	14.325	1.61e-36	3.06e-34	72.248
DYNC1I1	-1.08523	6.893	-7.79602	8.46e-14	7.57e-13	20.5735
FNDC3B	1.083	8.4407	13.1342	5.58e-32	4.99e-30	61.9006
GPM6A	-1.08195	11.0426	-4.84614	1.94e-06	6.89e-06	4.06905
FXYD7	-1.08145	5.58561	-7.76747	1.02e-13	9.06e-13	20.3864
SHC1	1.07965	7.29036	15.16	9.37e-40	3.22e-37	79.6269
TNC	1.07939	7.74656	8.86586	4.87e-17	6.56e-16	27.9099
CCL8	1.07814	4.78595	8.31503	2.44e-15	2.69e-14	24.056
PRSS23	1.07787	8.5279	11.0946	1.63e-24	5.29e-23	44.8977
IFITM3	1.07602	11.5586	12.851	6.44e-31	4.79e-29	59.4785
FXYD5	1.0756	7.51682	10.7036	3.82e-23	1.05e-21	41.7771
CCR1	1.07363	7.05479	10.7331	3.02e-23	8.46e-22	42.0107
COL6A2	1.07339	5.66487	9.43115	7.51e-19	1.27e-17	32.0203
CXCL3	1.07167	5.41462	9.47603	5.36e-19	9.16e-18	32.353
GDAP1L1	-1.07116	4.76683	-12.9864	2e-31	1.63e-29	60.6346
PCSK5	1.07071	5.97012	13.2127	2.82e-32	2.63e-30	62.5752
HS3ST3A1	1.07069	5.33721	7.23224	3.35e-12	2.5e-11	16.9674
HCLS1	1.07027	8.71371	9.10757	8.32e-18	1.23e-16	29.649
SLC22A18	1.07007	6.06349	12.5719	7.07e-30	4.67e-28	57.1084
COL1A1	1.06977	5.37861	8.64187	2.44e-16	3.04e-15	26.324
PDLIM4	1.06905	5.44413	9.59751	2.14e-19	3.84e-18	33.2579
C3AR1	1.06483	7.90506	10.2901	1.02e-21	2.38e-20	38.5364
CXorf1	-1.06405	4.88866	-12.8387	7.16e-31	5.26e-29	59.3742
PSAT1	-1.06386	8.13587	-9.3131	1.82e-18	2.88e-17	31.1496
NMNAT2	-1.06359	5.67467	-8.16955	6.7e-15	6.88e-14	23.0648
C1QA	1.06328	9.75702	7.56048	4.02e-13	3.35e-12	19.0438
OSMR	1.06038	5.59804	10.3279	7.55e-22	1.81e-20	38.8303
B3GAT1	-1.05932	7.20042	-8.25623	3.68e-15	3.94e-14	23.654
CENPF	-1.05907	5.35444	-8.9229	3.22e-17	4.43e-16	28.3177
BNC2	1.05902	5.24844	11.4517	8.7e-26	3.44e-24	47.7921
HLA.DPB1	1.05844	10.2114	8.36504	1.72e-15	1.92e-14	24.3994
MICA	1.0581	5.39133	11.0857	1.75e-24	5.65e-23	44.8261
CP	1.05782	5.63728	10.3321	7.31e-22	1.76e-20	38.8625
PAMR1	1.05657	7.99522	7.36487	1.43e-12	1.12e-11	17.7985
TFPI2	1.05613	4.58939	7.34511	1.63e-12	1.27e-11	17.674
CD58	1.05406	7.09541	9.85967	2.89e-20	5.75e-19	35.2327
MYT1	-1.05368	4.87744	-15.9474	7.81e-43	5.83e-40	86.6492
APOD	-1.05295	9.30983	-4.86106	1.81e-06	6.44e-06	4.13646
CHGB	-1.04951	5.81894	-8.29519	2.81e-15	3.06e-14	23.9201
MBP	-1.04834	7.81788	-5.05673	7.09e-07	2.67e-06	5.03732
SDC1	1.04733	5.0789	8.39831	1.36e-15	1.56e-14	24.6285
ALDH1A3	1.04449	5.28422	6.67931	1.02e-10	6.34e-10	13.6232
SIRT2	-1.04356	7.3918	-12.3584	4.36e-29	2.64e-27	55.3079
HLA.DQB1	1.04271	6.86067	8.26291	3.51e-15	3.78e-14	23.6996
ACTN1	1.04101	9.05003	10.8926	8.36e-24	2.53e-22	43.2796
GRB10	1.03984	6.44906	9.90096	2.1e-20	4.28e-19	35.5463
SASH3	1.03981	6.63239	9.31783	1.75e-18	2.79e-17	31.1844
SFRP4	1.03842	5.71744	8.26816	3.39e-15	3.65e-14	23.7354
CYFIP2	-1.03681	7.88525	-11.8379	3.51e-27	1.68e-25	50.9657
FHOD3	-1.03647	5.779	-11.5171	5.07e-26	2.06e-24	48.3261
TAGLN2	1.03635	9.01337	10.6163	7.68e-23	2.03e-21	41.0876
FCGR1B	1.03635	8.27748	7.47041	7.24e-13	5.84e-12	18.4675
GBP2	1.0358	7.98193	9.22533	3.49e-18	5.39e-17	30.5064
PROS1	1.03453	8.8968	9.18219	4.8e-18	7.28e-17	30.1915
RTN1	-1.03443	8.9966	-5.61514	4.18e-08	1.87e-07	7.773
TNFRSF11B	1.03358	4.99584	9.90007	2.12e-20	4.3e-19	35.5396
NMU	-1.03343	6.82499	-6.75101	6.63e-11	4.21e-10	14.0457
MAN1A1	1.03283	5.48098	12.682	2.75e-30	1.88e-28	58.0415
STXBP1	-1.03152	9.0175	-9.352	1.36e-18	2.22e-17	31.4358
NCF2	1.02986	5.65384	10.0935	4.74e-21	1.04e-19	37.0179
CRISPLD2	1.02956	6.4498	9.10833	8.28e-18	1.23e-16	29.6545
GABBR2	-1.02907	6.15421	-6.81013	4.63e-11	2.99e-10	14.3965
ANGPTL4	1.02743	7.38205	7.42525	9.7e-13	7.73e-12	18.1804
C1QL1	-1.02634	5.80496	-9.56649	2.71e-19	4.79e-18	33.0262
CPD	1.02633	7.20069	11.0559	2.23e-24	7.14e-23	44.5872
CLGN	-1.02486	5.0867	-7.90024	4.2e-14	3.89e-13	21.2607
MDFIC	1.0247	6.11517	11.8542	3.07e-27	1.48e-25	51.1002
CAST	1.02368	8.58446	16.4346	9.49e-45	1.21e-41	91.0166
CBS	-1.02298	6.88397	-10.2822	1.08e-21	2.52e-20	38.4748
CTNND2	-1.02261	8.59454	-6.40445	5.2e-10	2.96e-09	12.0359
FBLN5	1.02075	6.94588	6.81337	4.54e-11	2.93e-10	14.4158
RGS2	1.01969	10.1726	10.0201	8.38e-21	1.8e-19	36.455
PDGFD	1.01935	6.38828	7.53624	4.71e-13	3.9e-12	18.8882
NOVA1	-1.01913	6.81142	-8.6485	2.32e-16	2.91e-15	26.3705
MXRA8	1.01904	7.12761	10.5517	1.29e-22	3.3e-21	40.5792
XYLT1	-1.01826	6.54319	-9.09244	9.3e-18	1.37e-16	29.5393
SUSD4	-1.01797	6.36651	-9.23137	3.33e-18	5.16e-17	30.5505
STOM	1.01657	9.50491	11.9899	9.82e-28	5.13e-26	52.2262
PTBP2	-1.01623	6.84648	-11.6045	2.46e-26	1.04e-24	49.0428
DSG2	1.01615	5.65407	4.79211	2.5e-06	8.71e-06	3.82635
CKB	-1.01559	10.1836	-8.30419	2.63e-15	2.89e-14	23.9817
CXCL6	1.01432	4.10341	9.32081	1.71e-18	2.75e-17	31.2063
SCN1A	-1.01415	6.71117	-7.99818	2.16e-14	2.08e-13	21.9121
DYNLT3	1.01374	9.8824	10.2366	1.55e-21	3.53e-20	38.1219
SAMSN1	1.01355	8.18569	8.82585	6.5e-17	8.63e-16	27.6247
TRIM38	1.01308	5.8595	12.9513	2.71e-31	2.14e-29	60.3345
MAGEH1	-1.01064	8.79568	-11.6546	1.62e-26	7.02e-25	49.454
EVI2B	1.01061	7.24245	8.67532	1.92e-16	2.43e-15	26.5592
MLLT11	-1.01042	11.0361	-8.13926	8.25e-15	8.38e-14	22.8598
CD53	1.01022	9.32026	8.43161	1.08e-15	1.25e-14	24.8585
COL8A2	1.00869	4.96689	11.5141	5.2e-26	2.11e-24	48.3017
IL7R	1.0082	5.92556	9.73286	7.64e-20	1.45e-18	34.2738
TYROBP	1.00807	9.65176	7.69278	1.68e-13	1.46e-12	19.899
CAV2	1.00785	7.78826	6.76943	5.93e-11	3.78e-10	14.1547
DAAM2	-1.00757	6.97695	-6.71602	8.2e-11	5.14e-10	13.8391
G0S2	1.0071	6.01099	8.44613	9.75e-16	1.14e-14	24.959
TMBIM1	1.00562	8.41407	13.7838	1.92e-34	2.56e-32	67.5161
ERAP2	1.00436	5.18751	6.73232	7.43e-11	4.69e-10	13.9352
IFITM2	1.00348	10.2717	12.3691	3.98e-29	2.42e-27	55.3972
FGF12	-1.00304	5.92782	-12.2769	8.71e-29	5.07e-27	54.6229
SYT1	-1.00257	6.31597	-4.89174	1.57e-06	5.63e-06	4.27569
ATP1A2	-1.0017	8.64817	-4.66703	4.45e-06	1.5e-05	3.27364
RIT2	-1.00166	5.76068	-5.70934	2.53e-08	1.16e-07	8.25795
SNTG1	-1.00133	6.30293	-6.06323	3.65e-09	1.88e-08	10.1381
CPQ	1.00113	7.13824	12.2734	8.97e-29	5.2e-27	54.5935
SRGN	1.00004	10.3988	10.018	8.52e-21	1.82e-19	36.4389

## Sheet: Correlation TCGA HGU133 Databse
Supplementary Table S3b: Genes correlated with TAM score in TCGA
	Correlation	P value
CD38	0.250184	1.08e-19
STAT1	0.250251	0.0315389
CMKLR1	0.544651	0.947521
GPR1	0.00284432	0.136499
A1CF	-0.0642765	1.6e-37
A2M	0.513459	0.617826
A4GALT	-0.0215582	0.57273
A4GNT	-0.0243704	1.17e-19
AAAS	-0.377446	2.68e-14
AACS	-0.320271	0.808056
AADAC	0.0104978	0.907751
AAGAB	0.00500739	2.36e-14
AAK1	-0.320938	0.0134829
AAMP	-0.106467	0.333978
AANAT	-0.0417319	0.0682338
AAR2	-0.078676	6.45e-12
AARS	-0.290428	3.18e-12
AASDHPPT	-0.294479	0.00023066
AASS	-0.158145	8.49e-07
AATF	-0.210388	1.12e-05
AATK	-0.188152	3.87e-05
ABAT	-0.17643	5.57e-33
SDHC	0.250499	3.31e-05
ABCA11P	-0.18826	0.39672
ABCA12	-0.036611	0.0932247
ABCA2	-0.0724441	2.41e-11
ABCA3	-0.282717	0.546058
ABCA4	-0.0260827	0.0205288
ABCA5	-0.0998557	0.342977
ABCA6	0.0409622	0.314753
ABCA7	-0.043422	1.67e-06
ABCA8	0.204803	0.404269
ABCB1	-0.0360293	0.126688
ABCB11	-0.0659279	0.412731
ABCB4	0.0353851	6.12e-05
ABCB6	-0.171921	0.070685
ABCB7	0.0779893	0.792692
ABCB8	0.0113569	0.288473
ABCB9	0.0458462	0.10585
ABCC1	0.0697967	0.00104444
ABCC10	-0.140958	0.00126862
ABCC2	-0.138604	2.9e-30
MCL1	0.250575	5.41e-14
ABCC4	0.102571	5.85e-12
ABCC5	-0.290987	0.589739
ABCC6	0.0232982	2.54e-13
ABCC8	-0.308439	0.571967
ABCC9	0.0244188	1.05e-09
ABCD1	0.259147	0.264144
ABCD2	-0.0482264	0.38864
ABCD3	-0.0372409	0.391999
ABCD4	0.0369781	0.48722
ABCE1	-0.0300153	7.86e-07
ABCF1	-0.211011	0.818216
ABCF2	-0.009932	4.59e-05
ABCF3	-0.174773	4.24e-29
ABCG1	0.456853	0.206242
ABCG2	-0.0545798	1.19e-08
ABCG4	-0.242648	0.460956
ABCG5	-0.0318522	1.76e-10
ABHD10	-0.270581	1.64e-06
ABHD11	0.204946	5.32e-09
ABHD14A	-0.248273	0.879587
ABHD2	-0.0065465	6.51e-07
ABHD3	0.212547	9.11e-06
ABHD4	0.190006	2.58e-15
ABHD5	0.332053	0.0613617
ABHD6	-0.0807155	0.00096616
ABHD8	-0.141891	0.0307129
ABI1	0.0931715	0.225215
ABI2	-0.0523725	0.987931
ABI3BP	0.00065366	6.53e-07
ABL1	-0.212515	0.00015277
ABL2	0.16254	5.99e-09
ABLIM1	-0.247452	0.26228
ABLIM3	-0.0484148	0.535922
ABO	-0.026744	0.726473
ABP1	0.0151162	0.0002572
ABR	-0.156965	0.540335
ABT1	0.0264553	0.0661342
ABTB2	-0.0792805	0.00029382
ACAA1	0.15551	5.88e-06
ACAA2	0.193921	1.1e-34
ACACA	-0.49555	0.00201139
ACACB	-0.132875	0.0482956
ACAD10	-0.0851812	0.0556344
ACAD8	-0.0825647	0.133623
ACADL	-0.0647508	0.126121
ACADM	0.0660264	0.00012613
ACADS	0.164546	0.958107
ACADSB	0.00226996	0.00284324
ACADVL	0.128423	0.0948028
ACAN	-0.0720982	0.673525
ACAP1	0.018205	0.419122
ACAP2	0.0349035	0.268209
ACAT1	0.0478185	2.07e-08
ACAT2	-0.238743	0.508688
ACBD3	0.0285532	0.0794777
ACBD4	-0.075676	6.98e-24
ACD	-0.415612	0.00302354
ACE	0.127618	0.797579
ACE2	0.0110832	0.896334
ACHE	-0.0056304	2.66e-10
ACIN1	-0.267979	0.0246654
ACLY	-0.0968554	0.243478
ACN9	0.0503696	0.893822
ACO1	-0.0057676	0.00024007
ACO2	-0.157713	0.0439409
ACOT11	0.0868957	0.00022563
ACOT13	0.158384	8.21e-09
ACOT7	-0.245268	0.0985266
ACOT8	-0.0712996	1.83e-13
REEP4	0.250611	1.91e-09
ACOX1	0.128588	2.09e-09
ACOX2	0.254591	0.890219
ACOX3	0.00596458	0.0593462
ACOXL	-0.0813493	0.0478323
ACP1	0.0853573	1.36e-20
POM121L9P	0.25079	0.00925542
CNN2	0.251025	8.31e-12
ACP6	0.232878	6.8e-18
ACPP	0.359876	0.387054
ACR	-0.0373655	0.00176515
ACRV1	-0.13452	0.00060482
ACSBG1	-0.147388	0.881129
ACSBG2	0.006462	5.69e-05
ACSF2	0.172632	8.29e-50
STAM2	0.251595	0.0275224
ACSL3	-0.183097	7.79e-12
FMOD	0.251939	9.48e-18
EHD2	0.25196	1.92e-11
ACSL6	-0.252574	0.00633789
ACSM1	-0.117554	0.0050276
ACSM3	-0.120781	1.33e-06
ACSM5	0.20667	2.82e-10
CLP1	0.252077	0.00138774
ACTA1	-0.102008	2.37e-19
PLXNC1	0.252178	2.94e-26
ACTB	0.225775	0.742636
ACTC1	0.0141891	0.00484568
ACTG1	0.121288	4.45e-11
VAMP7	0.252245	1.64e-101
ACTL6A	0.0966734	2.55e-13
ACTL6B	-0.308414	0.127867
ACTL7A	-0.0657245	0.784593
ACTL7B	-0.0118115	0.00013588
ACTL8	-0.163769	2.23e-15
PTPRE	0.252254	0.0185495
ACTN2	-0.313444	0.912667
ACTN3	-0.0047395	0.203374
ACTN4	0.054926	0.206279
ACTR10	-0.0545753	2.28e-08
ACTR1A	-0.238051	0.21289
ACTR1B	-0.0537904	1.59e-07
ACTR2	0.223628	5.12e-29
MX1	0.252888	9.65e-21
ACTR3B	-0.342037	1.56e-13
ACTR5	-0.311043	0.0114087
ACTR6	-0.109001	1.79e-08
ACTR8	-0.239792	4.17e-05
ACVR1	0.175709	0.00081074
ACVR1B	-0.143972	0.00291403
ACVR2A	-0.128102	1.91e-35
ACVR2B	-0.500451	0.240282
ACVR2B.AS1	-0.0507123	0.00657373
ACVRL1	0.117038	4.29e-26
ACYP1	-0.433792	0.245163
ACYP2	0.0501902	0.00013142
ADA	0.164118	9.25e-07
ADAM10	0.209681	4.3e-06
ADAM11	-0.196679	5.42e-17
ADAM12	0.350464	0.0620864
ADAM15	-0.0804918	0.00044875
ADAM17	0.150795	0.248471
ADAM18	-0.0498405	0.0422248
ADAM19	-0.0876108	0.0171625
ADAM2	-0.102714	0.58956
ADAM20	-0.0233094	9.55e-10
ADAM22	-0.259775	0.00587566
ADAM23	-0.118617	2.89e-25
ADAM28	0.427112	0.380739
ADAM29	0.0378646	0.350256
ADAM30	-0.040349	0.368704
ADAM3A	-0.0388302	0.0381185
ADAM5	0.0894271	0.932298
ADAM7	-0.0036711	1.04e-19
ERAP2	0.25346	0.0493489
NLRP3	0.253755	0.00181145
SNX7	0.25396	2.82e-42
SPCS3	0.254138	0.00298738
ADAMTS12	0.102614	0.277403
ADAMTS13	-0.0469115	7.07e-05
ADAMTS2	0.170468	0.252799
ADAMTS20	-0.0493879	0.00940205
ADAMTS3	-0.111877	0.041564
ADAMTS5	0.0878927	6.09e-06
ADAMTS6	-0.193608	0.145251
ADAMTS7	-0.0628788	0.00012341
ADAMTS8	-0.164773	0.0317272
ADAMTS9	-0.0926159	0.0474426
ADAMTSL2	-0.0855065	0.00194897
ADAMTSL3	-0.133274	0.645112
ADAMTSL4	-0.0199006	0.340138
ADAP1	-0.0412036	2.6e-90
RRP8	0.254338	0.0419932
ADAR	-0.162581	0.00027528
ADARB1	-0.156224	3.82e-07
ADARB2	-0.216817	0.0004289
ADAT1	-0.151305	3.18e-16
CD209	0.254338	0.00905468
ADCK3	0.146822	0.00286739
ADCK4	-0.128313	0.00022843
ADCY1	-0.158251	0.861348
ADCY10	-0.0075475	1.06e-09
ADCY2	-0.25912	0.774505
ADCY3	0.0123797	3.51e-08
ADCY6	-0.234923	1.39e-26
HSD11B1	0.25458	0.00348282
ADCY8	-0.181427	0.0383687
ADCY9	-0.0893118	3.76e-06
ADCYAP1	-0.197852	0.125234
ADCYAP1R1	-0.0661811	1.74e-05
ADD1	-0.184077	1.75e-15
ADD2	-0.333954	0.693027
ADD3	-0.0170574	0.135386
ADGB	-0.0644593	0.0550864
ADH1A	0.0827498	0.344547
ADH1B	0.0408293	0.953389
ADH1C	0.00252591	0.00414662
ADH5	0.12341	0.00367223
ADH6	-0.125044	0.262984
ADH7	0.0483435	5.44e-08
ADI1	0.231716	0.911793
ADIPOQ	-0.0047871	2.86e-08
ADIPOR1	0.236407	0.0164381
ADIPOR2	-0.103393	0.119056
ADK	-0.0672827	9.27e-14
ADM	0.313814	0.909839
ADM2	0.00489354	4.02e-16
ADNP	-0.341068	1.55e-22
ADNP2	-0.403984	1.38e-14
ADO	-0.323669	0.00692976
ADORA1	0.116289	0.0451466
ADORA2B	0.0864072	6.09e-71
ATP6V1B2	0.254596	5.31e-06
TMEM43	0.254992	1.79e-11
ADPRH	0.131021	0.104716
ADPRM	0.070024	0.00222149
ADRA1A	-0.131611	0.0113663
ADRA1B	-0.109057	0.851509
ADRA1D	-0.0080892	0.698265
ADRA2A	-0.0167512	0.755845
ADRA2B	0.0134363	0.00737405
ADRA2C	-0.115402	0.00362755
ADRB1	-0.125207	4.69e-13
TLN1	0.255313	1.62e-06
ADRB3	-0.103229	0.802333
ADRBK1	-0.0108173	0.261507
ADRBK2	-0.0484932	0.672494
ADRM1	-0.018266	0.558628
ADSL	-0.0252708	0.763833
ADSS	0.012983	0.101356
ADTRP	-0.0707089	6.47e-13
HPS1	0.255601	2.15e-20
AEN	0.107887	7.36e-12
AES	-0.289667	0.038454
AFAP1	-0.0892727	0.863604
AFF1	0.0074235	0.120858
AFF2	-0.0669568	2.13e-07
AFF3	-0.221379	0.159469
AFF4	0.0607394	2.9e-07
AFG3L2	-0.218988	0.456535
AFM	-0.032167	2.47e-05
AFP	0.18075	0.90654
AFTPH	-0.0050734	1.42e-14
MICB	0.255889	4.31e-16
AGAP1	-0.342064	1.28e-11
AGAP2	-0.286462	0.288246
AGBL2	-0.0458676	0.0663735
AGBL3	-0.0792108	0.0110597
AGBL5	-0.109467	0.622749
AGER	-0.0212569	1.04e-05
AGFG1	0.188794	0.434858
AGFG2	0.0337361	0.15429
AGGF1	-0.0615012	0.0183102
AGK	-0.101689	0.131062
AGL	-0.0651799	1.31e-05
AGMAT	-0.186713	0.00044544
AGPAT1	-0.150879	0.00011061
AGPAT2	0.165907	0.199916
AGPAT3	0.0553483	2.02e-11
AGPAT4	-0.283751	0.866716
AGPAT5	-0.0072525	0.00029059
AGPS	0.155631	0.34755
AGR2	-0.0405761	0.00035441
AGRN	-0.153439	0.510689
AGRP	0.0284187	0.465943
AGT	0.031499	2.51e-07
AGTPBP1	-0.220119	0.0340338
AGTR1	0.0914067	0.942241
AGTR2	-0.003131	0.740214
AGXT	0.0143276	5.68e-05
AGXT2L1	-0.172653	0.0056365
AHCTF1	-0.119197	0.1453
AHCY	0.0628712	0.0542435
AHCYL1	-0.0830375	0.348135
AHCYL2	-0.0405269	0.00027248
AHDC1	-0.156335	8.11e-07
AHI1	-0.210757	0.00035712
AHNAK	0.153355	3.02e-05
AHNAK2	0.178839	2.88e-17
SLC25A20	0.256052	0.00017794
AHSA1	-0.206253	0.0351144
AHSG	-0.0908641	0.400595
AHSP	-0.0363116	0.0187859
AICDA	-0.10128	1.2e-06
AIDA	0.207529	6.4e-109
HAUS4	0.256269	1.7e-13
AIFM1	-0.140183	6.78e-28
AIM1	0.447825	0.355399
AIM1L	-0.0399207	0.0725848
AIM2	0.0774704	2.89e-06
AIMP1	0.200118	0.0129599
AIMP2	0.107071	0.0874511
AIP	-0.0737514	0.0444846
AIPL1	-0.086674	0.729132
AIRE	0.0149632	8.7e-19
AJAP1	-0.368895	0.00239889
AK1	-0.130626	1.78e-17
GCH1	0.256634	0.00012946
AK4	0.14274	3.58e-05
AK5	-0.177196	7.76e-19
AKAP1	-0.369389	0.885596
AKAP10	-0.0062175	5.44e-20
AKAP11	-0.380629	0.00030791
AKAP12	0.154995	0.0154219
AKAP13	0.104391	7.06e-05
AKAP17A	-0.170485	0.0742849
AKAP3	-0.0770154	0.231163
AKAP4	-0.051708	3.82e-14
AKAP5	-0.318441	1.46e-19
AKAP6	-0.376513	0.00765241
AKAP7	-0.11487	5.64e-12
AKAP8	-0.291198	1.49e-16
AKAP8L	-0.34577	6.44e-06
AKAP9	-0.193113	5.8e-12
AKIP1	0.291043	0.890686
AKIRIN1	-0.0059391	7.26e-05
AKIRIN2	-0.170199	0.271018
AKIRIN2.AS1	-0.0475392	1.23e-32
IGF1	0.256902	3.95e-05
AKR1B1	0.188549	0.121331
AKR1B10	0.066872	0.0572969
AKR1C1	-0.0820123	0.0572544
AKR1C2	-0.0820262	0.371175
AKR1C3	0.0386304	0.0651502
AKR1C4	-0.0795692	0.971969
AKR1D1	0.00151847	5.56e-06
AKR7A2	0.194413	0.195302
AKR7A3	0.0559201	0.00339721
AKT1	-0.12608	0.0643248
AKT2	-0.0798142	1.06e-10
AKT3	-0.273727	3e-05
AKTIP	-0.178886	0.00167013
ALAD	0.135212	0.514625
ALAS1	-0.0281547	0.728432
ALAS2	0.0150034	0.616634
ALB	0.0216313	0.101961
ALCAM	-0.0705841	0.00020621
ALDH18A1	-0.159352	8.17e-07
ALDH1A1	0.210699	0.0137461
ALDH1A2	-0.10617	0.00189902
ALDH1A3	0.133601	0.959835
ALDH1B1	-0.0021763	0.727305
ALDH1L1	-0.0150683	0.0377472
ALDH2	0.0895994	0.793572
ALDH3A1	-0.0113076	0.0002152
ALDH3A2	0.158893	3.33e-27
MICALL2	0.25694	1.72e-09
ALDH3B2	-0.0872505	0.813392
ALDH4A1	0.0102004	1.35e-14
ALDH5A1	-0.323772	0.00097056
ALDH6A1	-0.141837	0.551041
ALDH7A1	-0.0257597	1.3e-11
ALDH8A1	-0.286369	2.38e-05
ALDH9A1	0.181095	0.0820889
ALDOA	0.0750292	0.0173039
ALDOAP2	-0.102585	0.44052
ALDOB	-0.0333221	1.63e-09
ALDOC	-0.25626	0.578978
ALG12	-0.0239748	2.55e-07
ALG13	-0.219999	0.0047732
ALG3	0.121495	1.66e-05
ALG5	0.18447	0.520002
ALG6	0.0277958	0.012883
ALG8	0.107162	0.541382
ALK	-0.026387	0.740307
ALKBH1	0.0143223	0.0001091
ALKBH4	-0.166048	0.585832
ALLC	-0.0235432	2.93e-21
ALMS1	-0.392497	0.348652
ALOX12	0.0404834	0.00030166
ALOX12B	-0.155221	0.0132303
ALOX12P2	-0.106756	0.0008415
ALOX15	-0.143533	1.57e-22
CD55	0.256955	2.81e-31
PDCD10	0.256981	7.15e-11
ALOX5AP	0.77169	0.0719565
ALOXE3	-0.0776408	0.0644635
ALPI	-0.0797728	0.0516091
ALPK1	-0.0839615	0.00254944
ALPK3	0.129841	0.130122
ALPL	0.065339	0.0442901
ALPP	0.086753	0.0142836
ALPPL2	-0.105579	0.663606
ALS2CL	0.0187937	0.00826937
ALS2CR8	-0.113751	1.96e-05
ALX1	-0.182948	0.146613
ALX3	-0.0626671	0.0725898
ALX4	-0.0774691	0.108902
AMACR	-0.0691946	0.598714
AMBN	0.0227383	0.0931041
AMBP	-0.0724708	0.00372536
AMBRA1	-0.124851	1.07e-09
OAS2	0.257159	1.44e-05
AMDHD2	0.339753	0.0535701
AMELX	-0.0832701	0.555171
AMELY	0.0254931	0.718682
AMFR	-0.0155655	4.67e-08
AMH	-0.232841	0.042595
AMHR2	0.0874545	5.53e-05
AMIGO2	0.172932	0.0172638
AMMECR1	-0.102622	0.0444442
AMN	-0.0866904	5.17e-05
AMOT	-0.173584	7.4e-09
AMOTL2	-0.245997	0.031036
AMPD1	0.0929929	0.00238033
AMPD2	-0.130726	1.55e-55
CANT1	0.257894	0.0007062
AMPH	-0.231201	0.0702463
AMT	-0.0781108	0.768242
AMZ2	0.0127334	1.67e-13
ANAPC1	-0.310693	0.00056803
ANAPC10	0.148111	0.0832517
ANAPC13	-0.0747465	0.402903
ANAPC15	0.0361341	3.46e-09
ANAPC2	-0.251213	1.48e-09
ANAPC5	-0.256875	1.32e-25
ANG	0.429862	0.105182
ANGEL1	-0.0699303	0.944919
ANGEL2	0.00298558	4.05e-08
ANGPT1	0.233886	2.36e-07
ANGPT2	0.220603	0.254615
ANGPT4	0.0491996	0.0137854
ANGPTL2	0.106126	0.0338782
ANGPTL3	-0.0914861	1.7e-20
STK17A	0.258313	3.42e-07
ANGPTL7	0.0961799	0.0558336
ANK1	-0.0824978	0.947472
ANK2	0.00284699	1.15e-10
ANK3	-0.273215	0.987787
ANKFY1	0.00066146	5.41e-09
ANKH	-0.248157	0.0847695
ANKHD1	-0.0743822	0.00091688
ANKLE2	-0.142515	4.79e-06
ANKMY1	-0.195735	0.536674
ANKMY2	0.0266947	0.197147
ANKRA2	-0.0556903	0.67014
ANKRD1	0.0184055	0.051071
ANKRD10	-0.084155	3.56e-07
ANKRD10.IT1	-0.217376	1.23e-16
ANKRD11	-0.346667	3.57e-15
ANKRD12	-0.330462	9.84e-13
ANKRD17	-0.30105	0.0190003
ANKRD2	-0.101099	7.35e-35
ANKRD26	-0.496689	0.00041657
ANKRD27	-0.151633	7.56e-15
ANKRD28	-0.326708	2.79e-08
ANKRD34C	-0.236595	2.04e-14
ANKRD36	-0.321673	2.25e-17
ANKRD36B	-0.354483	0.0197531
ANKRD36BP2	-0.100476	0.00098475
ANKRD40	0.141663	2.58e-09
ANKRD46	-0.25318	0.0384867
ANKRD49	0.0892577	0.489519
ANKRD5	0.0298571	0.653775
ANKRD53	-0.0193805	8.19e-06
ANKRD55	-0.190964	7.64e-08
ANKRD6	-0.229193	0.200829
ANKRD7	-0.0552363	6.91e-06
ANKS1A	-0.192489	2.26e-07
ANKS1B	-0.220942	8.36e-15
ANKZF1	-0.326204	0.0444214
ANO1	0.0866997	0.153604
ANO10	0.0616035	3.52e-07
ANO2	-0.217468	1.27e-15
ANO3	-0.335549	9.24e-15
ANP32A	-0.325703	6.89e-14
ANP32A.IT1	-0.315368	9.83e-06
ANP32B	-0.189309	0.0121206
ANP32C	-0.108088	0.00014994
ANP32E	-0.162737	4.52e-22
ANPEP	0.399841	0.0693449
ANTXR1	-0.0783623	2.22e-35
ANXA1	0.500038	0.234854
ANXA10	-0.0513017	8.36e-06
ANXA11	0.190782	2.77e-06
ANXA13	0.200497	5.08e-41
ENDOD1	0.2589	2.67e-12
ANXA2P1	0.243839	1.2e-39
TGFB3	0.259015	8.78e-57
ANXA2P3	0.221313	0.837294
ANXA3	-0.008874	4.04e-34
AMD1	0.259039	5.3e-16
ANXA5	0.359152	0.137307
ANXA6	-0.0641447	6.46e-06
ANXA7	0.193086	0.0597678
ANXA9	0.0812153	2.48e-63
ZYX	0.259177	9.9e-05
AOC2	-0.155289	0.110361
AOC3	0.0689115	0.0625579
AOC4	-0.0803474	0.00211484
AOX1	0.132238	0.354885
AP1AR	-0.0399633	2.71e-26
CXCL5	0.259531	1.12e-18
AP1G1	-0.134332	1.62e-07
AP1G2	-0.22348	0.154754
AP1M2	-0.0614322	0.584896
AP1S1	0.023602	2.98e-05
AP1S2	0.178949	0.798124
AP2A2	-0.0110527	2.05e-08
AP2B1	-0.238831	0.550932
AP2M1	0.0257668	2.05e-07
AP2S1	0.221699	0.00118945
AP3B1	0.139388	6.94e-21
AP3B2	-0.389043	1.78e-09
AP3D1	-0.255655	2.99e-15
AP3M2	-0.331327	3.54e-08
AP3S1	0.234866	0.00170468
AP3S2	-0.134956	0.682609
AP4E1	-0.0176689	0.00424609
AP4M1	0.123089	0.00853494
AP4S1	-0.113292	0.00964058
AP5M1	-0.111508	1.25e-05
AP5S1	0.187105	0.263801
AP5Z1	0.0482609	0.011055
APAF1	0.109474	4.35e-05
APBA1	-0.175299	9.71e-13
APBA2	-0.301125	0.488582
APBA3	-0.0299216	3.18e-10
APBB1	-0.266864	4.14e-17
TMED10	0.260142	0.00012611
APBB2	-0.230612	5.89e-10
APBB3	-0.262917	3.15e-14
APC	-0.319444	1.43e-10
APC2	-0.271871	0.455436
APCS	-0.0322455	0.00251811
APEH	0.130001	0.00138972
APEX1	-0.137488	0.00154105
APEX2	0.136212	0.00139876
APH1A	0.137408	2.45e-37
APH1B	0.512322	0.0698378
API5	0.0782244	2.66e-12
ATP10D	0.260391	0.00836717
APLNR	0.296768	0.970294
APLP1	0.00160926	9.73e-22
APLP2	0.396853	0.120606
APMAP	0.0670023	0.285451
APOA1	-0.0461342	0.23186
APOA2	-0.0516309	0.00036263
APOA4	-0.153184	0.33413
APOB	-0.0417187	0.700403
APOBEC1	-0.0166264	0.00424211
APOBEC2	-0.123102	1.64e-06
APOBEC3A	0.204911	0.00041605
APOBEC3B	0.151647	8.54e-17
ROM1	0.260427	0.0301901
SCO2	0.260564	1.07e-14
MPC2	0.260753	0.00215635
APOBR	0.241194	2.28e-78
F3	0.260909	0.0152261
APOC2	0.651381	0.330589
APOC3	-0.0420251	0.00103252
APOC4	0.141096	0.26707
APOD	0.0479323	1.88e-18
CCDC53	0.261028	0.0442535
APOF	-0.0904919	0.0959701
APOH	-0.0718452	2.88e-07
APOL1	0.219032	1.5e-08
APOL2	0.241056	9.02e-18
APOL3	0.35861	0.884412
APOL5	0.00628226	7.74e-27
NFIL3	0.261089	4.17e-06
APOLD1	-0.0941927	0.0682108
APOM	-0.0786826	0.072691
APOO	-0.0774418	1.06e-07
APOOL	-0.22674	0.138726
APP	0.0639145	6.49e-07
APPBP2	-0.212571	9.19e-05
APPL1	-0.167808	0.00631425
APPL2	0.117606	7.51e-11
TMEM8A	0.262031	3.39e-19
APTX	-0.103444	1.59e-06
AQP1	0.205202	0.312535
AQP2	-0.0436213	0.92446
AQP3	-0.0040974	0.00694211
AQP4	0.116264	0.583736
AQP5	0.0236749	0.0250454
AQP6	-0.0966022	0.882919
AQP7	0.00636399	0.002987
AQP8	-0.127778	2.43e-57
PCDH12	0.262088	3.49e-06
AQR	-0.249331	0.814677
AR	0.0101289	6.4e-05
ARAF	0.171462	1.96e-19
RBPMS	0.262164	0.0099147
ARAP2	-0.147905	0.314367
ARAP3	0.0434567	9.06e-06
ARC	-0.190051	0.123668
ARCN1	0.0664562	9.73e-08
AREG	0.227374	0.85838
ARF1	-0.0077108	0.739794
ARF3	-0.0143516	1.07e-13
ARF4	0.313057	0.849799
ARF5	-0.0081834	6.73e-09
ARF6	0.246648	4.03e-11
ARFGAP1	-0.27962	0.00215518
ARFGAP2	-0.131997	0.00537554
ARFGAP3	0.119856	0.0937828
ARFGEF1	-0.0723213	0.0564236
ARFGEF2	0.0823008	9.53e-13
ARFIP1	0.301226	0.962281
ARFIP2	0.00204363	0.379499
ARFRP1	-0.0379632	0.327124
ARG1	-0.042327	0.0246895
ARG2	0.0968393	1.71e-09
ARGLU1	-0.255922	0.00640726
ARHGAP1	0.1174	0.00514987
ARHGAP10	0.12045	2.81e-07
ARHGAP11A	-0.219229	0.751656
ARHGAP12	0.0136746	1.04e-59
PICALM	0.262374	0.0024551
ARHGAP17	-0.10952	1.85e-08
ARHGAP19	-0.239565	0.117241
ARHGAP22	0.0676148	0.00013673
ARHGAP24	0.163704	1.58e-36
ARHGAP25	0.507308	0.761085
ARHGAP26	-0.0131388	0.156928
ARHGAP28	-0.0611107	2.87e-18
PAM	0.262494	0.00017298
ARHGAP32	-0.422317	1.27e-31
ARHGAP33	-0.474952	2.61e-18
ARHGAP35	-0.364107	8.46e-25
BCKDK	0.262575	6.09e-09
ARHGAP44	-0.277483	2.83e-06
ARHGAP5	-0.200313	0.00100059
ARHGAP6	0.141473	0.0288451
ARHGDIA	0.0942372	1.73e-84
PRDM1	0.262634	6.03e-24
ARHGDIG	-0.261286	0.246869
ARHGEF1	-0.0500094	0.0184644
ARHGEF10	-0.101555	0.00058983
ARHGEF10L	-0.147677	3.16e-12
ARHGEF11	-0.294516	2.15e-16
ARHGEF12	-0.344035	0.0197861
ARHGEF15	-0.100449	0.0838659
ARHGEF16	-0.0745984	0.00072729
ARHGEF17	-0.145247	7.2e-06
ARHGEF18	-0.19212	0.00033947
ARHGEF2	-0.153917	0.349751
ARHGEF26	-0.0403913	5.12e-08
ARHGEF28	-0.232166	3.73e-06
ARHGEF3	0.197932	0.360745
ARHGEF38	-0.0394795	1.56e-10
ARHGEF4	-0.27135	0.770108
ARHGEF40	0.0126279	0.807807
ARHGEF5	0.0105117	0.00011637
ARHGEF6	0.165382	1.84e-23
ARHGEF7	-0.41202	2.93e-23
ARHGEF9	-0.410287	3.5e-10
ARID1A	-0.266254	0.683448
ARID3A	-0.0176195	1.26e-12
ARID3B	-0.299698	1.85e-16
ARID4A	-0.344735	3.28e-13
ARID4B	-0.307058	4.4e-16
DFNA5	0.262919	0.00189227
ARID5B	0.16025	7.67e-06
ARIH1	-0.191547	4.59e-12
ARIH2	-0.292378	3.15e-12
ARL1	0.29453	0.0574301
ARL14	-0.0819686	0.926419
ARL15	-0.0039908	5.05e-10
ARL17A	-0.263907	0.305483
ARL2	0.0442612	0.75146
ARL2BP	-0.0136858	8.16e-12
ARL3	-0.289069	0.779292
ARL4A	0.0121098	1.07e-12
GIT2	0.262986	5.75e-07
ARL4D	-0.113321	3.48e-14
PLEKHF2	0.263203	4.88e-12
ARL6IP1	-0.125106	0.00016382
ARL6IP4	0.161803	2.1e-20
ARL6IP5	0.384546	0.565909
ARL8B	0.0248045	0.00032888
ARMC1	-0.154268	0.0644706
ARMC4	-0.0797707	2.02e-09
ARMC6	-0.254832	0.0116541
ARMC7	-0.108681	0.975487
ARMC8	0.00132786	0.0119156
ARMC9	-0.108346	0.0005642
ARMCX1	-0.148188	0.567235
ARMCX2	0.0247199	0.0715101
ARMCX3	-0.0777626	9.55e-11
ARMCX4	-0.274374	6.66e-07
ARMCX5	-0.212356	1.88e-06
ARMCX6	0.203802	0.582325
ARNT	0.0237638	2.49e-08
ARNT2	-0.237409	0.039589
ARNTL	0.0887585	0.828344
ARNTL2	0.00936963	1.67e-05
ARPC1A	0.184417	1.22e-71
FLII	0.263491	3.44e-19
NRIP1	0.263595	0.0272829
HTR2B	0.263672	1.49e-08
GAS7	0.263745	0.00117889
DAP3	0.263897	0.0183832
ARPC5L	-0.109464	0.00668361
ARPP19	-0.116803	3.95e-06
ARPP21	-0.197428	0.0677542
ARR3	-0.0788127	6.94e-08
ARRB1	-0.229912	7.06e-29
PRKCDBP	0.263907	8.48e-07
SLC4A7	0.264104	8.25e-11
ARSB	0.32392	0.568486
ARSD	-0.0246402	0.12178
ARSE	0.0667917	0.00885545
ARSF	0.112754	7.44e-12
ARSJ	0.2896	0.969234
ART1	0.00166673	0.351785
ART3	-0.0402213	0.00038061
ART4	-0.152645	0.249812
ARTN	-0.0496997	5.44e-11
ARVCF	-0.277809	7.3e-32
MCHR1	0.264278	3.8e-09
ASAP1	-0.145203	0.00027383
ASAP1.IT1	-0.156281	3.74e-10
ASAP2	-0.26583	0.00244518
ASAP3	0.13038	2.35e-12
ASB1	-0.296178	1.38e-08
ASB13	-0.241642	0.148413
ASB4	-0.0623897	0.93811
ASB6	-0.0033553	0.411833
ASB7	0.035453	0.00015187
ASB8	-0.162602	0.660069
ASB9	0.0190044	0.00473294
ASCC1	-0.121611	0.597515
ASCC2	-0.0228128	1.25e-05
ASCC3	0.18713	3.66e-15
ASCL1	-0.330332	0.401686
ASCL2	0.0362276	0.906323
ASCL3	0.00508523	0.0651294
ASF1A	-0.0795753	0.00024382
ASF1B	-0.157545	0.378592
ASGR1	-0.0380355	3.11e-11
NCK1	0.264491	0.0231746
ASH1L	-0.273905	0.0873315
ASH2L	-0.0737792	1.68e-16
ASIC1	-0.345203	2.77e-09
ASIC2	-0.252705	8.78e-15
ASIC3	-0.325959	4.77e-06
ASIC4	-0.195769	0.975332
ASIP	-0.0013362	8.07e-26
TBC1D8	0.264622	0.0009097
ASMT	-0.102669	0.0008296
ASMTL	-0.143701	0.888558
ASMTL.AS1	0.00605541	0.297959
ASNA1	0.0449548	2.18e-07
ASNS	-0.221217	0.0489031
ASNSD1	-0.0849524	0.0655871
ASPA	0.0794406	0.248522
ASPH	0.0498352	0.409831
ASPHD1	-0.0356049	3.52e-07
ASPM	-0.217469	6.82e-13
RRAS2	0.264716	0.00815622
ASPSCR1	-0.211951	5.88e-07
ASRGL1	-0.213368	6.94e-07
ASS1	0.212025	0.0765851
ASTE1	0.076413	3.45e-06
ASTN1	-0.198607	0.273632
ASTN2	-0.0472811	0.535645
ASUN	-0.0267622	4.98e-18
ASXL1	-0.361263	0.38628
ASXL2	-0.0374264	8.93e-10
ATAD2	-0.260217	1.04e-16
ATAD2B	-0.347432	1.54e-06
ATAD3A	-0.205481	6.3e-22
ATAD5	-0.398555	1.06e-11
ATAT1	-0.28755	6.94e-09
ATF1	0.246438	0.0174224
ATF2	-0.102477	1.67e-26
TGOLN2	0.26505	0.00096814
ATF4	-0.108565	1.26e-07
ATF5	0.225398	0.157675
ATF6	0.0610011	0.0200951
ATF6B	-0.1002	0.370973
ATF7	-0.0386467	3.38e-19
ATF7IP	-0.372947	0.0205928
ATF7IP2	-0.0998054	0.538152
ATG10	-0.026598	0.0137601
ATG12	-0.106154	0.0323534
ATG13	-0.0922804	9.86e-05
ATG14	-0.167088	3.37e-05
ATG16L1	-0.17778	1.84e-05
ATG2A	-0.183553	1.99e-09
ATG2B	-0.254923	4.48e-12
TRIP4	0.265051	3.34e-18
COL8A1	0.265312	2.13e-27
ATG4B	-0.15	0.153708
ATG5	-0.061588	2.15e-23
PALMD	0.265369	6.29e-10
ATG9A	-0.250105	0.32822
ATHL1	0.0422313	0.00953237
ATIC	-0.111674	0.987779
ATM	-0.0006619	1.69e-13
ATMIN	-0.310618	3.9e-07
ATN1	-0.216643	0.0854989
ATOH1	-0.0742091	2.65e-13
PSTPIP1	0.26556	2.39e-12
ATP10A	-0.130173	0.46346
ATP10B	-0.0316746	8.69e-10
BATF3	0.266025	4.74e-07
ATP11A	-0.11358	0.00047777
ATP11B	-0.150086	0.887454
ATP12A	-0.0061158	0.00023237
ATP13A1	-0.158066	1.18e-07
ATP13A2	-0.225945	1.29e-07
ATP13A3	0.225267	6.43e-12
TMEM50A	0.266597	8.19e-15
ATP1A2	-0.166701	6.97e-20
ATP1A3	-0.379597	0.00179476
ATP1B1	-0.134312	0.614575
ATP1B2	0.0217578	4.02e-10
ATP1B3	0.265369	0.654807
ATP1B4	-0.0193187	0.0131777
ATP2A1	-0.106817	8e-07
ATP2A2	-0.210877	0.260115
ATP2A3	0.0486349	0.952936
ATP2B1	-0.0025505	1.02e-24
ATP2B2	-0.422598	0.00120099
ATP2B3	-0.139271	0.421506
ATP2B4	0.0347251	0.810841
ATP2C1	-0.0103425	5.74e-06
ATP2C2	-0.194137	0.457761
ATP4A	-0.0320795	0.210364
ATP4B	-0.0540882	8.08e-10
ATP5A1	-0.260865	1.02e-05
ATP5B	-0.188934	0.0009951
ATP5C1	-0.141538	1.34e-07
ATP5D	-0.224936	3.84e-08
ATP5E	0.234276	0.00947471
ATP5F1	0.111763	0.180683
ATP5G1	-0.0577997	0.220831
ATP5G2	-0.0528703	0.00943096
ATP5G3	0.111831	0.00064711
ATP5H	0.146607	0.481314
ATP5I	0.0304236	0.285181
ATP5J	0.04616	3.89e-05
ATP5J2	0.176376	0.887783
ATP5L	0.00609781	0.490731
ATP5O	-0.0297739	0.088443
ATP5S	-0.073522	0.00036246
ATP5SL	-0.15319	0.0136838
ATP6AP1	0.10624	2.62e-08
ATP6AP2	0.237059	2.67e-09
ATP6V0A1	-0.252961	4.33e-12
ATP6V0A2	-0.292716	0.0459886
ATP6V0A4	-0.0860725	1.93e-10
ATP6V0B	0.270014	0.135286
ATP6V0C	0.0644757	0.00033689
ATP6V0D1	0.154002	6.84e-27
IL7	0.266624	5.04e-27
ATP6V0E2	-0.153345	0.112459
ATP6V1A	-0.0685096	0.0112458
ATP6V1B1	-0.109217	2.09e-09
BTN3A2	0.266657	2.78e-16
ATP6V1C1	0.194831	0.202226
ATP6V1D	0.0550657	0.156326
ATP6V1E1	0.0611995	6.96e-07
ATP6V1F	0.212004	0.012354
ATP6V1G1	0.107799	1.85e-09
ATP6V1G2	-0.255401	0.111227
ATP6V1H	-0.0687448	0.073806
ATP7A	0.0771427	1.88e-14
ATP7B	-0.322083	6.13e-09
ATP8A1	-0.247291	3.38e-11
ATP8A2	-0.280677	0.00010876
ATP8B1	-0.166081	0.10231
ATP8B2	0.0705126	0.0251939
ATP8B3	-0.0965041	2.73e-46
LMBRD1	0.267073	1.89e-06
ATP9A	-0.449903	2.52e-07
ATP9B	-0.220077	0.089269
ATPAF2	-0.0733325	0.277301
ATPIF1	-0.0469215	0.146162
ATR	-0.0627371	2.28e-15
CD3G	0.267193	4.6e-80
ATRN	-0.142942	1.06e-07
ATRNL1	-0.226737	4.08e-06
ATRX	-0.197136	0.238114
ATXN1	-0.0509465	2.74e-09
ATXN10	-0.252781	4.27e-16
ATXN2	-0.340784	1.57e-14
ATXN2L	-0.32302	0.00026087
ATXN3	-0.156811	0.676869
ATXN3L	-0.0180074	0.00624272
ATXN7	-0.117767	0.913446
ATXN7L1	-0.004697	1.53e-19
ATXN7L3B	-0.376311	0.115663
ATXN8OS	-0.0679069	0.218049
AUH	-0.0531898	6.17e-15
AUNIP	-0.327727	3.54e-05
AUP1	0.177307	0.00396582
AURKA	-0.124012	0.0754255
AURKAIP1	-0.0767148	1.27e-07
AURKB	-0.225377	0.9549
AURKC	0.00244394	0.0700236
AUTS2	-0.0781727	6.13e-06
AVEN	0.193558	0.680981
AVIL	-0.0177648	0.0904571
AVL9	0.0730624	0.222358
AVP	-0.0526961	0.771851
AVPI1	-0.0125295	0.763334
AVPR1A	0.0130113	0.0822417
AVPR1B	-0.0749918	0.559909
AVPR2	-0.0251885	4.95e-10
AXIN1	-0.264037	6.61e-18
WBP5	0.267277	0.00413417
AZGP1	0.152925	0.537694
AZGP1P1	0.026628	4.55e-18
AZI1	-0.361662	0.0210402
AZI2	0.0994578	0.00535651
AZIN1	0.119906	0.0116203
AZU1	0.108725	1.35e-44
PPIB	0.267499	1.18e-17
B3GALNT1	0.0956247	0.000398
B3GALT1	-0.152145	1.45e-14
B3GALT2	-0.323403	2.89e-10
B3GALT4	0.267463	0.477356
B3GALT5	0.0306987	0.00073101
B3GAT1	-0.145187	0.0154085
B3GAT3	0.104404	2.48e-05
B3GNT1	-0.180719	2.84e-05
B3GNT2	0.179418	0.05698
B3GNT3	-0.0821165	0.00078472
B3GNT4	-0.144356	0.0140635
B3GNTL1	0.105819	0.00057125
B4GALNT1	-0.148046	0.610279
B4GALT1	-0.0220222	2.58e-17
B4GALT2	-0.353873	0.0435913
B4GALT3	-0.0870394	0.035774
B4GALT4	0.0905399	0.0505602
B4GALT5	0.0843403	2.55e-15
B4GALT6	-0.332112	1.04e-08
B4GALT7	0.24365	0.0136834
B9D1	0.10624	0.173223
B9D2	0.0588025	0.392829
BAALC	0.0369133	0.0255228
BAAT	-0.0962887	0.00173797
BABAM1	-0.134715	0.00168817
BACE1	0.135078	3.12e-23
PDIA5	0.267516	9.81e-12
ACSS3	0.267616	0.0179457
BACH2	-0.403939	0.0634758
BAD	0.0800689	0.189312
BAG1	-0.0566773	0.0204776
BAG2	0.099896	2.55e-10
CXCL13	0.267775	1.29e-22
BAG4	0.197915	9.63e-08
BAG5	-0.227451	3.34e-15
BAG6	-0.330781	0.114572
BAGE	-0.0681107	2.16e-19
BAHCC1	-0.374848	5.83e-09
BAHD1	-0.247641	8.92e-20
BAI1	-0.37857	1.95e-09
BAI2	-0.255052	2.74e-20
BAI3	-0.383456	0.0692969
BAIAP2	-0.0783758	0.405723
BAIAP2L2	-0.035918	3.14e-08
BAIAP3	-0.235752	2.74e-06
BAK1	0.200573	0.303736
BAMBI	-0.0444212	0.323563
BANF1	-0.0426394	0.0373598
BANK1	0.0897807	0.100078
BANP	-0.0709739	8.06e-13
BAP1	-0.302151	0.197341
BARD1	-0.0556662	7.04e-05
BARX1	-0.170516	0.0130083
BARX2	-0.107014	0.0289061
BASP1	-0.0942015	2.6e-28
SDC4	0.267885	1.7e-22
CDV3	0.268026	0.0150567
BAX	0.215094	0.545759
BAZ1A	-0.0261021	1.88e-07
BAZ1B	-0.222337	3.71e-06
BAZ2A	-0.197974	2.51e-09
BAZ2B	-0.253367	0.00068728
BBC3	-0.145907	0.00062145
BBIP1	-0.147075	0.00125178
BBOX1	0.138767	0.0290938
BBS1	-0.0940919	0.0471466
BBS10	-0.0856206	0.45048
BBS4	0.032601	1.54e-05
BBS7	-0.185211	0.649341
BBS9	-0.0196464	0.892889
BBX	-0.0058186	0.544106
BCAM	0.0262095	6.65e-13
BCAN	-0.303211	1.11e-13
ARPC4	0.268097	2.02e-28
BCAP31	0.262558	0.137665
BCAR3	0.0640865	0.274956
BCAS1	0.0471509	0.708578
BCAS2	0.0161507	2.48e-05
BCAS3	-0.180727	0.00497837
BCAS4	-0.120917	1.63e-05
BCAT1	0.184658	0.862347
BCAT2	-0.0074926	9.01e-09
BCCIP	-0.244627	0.0163282
BCHE	-0.103498	0.00046216
BCKDHA	-0.150462	0.984671
BCKDHB	0.00083026	6.21e-10
BAG3	0.26826	3.73e-06
BCL10	0.247336	7.98e-16
BCL11A	-0.337784	8.83e-14
BCL11B	-0.314066	0.0669953
BCL2	-0.0790307	4.59e-87
CHST15	0.26864	1.77e-22
BCL2L1	0.143951	0.123723
BCL2L10	-0.0664465	0.663919
BCL2L11	-0.018775	8.57e-07
BCL2L13	0.210308	0.400789
BCL2L14	-0.0362967	1.8e-05
BCL2L2	-0.183733	4.74e-28
RAB5C	0.268717	0.00114105
BCL6	0.118642	9.96e-42
BCL7A	-0.538195	1.05e-05
BCL7B	0.18868	0.00126262
BCL7C	0.138662	6e-14
BCL9	-0.316095	4.78e-10
BCLAF1	-0.26426	0.39101
BCMO1	0.0370553	4.27e-16
BCOR	-0.340783	2.79e-10
BCORL1	-0.267684	8.79e-15
BCR	-0.325952	2.8e-12
BCS1L	-0.295193	0.812535
BDH1	-0.0102481	4.13e-07
BDH2	0.216194	0.418217
BDKRB1	-0.0349715	4.36e-20
KDELR3	0.268779	3.86e-16
BDNF	-0.138492	0.0312261
BEAN1	-0.0928885	0.106548
BECN1	0.0696579	1.15e-18
BEGAIN	-0.367704	5.45e-05
BEND5	-0.173074	0.148619
BEST1	0.0623581	0.36315
BEST2	0.0392824	5.59e-13
HIST1H2BK	0.268935	0.00304228
BET1L	0.163777	3.38e-10
BEX1	-0.266475	0.00098737
BEX4	-0.141632	0.428919
BFAR	0.0341738	0.234775
BFSP1	-0.0513103	0.498106
BFSP2	-0.0292698	1.43e-11
SAMD9	0.269095	7.75e-33
BHLHB9	-0.24203	1.73e-13
TGFBR1	0.269589	1.19e-48
MSRB1	0.269636	0.0100955
BHMT	-0.147351	0.118534
BHMT2	0.0673778	0.0257985
BICC1	0.09611	0.13426
BICD1	0.0646451	2.57e-06
BICD2	-0.201124	0.913862
BID	0.00467432	0.091585
BIK	0.0728086	0.0006154
BIN1	0.147188	7.93e-71
BIN2	0.668091	0.933819
BIN3	-0.0035885	0.0002142
BIRC2	0.158944	3.81e-23
S100A12	0.269826	8.21e-10
BIRC5	-0.100177	0.156419
BIRC7	-0.0611857	5.08e-17
BLCAP	-0.35076	0.00035244
BLK	-0.153501	0.00100537
BLM	-0.141415	0.00010453
BLMH	-0.16649	3.52e-36
ECM1	0.269879	2.6e-15
BLOC1S1	0.124978	3.98e-07
BLVRA	0.216486	2.05e-26
BLVRB	0.436337	0.0541563
BLZF1	0.0830675	9.21e-08
BMI1	-0.227788	1.57e-06
BMP1	0.205325	0.809261
BMP10	0.0104306	0.878286
BMP15	-0.0066178	0.0234913
BMP2	-0.0976597	1.47e-38
BMP2K	0.519748	0.915188
BMP3	-0.0046021	0.0933621
BMP4	-0.0724138	0.826817
BMP5	-0.0094543	9.51e-07
BMP6	-0.209458	1.83e-05
BMP7	-0.183593	0.277933
BMP8A	-0.0468599	0.00295042
BMP8B	-0.127939	0.00134445
BMPR1A	-0.137894	0.274075
BMPR1B	0.0472375	2.71e-07
BMPR2	-0.219512	2.82e-13
BMS1	-0.307876	0.50394
BMX	0.0288738	0.0070273
BNC1	-0.11609	5.17e-13
BNC2	0.30459	0.357806
BNIP1	0.0397215	2.86e-18
BNIP2	0.363715	0.0556796
BNIP3	-0.0825495	0.00064597
BNIP3L	0.146627	0.0334641
BOK	-0.0916987	0.227984
BOLA1	-0.0520616	2.33e-26
BOP1	-0.435893	0.00149083
BORA	-0.136622	0.621429
BPESC1	0.0213375	0.883106
BPGM	0.00635375	0.00500461
BPHL	-0.120844	0.0555761
BPI	0.0825843	0.990548
BPIFA1	0.00051191	0.675778
BPNT1	0.0180718	1.67e-20
BPTF	-0.385474	0.0839351
BPY2	0.0745818	0.0128685
BRAF	-0.107179	7.67e-13
BRAP	-0.30243	6.53e-08
BRCA1	-0.230369	5.8e-11
BRCA2	-0.27742	0.794276
BRCC3	-0.0112681	6.14e-23
BRD1	-0.407498	5.1e-08
BRD2	-0.232193	1.51e-28
BRD3	-0.452761	1.17e-09
BRD4	-0.258433	5.03e-12
BRD7	-0.291861	0.263124
BRD7P3	-0.0483294	2.32e-26
BRD8	-0.43592	3.11e-16
BRD9	-0.342294	0.0112891
BRDT	-0.109159	0.683563
BRE	-0.0176127	0.00127719
BRF1	-0.138522	0.924464
BRF2	0.00409713	5.3e-12
BRIP1	-0.29156	0.00528867
BRIX1	-0.120082	0.0107809
BRMS1	0.109849	2.42e-13
BRPF1	-0.308703	0.0254934
BRS3	-0.0963078	1.89e-15
BRSK2	-0.333579	7.25e-20
BRWD1	-0.379436	0.00533949
BSCL2	-0.11995	1.64e-09
BSDC1	-0.256227	0.00408415
BSG	-0.123615	3.09e-23
BSN	-0.410086	0.453895
BSPRY	-0.0323558	3.7e-25
PDLIM1	0.269907	1.3e-07
CDC73	0.269923	5.75e-07
BTAF1	-0.373232	0.514653
BTBD1	-0.0281528	9.31e-14
BTBD18	-0.313786	1.54e-09
BTBD2	-0.256646	2.47e-07
BTBD3	-0.220225	0.00076307
BTBD7	-0.144685	0.0175956
BTC	0.102321	0.293999
BTD	0.0453245	0.386248
BTF3	0.0374289	0.952097
BTF3P11	0.00259597	1.44e-21
IQGAP2	0.270046	0.00029093
BTG2	0.186085	0.00849301
BTG3	0.113363	0.30473
BTG4	-0.0443301	6.49e-58
PDIA4	0.270211	2.87e-10
BTN1A1	-0.0952504	0.427367
BTN2A1	-0.0342888	4.04e-07
BTN2A2	0.216367	0.0257521
BTN2A3P	-0.0961399	3.87e-07
BTN3A1	0.216702	3.28e-10
GOLT1B	0.270347	1.47e-16
BTN3A3	0.342816	0.163282
BTNL2	-0.0601902	0.0539597
BTNL3	-0.0831352	0.587087
BTNL8	-0.0234644	1.85e-07
BTRC	-0.222488	2.44e-05
BUB1	-0.180853	1.84e-05
BUB1B	-0.18353	0.0104092
BUB3	-0.110372	4.28e-05
BUD31	0.175446	4.53e-07
BYSL	-0.21546	3.71e-27
BZRAP1	-0.442154	0.00011633
BZW1	0.165385	0.139492
BZW2	-0.0637911	2.34e-32
C10orf10	0.480016	0.578801
C10orf116	0.023986	0.00483896
C10orf118	-0.121307	0.725949
C10orf12	0.0151463	0.00022761
C10orf137	-0.158289	1.29e-16
C10orf2	-0.346429	0.00059769
C10orf57	-0.147525	0.076991
C10orf68	-0.0763082	0.593519
C10orf76	-0.0230619	2.41e-11
C10orf88	-0.282698	0.00023933
C10orf95	-0.157746	0.858405
C11orf1	-0.0077094	0.00029015
C11orf10	0.155648	0.294648
C11orf16	-0.0452637	0.00698426
C11orf21	0.116178	3.18e-05
C11orf24	0.178334	5.71e-19
C11orf30	-0.370711	0.0659948
C11orf48	-0.0793212	7.25e-07
C11orf49	-0.211673	0.00031662
C11orf57	-0.154688	3.24e-07
C11orf58	0.218114	0.0297865
C11orf63	0.0936929	0.0670368
C11orf67	0.0790187	0.0157111
C11orf68	-0.104101	0.149582
C11orf71	-0.0622108	0.0161864
C11orf73	0.103635	2.38e-34
PELO	0.270707	4.79e-23
C11orf80	-0.157818	0.847407
C11orf9	0.00831534	3.28e-31
C11orf95	-0.472073	1.55e-05
C12orf10	-0.185138	0.0168429
C12orf29	-0.103011	0.00024975
C12orf39	-0.157284	3.81e-07
C12orf4	0.216832	8.11e-07
C12orf43	-0.21076	0.494804
C12orf44	-0.029495	2.05e-07
C12orf49	0.221692	9.02e-25
C12orf5	0.423048	0.0846448
C12orf52	-0.0744119	1.76e-07
C14orf1	-0.222842	0.00355761
C14orf101	-0.125467	1.78e-08
C14orf102	-0.239813	0.00029716
C14orf105	-0.155386	0.073193
C14orf118	0.0773066	0.0572606
C14orf132	-0.0820242	0.761906
C14orf159	-0.0130922	3.03e-12
C14orf162	-0.294754	0.331925
C14orf166	0.0419092	0.113073
C14orf169	0.068393	2.72e-05
C14orf2	-0.179845	0.0398895
C14orf45	0.0886244	0.767034
C14orf56	0.0128018	0.454774
C14orf79	-0.0322929	1.8e-16
C14orf93	-0.344869	1.9e-06
C15orf29	-0.203714	0.23479
C15orf39	-0.0513086	0.0650546
C15orf44	0.0795975	0.998166
C16orf3	9.93e-05	4.44e-08
C16orf45	-0.233206	0.00054938
C16orf5	-0.148494	0.00108549
C16orf53	-0.140494	6.46e-05
C16orf58	-0.171381	1.43e-10
C16orf59	-0.271886	0.319981
C16orf62	-0.0429559	0.421514
C16orf7	-0.0347245	0.00743064
C16orf70	-0.115293	0.127907
C16orf71	-0.0657176	0.0137349
C16orf72	-0.106182	5.03e-13
C16orf80	-0.304737	9.1e-25
C16orf88	-0.423019	0.00087294
C17orf101	0.143098	0.0737564
C17orf108	-0.0771559	3.93e-10
C17orf53	-0.265509	0.724826
C17orf59	-0.015211	2.78e-16
PRUNE2	0.27071	0.0191213
C17orf70	-0.208268	2.07e-06
C17orf75	-0.202967	0.641016
C17orf80	0.0201475	5.52e-09
C17orf85	-0.248021	0.0041672
C18orf1	0.123343	0.865016
C18orf25	-0.0073459	0.301794
C18orf8	-0.0445999	1.38e-09
C19orf10	0.257336	0.119227
C19orf21	-0.0672516	1.43e-05
C19orf24	0.185871	0.0160143
C19orf26	-0.103802	1.62e-06
C19orf40	-0.20502	1.67e-05
C19orf42	-0.184429	0.500148
C19orf53	0.0291309	5.82e-05
C19orf54	-0.17241	4.52e-05
C19orf57	-0.174923	0.00046345
C19orf6	-0.150431	0.461217
C19orf60	0.0318336	9.46e-07
C19orf66	0.209502	0.0291163
C19orf73	-0.0940789	0.0673079
C19orf80	-0.0789407	0.00997336
C1D	0.111006	4.04e-05
C1GALT1	0.176008	1.43e-15
C1GALT1C1	0.334961	0.606869
C1orf105	-0.0222327	1.74e-09
C1orf106	-0.255823	0.0621772
C1orf109	-0.0804639	0.137175
C1orf112	-0.0641662	6.07e-05
C1orf114	-0.171997	5.35e-10
C1orf115	-0.263528	0.581441
C1orf116	0.0238194	0.12976
C1orf123	0.0654005	0.00041812
C1orf129	-0.151592	1.71e-05
C1orf159	-0.184204	0.432326
C1orf174	0.0339223	2.83e-26
C1orf21	-0.435231	0.004556
C1orf216	-0.122132	3.31e-05
C1orf222	-0.177954	0.0836123
C1orf27	0.0746595	1.27e-14
C1orf35	-0.324086	0.00148649
C1orf50	0.136658	1.42e-33
C1orf54	0.488245	0.112526
C1orf56	-0.0684968	0.00535355
C1orf61	-0.119913	0.020127
C1orf63	-0.100174	0.458651
C1orf68	0.0320161	1.1e-09
C1orf95	-0.258838	4.19e-119
FPGT	0.270856	3.5e-112
C1QB	0.797944	0.364775
C1QBP	0.0391496	0.133708
C1QL1	-0.0647367	3.43e-08
C1QTNF1	0.235091	0.397837
C1QTNF3	-0.0365245	0.0462793
C1QTNF9B.AS1	0.0859581	3.29e-57
DDX58	0.270856	4.93e-06
EPB41L3	0.272028	2.59e-05
PLVAP	0.272198	0.0209953
CNIH4	0.272489	1.48e-08
C20orf111	0.0925004	0.269366
C20orf195	-0.0477032	0.00546821
C20orf20	-0.119619	1.3e-07
C20orf24	0.225201	0.203031
C20orf27	-0.0549677	0.639687
C20orf43	-0.0202278	0.00011062
C21orf2	-0.165906	0.00312381
C21orf33	0.127189	0.297642
C21orf59	0.0449843	2.67e-15
CA2	0.272622	5.49e-06
C21orf7	0.409807	0.443615
C21orf91	0.033097	0.00393072
C22orf24	-0.124131	0.444064
C22orf26	0.0330644	0.243586
C22orf28	0.0503581	8.27e-10
C22orf29	-0.260717	0.303766
C22orf31	-0.0444185	0.224281
C22orf43	0.0524779	0.128196
C22orf46	-0.0656679	1.63e-11
VAT1	0.273145	3.69e-59
C2CD2L	-0.282978	5.53e-10
C2CD3	-0.263325	1.26e-07
C2orf18	0.225418	1.54e-05
C2orf27A	-0.18521	0.00126788
C2orf42	-0.138611	0.0481147
C2orf43	0.0852498	2.16e-09
C2orf44	-0.254366	0.104823
C2orf47	0.0700024	0.248738
C2orf49	0.0498125	0.12848
C2orf54	-0.0656191	7.5e-05
C2orf56	-0.169877	1.58e-24
C2orf68	-0.421023	3.66e-06
C2orf72	-0.198075	0.00895829
C2orf83	-0.112586	8.86e-57
GPX7	0.273235	5.98e-10
C3AR1	0.809587	0.894435
C3orf14	0.00573416	0.00040505
C3orf18	-0.151948	0.0186201
C3orf27	-0.101421	0.00706661
C3orf32	-0.116011	2.43e-05
C3orf36	-0.180921	2.79e-08
C3orf37	-0.236595	0.730935
C3orf52	0.0148595	0.00688033
C4BPA	0.116391	0.0939754
C4BPB	-0.072279	0.207353
C4orf19	0.0544466	0.701291
C4orf27	-0.0165746	0.00020722
C4orf29	-0.1593	1.87e-05
C4orf34	-0.183353	0.0175229
C4orf6	0.102386	0.00445319
C5	-0.122443	1.08e-95
FAM114A2	0.273558	2.13e-16
C5orf15	0.375	0.661059
C5orf22	0.0189453	0.0871965
C5orf28	0.0738106	9.34e-20
C5orf30	-0.378376	0.945025
C5orf4	0.00297984	3.77e-08
C5orf42	-0.234405	0.151264
C5orf44	-0.0619554	1.88e-13
C5orf45	-0.310053	0.0137899
C5orf54	-0.106121	0.0745899
C6	0.0769346	0.00474399
C6orf10	0.121579	0.0863716
C6orf106	-0.0740034	0.15773
C6orf108	0.060993	0.0365793
C6orf120	0.0901509	0.0581909
C6orf123	-0.0817207	0.00082251
C6orf130	-0.143802	0.171591
C6orf15	-0.0590262	6.73e-08
C6orf162	-0.230135	5.29e-06
C6orf211	0.194857	0.91151
C6orf25	-0.0048025	0.881164
C6orf47	-0.0064601	0.174107
C6orf48	-0.058682	7.08e-05
C6orf62	0.170454	1.14e-07
C7	0.226181	0.00209559
C7orf10	0.132354	2.05e-07
C7orf23	0.22168	0.00019013
C7orf26	-0.160221	0.099459
C7orf43	-0.0711035	6.88e-13
C7orf49	0.303029	0.320609
C7orf63	-0.0429003	0.125111
C7orf69	-0.0662027	0.439925
C8A	-0.0333654	0.267651
C8B	0.0478743	0.369602
C8G	-0.0387575	0.0212408
C8orf17	-0.0993039	0.940662
C8orf33	-0.0032167	5.63e-25
LEFTY2	0.274135	3.49e-10
C8orf44	-0.366789	1.5e-06
C8orf60	0.205657	0.0225272
C9	0.0983466	0.0150715
C9orf114	-0.104748	0.0030037
C9orf116	0.127705	2.36e-05
C9orf156	0.181169	0.126281
C9orf16	-0.0659985	0.00109132
C9orf3	0.14043	0.108112
C9orf38	-0.0693493	0.00078879
C9orf40	-0.144295	0.475125
C9orf53	0.0308543	0.0140726
C9orf78	-0.105809	0.0611273
C9orf9	0.0807883	6.46e-09
C9orf91	-0.246929	0.611189
CA1	-0.0219661	6.55e-08
CA10	-0.230335	9.21e-07
CA11	-0.209725	8.23e-20
MYO1E	0.27428	6.37e-101
CA14	-0.189277	1.27e-10
LMAN2	0.274433	0.0229116
CA3	0.194538	0.0093256
CA4	-0.111996	0.527618
CA5A	0.0272906	0.105718
CA5B	-0.0698231	0.0903498
CA5BP1	-0.0730867	0.553565
CA6	-0.0255967	1.42e-07
CA7	-0.22449	0.45452
CA8	-0.0323111	0.00046741
CA9	0.150334	0.563942
CAAP1	0.0249302	0.0003406
CAB39	0.15388	0.00082059
CAB39L	-0.14383	1.41e-08
CABIN1	-0.241493	4.41e-10
CABP1	-0.264776	0.116637
CABP2	-0.0677262	0.0697423
CABP5	-0.0782511	1.11e-06
CABYR	-0.208151	6.19e-07
CACFD1	-0.21295	4.24e-05
CACNA1A	-0.175538	0.00376992
CACNA1B	-0.124692	0.733049
CACNA1C	-0.0147382	1.11e-08
CACNA1D	-0.243184	0.138588
CACNA1E	-0.0639368	0.892694
CACNA1F	0.00582928	0.00208436
CACNA1G	-0.132423	0.00756973
CACNA1H	-0.115026	0.00124854
CACNA1I	-0.138798	0.00071185
CACNA1S	-0.145498	0.0266952
CACNA2D1	-0.0955398	1.11e-14
CACNA2D2	-0.324779	0.00329719
CACNA2D3	-0.126476	4.04e-05
CACNB1	-0.176003	3.95e-06
CACNB2	-0.197427	4.2e-21
CACNB3	-0.39106	2.98e-13
CACNB4	-0.307585	0.00093327
CACNG1	-0.142304	1.49e-12
CACNG2	-0.298744	5.59e-11
CACNG3	-0.27765	5.87e-09
CACNG4	-0.247598	0.0082757
CACNG5	-0.11374	6.3e-14
CACTIN	-0.315841	0.00037422
CACYBP	-0.152834	0.00149948
CAD	-0.136551	0.00071357
CADM1	0.145469	0.261395
CADM3	0.0485046	0.0790367
CADM4	-0.0757869	0.0435815
CADPS	-0.0870435	0.320088
CADPS2	0.0429464	0.124691
CALB1	-0.0662763	8.62e-05
CALB2	-0.168459	0.167877
CALCA	-0.0595411	0.567204
CALCB	-0.0247219	1.3e-08
CALCOCO1	-0.242036	4.88e-22
CALCOCO2	0.399551	0.409223
CALCR	-0.0356512	0.0111374
CALCRL	0.109362	9.3e-05
CALD1	0.167689	3.98e-39
COL1A1	0.274577	3.97e-20
CALM1	-0.121874	0.333286
CALM2	0.0417915	1.3e-05
CALM3	-0.186774	0.405952
CALML3	-0.0359006	0.00063845
CALML4	0.146763	0.111163
CALML5	0.0687573	1.38e-08
CALR	0.241611	1.31e-14
TK2	0.274806	0.0407116
CALY	-0.253302	5.89e-07
CAMK1	0.213351	7.22e-17
CAMK1D	-0.349141	3.55e-09
CAMK1G	-0.251038	7.92e-08
CAMK2A	-0.22892	4.8e-08
CAMK2B	-0.232635	2.3e-12
CAMK2G	-0.296312	0.00103901
CAMK2N1	0.141021	3.37e-09
CAMK4	-0.251377	5.15e-16
CAMKK2	-0.339886	0.0206201
CAMKMT	-0.099784	1.02e-14
CAMKV	-0.325188	0.0627233
CAMLG	-0.080297	1.12e-05
CAMP	0.188084	4.09e-38
CAMSAP1	-0.51707	1.1e-15
CAMSAP2	-0.336237	8.3e-21
CAMTA1	-0.388321	3.57e-07
CAMTA2	-0.217347	1.07e-06
CAND1	-0.208453	1.54e-05
CAND2	-0.185205	1.27e-09
WDR26	0.27498	7.97e-07
CANX	0.145591	2.79e-58
TUBB6	0.275555	9.1e-05
CAP2	-0.098449	1.92e-94
GPN1	0.275581	0.0293647
CAPN1	0.203488	9.02e-17
CAPN10	-0.348106	0.215955
CAPN11	-0.0534324	0.496758
CAPN2	0.0293616	0.0157562
CAPN3	0.104056	0.245086
CAPN5	0.0501984	0.47931
CAPN6	-0.0305627	0.0145727
CAPN7	-0.10527	0.546805
CAPN9	-0.0260341	3.91e-05
CAPNS1	0.176337	0.186015
CAPRIN1	0.0571016	0.0187178
CAPRIN2	-0.101338	1.04e-35
PDCD1LG2	0.275779	0.0115969
APRT	0.275847	0.0163848
CAPZB	0.455922	0.0744457
CARD10	-0.0769728	0.00693651
CARD14	-0.116275	0.427449
CARD8	0.0342826	4.45e-43
NRP2	0.276257	0.00076178
CARHSP1	0.134375	2.19e-07
CARKD	-0.22118	0.224872
CARS	0.0524111	0.188027
CARS2	-0.056842	5.43e-05
CARTPT	-0.17311	0.976289
CASC1	0.00128437	1.54e-21
CASC3	-0.395041	0.00274772
CASC5	-0.128869	3.75e-07
CASD1	-0.216953	5.96e-17
CASK	-0.350027	4.62e-14
CASKIN2	-0.317458	3.28e-85
CTSK	0.276431	2.34e-75
CASP10	0.214984	0.110885
CASP2	-0.0688107	6.61e-06
CASP3	0.192888	9.47e-48
CHMP4A	0.27662	0.00569417
COMMD8	0.277189	1.24e-09
NQO1	0.277256	3.15e-12
F8	0.277524	0.00073199
THBS2	0.277857	0.00034414
CASP8AP2	-0.326942	9.82e-07
CASP9	-0.209197	0.040919
CASQ1	-0.0881715	0.0139925
CASQ2	-0.105897	0.883394
CASR	-0.006338	0.751466
CASS4	0.0136854	4.25e-34
CAST	0.491712	0.498701
CASZ1	0.0292292	1.43e-19
CAT	0.376587	0.209616
CATR1	-0.0541769	0.447485
CATSPERB	-0.0328168	0.534502
CATSPERG	0.0268372	5.21e-18
SH3BP2	0.277976	1.18e-07
CAV2	0.277901	0.720981
CAV3	0.0154327	4.22e-11
CBFA2T2	-0.279352	2.43e-14
CBFA2T3	-0.320786	0.20226
CBFB	0.0550615	0.541364
CBL	0.0263882	0.136587
CBLB	-0.0642621	0.712015
CBLC	-0.0159513	0.142512
CBLL1	-0.0633092	5.53e-19
CBLN1	-0.370851	8.44e-13
XBP1	0.278079	4.48e-06
CBR3	0.240226	1.14e-12
CBR4	-0.300256	2.22e-16
CBS	-0.343894	1.02e-17
CBX1	-0.358047	0.0184403
CBX2	-0.101576	0.0494947
CBX3	0.0847319	1.1e-07
CBX4	-0.226436	1.76e-17
CBX5	-0.355608	3.25e-10
CBX6	-0.266717	0.0168553
CBX7	-0.102999	0.0151333
CBX8	-0.104685	0.0846502
CBY1	-0.0744107	6.32e-10
CC2D1A	-0.262456	1.02e-27
CC2D2B	-0.44647	6.61e-18
CCBL1	-0.360001	0.00010727
CCBL2	0.166223	0.294031
CCBP2	0.0453216	4.43e-09
CCDC101	-0.249522	6.47e-09
CCDC102B	0.246925	0.00813116
CCDC106	-0.113995	1.84e-41
WDR1	0.278261	0.0251078
CCDC121	-0.117158	5.71e-07
CCDC130	-0.213595	0.00076583
CCDC132	0.144642	0.0180035
CCDC134	-0.101957	0.011985
CCDC144A	-0.108258	0.00020822
CCDC15	-0.159248	0.00013988
CCDC170	0.163465	0.31958
CCDC19	0.0429915	0.0647369
CCDC22	-0.0796915	2.12e-06
CCDC25	-0.202757	1.76e-11
CHIT1	0.278619	5.51e-15
CCDC28B	-0.304046	0.0840697
CCDC30	-0.0745495	0.802512
CCDC33	-0.0108073	0.98342
CCDC40	-0.0008981	6.55e-16
CCDC41	-0.33873	0.951862
CCDC47	-0.0026087	0.0136335
CCDC48	-0.106296	0.227658
CCDC51	-0.0520981	7.88e-10
ACTG2	0.279035	0.0249381
CCDC57	-0.0867679	0.755786
CCDC59	0.0134396	0.00183755
CCDC6	-0.134016	0.575853
CCDC64	0.0241724	0.80342
CCDC68	0.0107566	8.12e-24
CCDC69	0.415051	0.391248
CCDC70	-0.0370367	2.15e-10
CCDC71	-0.269315	0.574485
CCDC81	-0.0242591	0.0821442
CCDC82	-0.0750157	0.240246
CCDC85B	-0.0507161	0.026818
CCDC85C	-0.095463	0.924898
CCDC86	-0.0040736	0.804139
CCDC87	-0.0107164	1.83e-06
CCDC88A	-0.204015	0.371683
CCDC88C	-0.0385894	0.232598
CCDC9	-0.0515495	0.00831507
CCDC90A	0.113671	3.85e-06
CCDC90B	0.197651	0.0784464
CCDC91	0.0759362	0.00036902
CCDC92	-0.15299	0.645639
CCDC93	-0.0198689	1.09e-08
CCDC94	-0.243299	6.38e-11
CCDC99	-0.276842	3.66e-07
CCHCR1	-0.217157	0.50906
CCIN	0.0285282	1.88e-05
CCK	-0.18331	0.574096
CCKAR	-0.0242837	9.53e-12
CCKBR	-0.288166	0.0854144
CCL1	-0.0742291	0.00229633
CCL11	0.131187	1.52e-06
CCL13	0.205569	0.00014715
CCL16	0.162934	0.84736
CCL17	0.00831797	5.78e-23
CCL18	0.407727	0.0614726
CCL19	0.0806811	7.89e-68
PCYT1A	0.279901	0.0191423
CCL20	0.450697	0.208773
CCL21	0.0542771	0.490279
CCL22	0.0298049	6.39e-06
CCL23	0.193182	0.00200542
CCL24	0.132912	0.0939841
CCL25	-0.0722771	0.081582
CCL27	-0.0751534	1.45e-13
RAP2C	0.27994	0.0226899
ATG4A	0.280639	0.00048138
PANX1	0.280705	0.00833446
SAR1A	0.280777	5.06e-16
CCNA1	-0.12727	0.00015158
CCNA2	-0.162622	0.745866
CCNB1	-0.0140046	2.23e-17
CCNB1IP1	-0.354534	0.0232891
CCNB2	-0.0978017	0.200083
CCNC	0.0553278	0.00032012
CCND1	-0.154566	3.16e-05
CCND2	-0.1784	0.081807
CCND3	0.0750982	0.00064182
CCNE1	-0.146702	0.0331602
CCNE2	-0.0918562	2.63e-14
CCNF	-0.320377	1.54e-15
RNF19B	0.280864	4.54e-09
CCNG2	-0.120707	0.719621
CCNH	0.0155112	0.00083911
CCNI	-0.143566	1.89e-12
CCNJ	-0.297407	7.54e-06
CCNJL	-0.191706	0.0114417
CCNK	-0.108958	0.00530955
CCNL1	-0.120028	3.96e-13
CCNL2	-0.306037	0.0516539
CCNO	-0.0839454	0.00034719
CCNT1	-0.153668	9.57e-12
CCNT2	-0.288139	6.51e-18
CCP110	-0.360066	4.98e-09
CCPG1	0.248722	3.01e-118
CCR1	0.794597	0.664906
CCR10	0.0187163	1.21e-24
CCR2	0.421992	0.813745
CCR3	0.0101808	0.865217
CCR4	-0.0073349	8.39e-79
CCR5	0.694937	0.369449
CCR6	-0.0387699	5.72e-06
CCR7	0.194167	0.242325
CCR8	-0.0504929	0.907645
CCR9	0.00501316	0.110435
CCRL1	0.0688973	0.310539
CCRN4L	0.0438014	0.2452
CCS	-0.0501863	0.00031088
CCT2	-0.154889	7.41e-10
CCT3	-0.261431	0.314326
CCT4	-0.0434604	0.00145891
CCT5	-0.136889	0.0689063
CCT6A	-0.0784856	0.0809504
CCT6B	0.0753091	1.99e-05
CCT7	-0.182796	0.0166089
CCT8	-0.103231	0.0515425
CCT8L2	0.0839853	0.00050303
CCZ1	-0.1495	6.42e-07
CCZ1B	-0.212664	0.00138489
CD101	-0.13753	1.21e-152
ASGR2	0.28119	1.03e-10
CD151	0.311532	0.702266
CD160	0.0165178	1.61e-112
ITGA3	0.281743	2.02e-08
CD164	0.43827	0.75215
CD177	-0.0136464	4.7e-64
CD180	0.642851	0.683578
CD19	0.0176118	0.209786
CD1A	-0.0541567	0.900538
CD1B	-0.0054009	0.00227867
CD1C	0.131286	8.09e-37
CD1D	0.509117	0.90584
CD1E	0.00511158	1.05e-28
RNF7	0.282402	2.1e-09
CD200	-0.199928	0.714984
CD207	-0.0157793	2.17e-09
TMED9	0.282463	5.26e-16
CD22	-0.112429	1.18e-07
CD226	0.225899	0.00026785
CD24	-0.156523	1.29e-08
CD244	0.242095	9.19e-05
CD247	0.167807	2.34e-13
CDH11	0.28286	3.32e-13
CD27	0.161081	0.00368703
CD28	0.12499	1.29e-13
TCTN1	0.283703	0.00177825
CD2BP2	-0.183594	6.58e-30
CFH	0.283967	0.00316742
PDCD6IP	0.284069	0.0227915
CD302	0.556887	0.772918
CD320	-0.0124692	6.8e-81
STYXL1	0.284259	0.00010811
CD34	0.148124	2.03e-12
CCDC28A	0.284575	5.71e-13
SYNC	0.284697	2.92e-09
PHC2	0.284808	0.00088616
HK2	0.284846	1.28e-53
CD3E	0.245296	0.00629265
CD3EAP	-0.117655	3.02e-10
C2CD2	0.285034	2.3e-11
IL1RAP	0.285504	1.5e-12
CD40	0.263883	0.964262
CD40LG	0.00193625	6.62e-47
YAP1	0.285717	0.00015075
CD46	0.152195	1.85e-20
BGN	0.285811	1.3e-08
CD48	0.57109	0.999355
CD5	-3.49e-05	6.56e-28
OAS1	0.28607	1.42e-09
CASP6	0.286072	7.62e-18
MCFD2	0.286119	4.76e-10
LAMTOR3	0.286307	3.99e-06
NOD1	0.286569	6.17e-49
CD5L	0.153804	0.456995
CD6	0.0321341	5.7e-32
DOK2	0.286681	1.94e-25
DDR2	0.287484	0.0004992
IGFBP3	0.287815	4.81e-16
CD7	0.211856	0.512496
CD70	-0.0282974	4.44e-33
RBKS	0.287876	1.63e-05
CD74	0.657091	0.702213
CD79A	-0.0165209	0.618093
CD79B	0.0215418	8.96e-06
CD80	0.190156	2.88e-12
FBN1	0.288169	0.00365334
CD82	0.107407	2.16e-12
NRAS	0.288173	9.42e-12
MYCBP	0.288326	2.46e-14
COPB1	0.288337	4.56e-08
CD8A	0.226718	0.0914823
CD8B	0.0728316	4.62e-09
CD9	0.24924	1.48e-35
CNN3	0.288958	1.22e-11
CD96	0.0959277	1.54e-06
CD97	0.205461	6.27e-25
CD99	0.424351	0.997726
CDA	0.00012314	1.29e-08
CDADC1	-0.242094	0.0149484
CDC123	-0.104876	1.94e-07
CDC14A	-0.222107	1.44e-06
CDC14B	-0.20603	0.0191025
CDC16	-0.101013	0.00831926
CDC20	-0.113664	0.191817
CDC23	-0.0563585	2.47e-22
CDC25A	-0.402178	0.0213598
CDC25B	-0.0992132	0.00075432
CDC25C	-0.14482	0.611197
CDC27	0.0219656	1.47e-14
CDC34	-0.323363	0.00936751
CDC37	-0.111931	0.823504
CDC37L1	-0.0096382	5.52e-05
CDC40	-0.172941	0.00034816
CDC42	-0.153637	1e-06
CDC42BPA	-0.209013	4.66e-18
CDC42BPB	-0.361554	0.158178
CDC42EP1	0.0609275	0.603971
CDC42EP2	0.022412	0.0665924
CDC42EP3	-0.0791472	0.837422
CDC42EP4	0.00886691	1.86e-07
CDC42SE1	0.222447	1.81e-10
CDC45	-0.270392	1.95e-05
CDC5L	-0.182989	1.7e-08
CDC6	-0.240131	2.94e-13
CDC7	-0.307659	1.96e-10
ACSL4	0.289336	1.23e-14
CDCA3	-0.213544	0.00887278
CDCA4	-0.112726	1.52e-06
CDCA8	-0.205563	5.37e-18
CDCP1	0.360925	0.320884
CDH1	-0.0428759	1.45e-09
CDH10	-0.25704	2.35e-11
ATP1A1	0.290444	0.0001024
CDH12	-0.306991	1.27e-05
CDH13	-0.18694	0.0561931
CDH15	-0.0823775	0.0666007
CDH16	-0.0791448	0.864817
CDH17	-0.0073568	1.58e-14
CDH18	-0.322992	2.85e-06
CDH19	0.200256	0.928262
CDH2	-0.0038906	8.2e-12
CDH20	-0.289035	6.58e-11
CDH22	-0.276653	0.404479
CDH3	-0.0360132	0.00253575
CDH4	-0.12991	0.0285958
CDH5	0.0943839	0.00466486
CDH6	0.121809	1.39e-12
CDH7	-0.299133	2.54e-16
CDH8	-0.34325	5.85e-12
CDH9	-0.290986	5.02e-15
CDHR1	-0.328764	0.891279
CDHR2	-0.0059066	0.817702
CDHR5	-0.0099606	0.948725
CDIPT	-0.002779	0.136675
CDK1	-0.0642477	4.22e-17
CDK10	-0.351614	5.94e-09
CDK12	-0.247507	4.43e-05
CDK13	-0.175118	0.00017253
CDK14	-0.161254	2.26e-05
CDK16	-0.181589	6.47e-06
CDK17	-0.193069	1.52e-06
CDK18	0.205581	3.19e-09
CDK19	-0.251766	0.00932771
CDK2	-0.111993	8.01e-07
CDK20	-0.210858	0.690591
CDK2AP1	0.0172	4.38e-07
CDK2AP2	0.215726	0.00486257
CDK3	-0.12124	0.369577
CDK4	-0.0387595	0.0445755
CDK5	-0.0866372	1.45e-25
CDK5R1	-0.42953	6.97e-14
CDK5R2	-0.315312	1.89e-13
CDK5RAP1	-0.310041	0.00046187
CDK5RAP2	-0.150469	2.08e-06
CDK5RAP3	-0.20292	0.00309192
CDK6	-0.127324	0.394856
CDK7	0.0367556	4.98e-15
CDK8	-0.328806	0.251018
CDK9	-0.0495735	0.00033868
CDKAL1	-0.153943	0.00031872
CDKL1	-0.154615	0.0242574
CDKL2	-0.0971311	0.545018
CDKL3	0.0261502	0.871718
CDKL5	0.00697789	2.13e-26
MAFF	0.291162	0.0266032
CDKN1B	-0.230666	0.310369
CDKN1C	-0.0438169	0.84793
CDKN2A	0.00828653	0.355825
CDKN2AIP	-0.0398853	0.213375
CDKN2B	-0.0537335	0.663247
CDKN2C	-0.018815	1.14e-16
CDKN2D	-0.347007	0.414756
CDKN3	-0.035232	0.0872837
CDO1	0.0737903	0.42163
CDON	-0.0347158	1.37e-07
CDR1	-0.224768	0.282204
CDR2	-0.0464459	0.0846798
CDR2L	-0.0744036	0.686241
CDRT1	-0.0174553	0.0142971
CDS1	-0.105565	3.06e-07
CDS2	0.218567	0.350908
CDSN	-0.0402945	2.72e-15
CDT1	-0.331805	2.64e-10
TMEM70	0.291229	0.00284672
CDX1	0.104764	0.569474
CDX2	-0.0245773	0.126718
CDX4	-0.0659228	0.64884
CDY1	0.0196764	3.68e-09
CDYL	-0.250788	0.173615
CEACAM1	0.0587491	4.37e-16
CEACAM21	0.340673	0.316622
CEACAM3	0.0432548	0.00653734
CEACAM4	0.117116	0.251708
CEACAM5	-0.0495014	0.637203
CEACAM6	-0.020378	0.359994
CEACAM7	-0.0395412	0.0157184
CEACAM8	-0.104094	1.73e-44
CEBPA	0.553376	0.247614
CEBPA.AS1	0.0499309	3.41e-63
KDELR2	0.29192	2.35e-10
CEBPD	0.512961	0.859835
CEBPE	0.00763073	5.94e-06
CEBPG	0.193842	5.01e-05
CEBPZ	-0.173896	4.72e-40
MEF2A	0.292093	2.99e-12
CECR5	-0.20561	0.00620785
CEL	-0.117846	0.0655116
CELA2B	-0.0794627	0.035246
CELA3A	-0.0907991	0.674409
CELA3B	0.0181527	7.4e-13
CELF1	-0.302625	0.0003557
CELF2	-0.153399	1.21e-14
CELF3	-0.324334	0.53703
CELP	-0.0266714	0.524019
CELSR1	0.0275288	1.46e-09
CELSR2	-0.256993	6.42e-33
CELSR3	-0.48384	0.0696689
CEMP1	-0.0782716	4.14e-09
CEND1	-0.249984	0.00076525
CENPA	-0.144651	0.268061
CENPB	-0.0478333	0.00303253
CENPC1	-0.127579	2.99e-08
CENPE	-0.236095	4.36e-17
CENPF	-0.351463	1.8e-06
CENPI	-0.204158	2.27e-16
CENPJ	-0.34378	0.00273007
CENPM	-0.128953	0.00559654
CENPN	-0.119297	3.47e-05
CENPO	-0.177499	0.168477
CENPQ	-0.0594574	1.7e-12
CENPT	-0.29802	2.68e-06
CEP104	-0.200759	4.74e-05
CEP112	0.174444	0.00188527
CEP135	-0.133693	7.93e-19
CEP152	-0.369299	5.93e-05
CEP164	-0.172231	1.77e-08
CEP170	-0.239854	1.16e-14
CEP192	-0.324531	9.21e-07
CEP250	-0.209722	7.76e-13
CEP290	-0.302363	8.57e-12
CEP350	-0.288781	9.52e-07
CEP41	-0.209451	0.401224
CEP55	-0.0362631	1.69e-09
CEP57	-0.256006	7.34e-05
CEP63	-0.170098	4.6e-22
CEP68	-0.39978	2.62e-12
CEP70	-0.29558	3.5e-21
CEP72	-0.391791	2.68e-06
CEP76	-0.20076	1.25e-06
CEP85	-0.20719	1.57e-15
CEP97	-0.334492	1.48e-05
CEPT1	0.185582	0.629031
CER1	-0.0208738	4.45e-08
CERK	-0.233204	5.09e-21
PPARG	0.292107	8.37e-08
CERS4	-0.107061	1.07e-08
CERS6	-0.243414	0.00872977
CES1	0.112963	0.0341645
CES1P1	-0.0913403	0.0177648
CES2	-0.102169	0.108429
CES3	-0.0692871	0.961124
CETN1	-0.0021063	1.06e-07
[truncated: 10,701 more rows]

## Sheet: DEG CGGA Database
Supplementary Table S3c: Differential expression genes between mesenchymal subtype GBM and proneural GBM in CGGA
	logFC	AveExpr	t	P.Value	adj.P.Val	B
CCL7	7.01449	-2.82597	8.63714	3.35e-13	1.2e-11	19.6574
PI3	6.46478	0.439686	7.33565	1.31e-10	2.33e-09	13.7876
CD70	6.22629	-2.75307	8.62848	3.49e-13	1.24e-11	19.6181
SAA2	6.20557	-2.10263	8.41684	9.26e-13	2.94e-11	18.6569
SAA1	6.17913	-5.31444	7.8379	1.33e-11	3.01e-10	16.0381
CCL20	6.16539	-4.37055	7.90501	9.76e-12	2.29e-10	16.3406
C6orf141	6.14813	-1.48513	11.2688	1.94e-18	3.75e-16	31.532
CCL18	6.1397	-1.6705	7.58601	4.2e-11	8.37e-10	14.9062
HP	6.12726	-4.30387	7.66192	2.97e-11	6.14e-10	15.2467
OR4N2	-6.12225	-3.2251	-7.30065	1.54e-10	2.68e-09	13.6319
LTF	6.06512	-1.52296	7.78317	1.71e-11	3.75e-10	15.7917
GALNT5	6.02463	-1.72333	10.9813	7.09e-18	1.17e-15	30.2543
POSTN	6.00485	-3.73923	8.29541	1.62e-12	4.73e-11	18.1062
FREM3	-5.90386	-3.73468	-8.33799	1.33e-12	3.99e-11	18.2992
GSX1	-5.88589	-2.04987	-7.82623	1.4e-11	3.15e-10	15.9856
CHI3L1	5.85471	8.46035	12.0033	7.28e-20	2.48e-17	34.7604
MARCO	5.73742	-0.436262	9.6987	2.49e-15	1.71e-13	24.4821
C5orf46	5.71934	-4.98484	7.36922	1.13e-10	2.04e-09	13.9372
HMGA1P7	-5.51848	-4.61963	-8.08964	4.18e-12	1.09e-10	17.1744
AQP5	5.485	-3.16201	7.54955	4.96e-11	9.73e-10	14.7429
KLRC2	-5.48101	0.45895	-9.00573	6.1e-14	2.73e-12	21.3335
FAM92B	5.45445	-4.24173	8.22305	2.26e-12	6.42e-11	17.7783
IGLL5	5.43665	-2.84271	8.10979	3.81e-12	1.01e-10	17.2656
KLRC4	-5.39847	-1.36539	-8.5852	4.26e-13	1.47e-11	19.4214
DLL3	-5.38371	0.312216	-9.78793	1.65e-15	1.23e-13	24.8866
CXCL13	5.35322	-2.22852	8.04644	5.1e-12	1.31e-10	16.9791
GPR17	-5.32819	-4.94446	-7.43249	8.46e-11	1.58e-09	14.2195
HES5	-5.31723	-1.00119	-7.9392	8.35e-12	2.01e-10	16.4948
APCDD1L	5.26174	-3.09373	8.36157	1.19e-12	3.63e-11	18.4061
RIPPLY2	-5.25125	-5.63477	-8.96033	7.53e-14	3.28e-12	21.127
CNTN1	-5.24792	-4.47067	-8.91015	9.49e-14	3.95e-12	20.8987
SHD	-5.22328	1.81068	-9.10882	3.79e-14	1.8e-12	21.8023
CXCL6	5.20261	-2.08732	6.46937	6.35e-09	7.44e-08	9.98747
RETN	5.16875	-4.94533	6.24714	1.68e-08	1.76e-07	9.03581
LINC00460	5.14216	-5.01729	8.03773	5.31e-12	1.36e-10	16.9398
ZNF98	-5.13889	-5.70392	-9.06078	4.73e-14	2.19e-12	21.5838
MEOX2	5.1213	-1.61364	8.23184	2.17e-12	6.18e-11	17.8181
LOC344887	5.02697	-4.97836	10.0995	3.95e-16	3.61e-14	26.2962
VSTM1	5.00644	-3.47172	7.71314	2.35e-11	5e-10	15.4768
CXCL1	4.98627	-3.9051	8.13211	3.44e-12	9.23e-11	17.3666
IBSP	4.97861	1.58756	7.23214	2.1e-10	3.52e-09	13.3274
PCDH15	-4.96805	-5.81871	-11.6297	3.84e-19	9.59e-17	33.1247
CST6	4.96696	-4.48737	7.86712	1.16e-11	2.68e-10	16.1698
C19orf59	4.96161	-3.00066	7.28001	1.69e-10	2.92e-09	13.5401
AFP	4.9543	-4.63682	7.98162	6.87e-12	1.69e-10	16.6863
DES	4.95333	-1.13581	8.3473	1.28e-12	3.86e-11	18.3414
PRRX2	4.95288	-3.00254	8.39755	1.01e-12	3.16e-11	18.5694
SCRT1	-4.95207	-1.33397	-8.14088	3.3e-12	8.87e-11	17.4062
HOXB8	4.94068	-5.56256	5.93745	6.41e-08	5.86e-07	7.72984
LOC146481	-4.93463	-6.64202	-6.70797	2.21e-09	2.87e-08	11.021
SPINK1	4.89599	-3.23788	6.03483	4.22e-08	4.02e-07	8.1378
G0S2	4.88082	1.59063	9.6711	2.83e-15	1.9e-13	24.3569
NNMT	4.86626	3.92372	12.4156	1.18e-20	6.86e-18	36.5477
LINC00475	4.86398	-3.86659	6.98771	6.32e-10	9.44e-09	12.2464
COL20A1	-4.843	1.50488	-7.80648	1.53e-11	3.42e-10	15.8966
PODNL1	4.83194	-5.63233	10.4944	6.48e-17	7.57e-15	28.0757
MYBPH	4.83032	-0.21657	8.98974	6.57e-14	2.91e-12	21.2607
TEX26	4.80297	-1.26059	7.9921	6.55e-12	1.61e-10	16.7336
SMIM18	-4.77382	-0.776838	-7.13229	3.3e-10	5.3e-09	12.8848
C15orf48	4.76909	-4.0401	7.49813	6.28e-11	1.2e-09	14.5128
LINC00689	-4.76496	-1.85384	-6.86765	1.08e-09	1.53e-08	11.7188
RPSAP52	4.74789	-5.66191	6.19722	2.09e-08	2.14e-07	8.82363
RARRES2	4.71958	3.59239	11.9202	1.05e-19	3.43e-17	34.3975
CCDC164	4.69667	-1.60982	7.27196	1.75e-10	3.02e-09	13.5043
TREML3P	4.69068	-2.78453	7.74075	2.07e-11	4.48e-10	15.6009
NEU4	-4.6898	-3.45536	-7.58712	4.18e-11	8.34e-10	14.9112
LINC00239	4.68569	-5.11325	6.74431	1.88e-09	2.48e-08	11.1794
ZDHHC22	-4.67327	1.4897	-10.3112	1.5e-16	1.54e-14	27.2512
KLHDC7A	4.65778	-5.21373	8.06976	4.58e-12	1.18e-10	17.0846
CCL13	4.64368	-4.42195	5.64773	2.19e-07	1.77e-06	6.53243
CBLN1	-4.62878	-1.52693	-7.91043	9.52e-12	2.25e-10	16.365
TREM1	4.60272	-1.93802	8.23218	2.17e-12	6.18e-11	17.8196
LOC284395	-4.59883	-4.64658	-8.22452	2.25e-12	6.38e-11	17.7849
RARRES1	4.5958	0.189368	10.837	1.36e-17	2.08e-15	29.6103
LOC100506384	-4.58705	-4.11146	-6.37781	9.5e-09	1.07e-07	9.59402
ZNF560	-4.56401	-1.57592	-7.63332	3.39e-11	6.88e-10	15.1184
TSTD1	4.55863	-3.23249	6.72172	2.08e-09	2.72e-08	11.081
PLA2G5	4.55819	0.682291	9.80966	1.5e-15	1.13e-13	24.9851
HIST1H3G	4.54692	-5.81047	5.79232	1.19e-07	1.03e-06	7.12688
CNTN3	-4.54275	-1.75937	-9.66143	2.96e-15	1.95e-13	24.3131
ATP1A3	-4.5306	-4.11986	-8.26985	1.82e-12	5.25e-11	17.9903
EREG	4.49533	-3.79819	7.90905	9.58e-12	2.26e-10	16.3588
STAC	4.47556	-0.780208	8.95252	7.8e-14	3.35e-12	21.0914
ELK2AP	4.47246	1.33611	7.16571	2.84e-10	4.63e-09	13.0327
RGR	-4.46917	-6.28948	-8.52793	5.55e-13	1.87e-11	19.1613
TIMP1	4.45867	7.56805	12.5801	5.75e-21	4.26e-18	37.2555
CHRDL2	4.45207	-5.70659	6.49636	5.64e-09	6.69e-08	10.1038
SMOC1	-4.43926	-0.509433	-11.7411	2.33e-19	6.27e-17	33.614
ARL14EPL	4.43846	-4.99202	5.96677	5.66e-08	5.23e-07	7.85239
IRX2	-4.41748	-3.52655	-6.56804	4.11e-09	5.04e-08	10.4135
COL8A1	4.41282	-4.84925	7.96039	7.57e-12	1.84e-10	16.5905
C6orf15	4.40136	-6.1875	5.2845	9.9e-07	6.81e-06	5.06945
FEZF1-AS1	4.39691	-2.58755	7.18466	2.6e-10	4.29e-09	13.1168
TAC4	-4.37118	-7.10069	-7.09494	3.9e-10	6.18e-09	12.7196
CXCL5	4.34179	-0.20544	7.05782	4.61e-10	7.14e-09	12.5556
IL8	4.33822	2.82861	7.02187	5.42e-10	8.23e-09	12.3969
ANKRD62P1-PARP4P3	-4.33299	-6.15491	-6.26312	1.57e-08	1.66e-07	9.10384
TOX3	-4.32021	-3.46062	-9.64519	3.19e-15	2.08e-13	24.2394
FAM183A	4.31516	-2.21389	4.92911	4.14e-06	2.45e-05	3.68521
TNR	-4.31414	0.817789	-8.37403	1.13e-12	3.46e-11	18.4627
SCRT2	-4.31401	-2.26269	-7.32022	1.41e-10	2.47e-09	13.719
CCR4	4.3087	-3.92466	6.81254	1.39e-09	1.89e-08	11.4775
HMX1	-4.30816	-0.107049	-7.95092	7.91e-12	1.91e-10	16.5477
LHX1	-4.30432	-3.67369	-6.61775	3.3e-09	4.11e-08	10.6289
VIPR2	-4.30358	0.530964	-7.52717	5.5e-11	1.07e-09	14.6427
LOC645249	-4.28198	-4.59896	-5.08747	2.2e-06	1.39e-05	4.29583
CD300E	4.27468	-1.17278	10.8869	1.09e-17	1.71e-15	29.8332
S100A12	4.25147	-3.07817	4.85483	5.55e-06	3.19e-05	3.40242
FPR2	4.25075	-6.31708	8.73932	2.09e-13	7.98e-12	20.1219
MMP1	4.23048	-5.37454	5.73937	1.49e-07	1.25e-06	6.90846
UBXN10	4.22908	-1.38264	7.80809	1.52e-11	3.39e-10	15.9039
SLITRK1	-4.22841	-4.95872	-8.2146	2.35e-12	6.59e-11	17.74
CELA1	4.2248	-5.13497	6.09003	3.33e-08	3.23e-07	8.37015
INA	-4.22344	0.853005	-8.52509	5.62e-13	1.89e-11	19.1484
ELFN2	-4.22265	-0.221035	-8.35814	1.21e-12	3.69e-11	18.3906
MT1A	4.20744	-2.27889	5.31616	8.69e-07	6.05e-06	5.19512
KRT7	4.20572	-2.7176	9.65553	3.04e-15	1.99e-13	24.2863
C11orf88	4.20519	-6.14809	5.00825	3.02e-06	1.85e-05	3.98908
TRIM48	-4.20246	-7.24637	-5.52521	3.66e-07	2.79e-06	6.03391
KLRC3	-4.19447	0.28411	-8.95775	7.62e-14	3.3e-12	21.1152
IL2RA	4.19303	-0.137304	8.14818	3.19e-12	8.63e-11	17.4393
CKMT1B	-4.19219	-5.13376	-6.97795	6.61e-10	9.81e-09	12.2034
GJB2	4.19174	0.54823	8.29413	1.63e-12	4.76e-11	18.1004
BTBD17	-4.19079	0.272589	-7.19042	2.54e-10	4.19e-09	13.1423
KRT75	4.18757	-3.46435	5.60473	2.63e-07	2.07e-06	6.35691
LOC100507632	4.17694	-4.21902	9.7666	1.82e-15	1.33e-13	24.7899
TREML2	4.17172	-3.57437	8.81848	1.45e-13	5.76e-12	20.4818
PTX3	4.16124	2.93476	9.22738	2.19e-14	1.14e-12	22.3415
CCL26	4.15674	-2.01263	7.19137	2.52e-10	4.18e-09	13.1465
NKAIN1	-4.13818	0.927347	-10.1272	3.48e-16	3.27e-14	26.4213
CLCF1	4.13668	-3.40722	8.99915	6.29e-14	2.8e-12	21.3035
IL36B	4.13143	-5.30827	4.77681	7.53e-06	4.21e-05	3.10797
ZNF676	-4.13123	-3.63058	-6.33675	1.14e-08	1.25e-07	9.41819
MOXD1	4.12959	2.07344	10.1122	3.73e-16	3.47e-14	26.3535
LCN2	4.12498	-4.99001	4.87568	5.11e-06	2.96e-05	3.48155
SCNN1G	4.11108	-3.96115	7.20927	2.33e-10	3.88e-09	13.2259
CPLX2	-4.1106	-5.46434	-6.21033	1.97e-08	2.03e-07	8.8793
AQP9	4.10033	0.248142	8.92107	9.02e-14	3.78e-12	20.9484
RBP3	-4.09597	-4.74964	-6.49733	5.62e-09	6.67e-08	10.108
ABCC3	4.09558	1.83545	10.9	1.02e-17	1.64e-15	29.8919
LOX	4.09212	-0.822916	8.21389	2.36e-12	6.6e-11	17.7367
RSPH9	4.08662	-4.16474	6.06232	3.75e-08	3.61e-07	8.25341
CLEC5A	4.08246	0.873094	9.61503	3.66e-15	2.33e-13	24.1026
GSX2	4.07117	-2.8157	6.30467	1.31e-08	1.42e-07	9.28106
TCTEX1D1	4.06261	-0.088716	9.25049	1.97e-14	1.03e-12	22.4466
LIPN	4.05296	-6.3052	6.43808	7.29e-09	8.41e-08	9.85282
LINC00488	4.03073	-3.44127	6.91517	8.76e-10	1.26e-08	11.9274
BCAN	-4.03025	5.89353	-9.73918	2.07e-15	1.48e-13	24.6657
HMGA2	4.0281	-3.09573	6.50788	5.36e-09	6.41e-08	10.1535
HTRA4	4.01499	-3.15106	8.64564	3.22e-13	1.16e-11	19.6961
CXCL14	3.98512	3.8135	10.5968	4.07e-17	4.99e-15	28.5352
PDLIM4	3.97872	-0.497503	7.58334	4.26e-11	8.46e-10	14.8943
TLX3	-3.97557	-6.28144	-5.211	1.34e-06	8.92e-06	4.77912
ACTL6B	-3.97051	0.125835	-6.49826	5.59e-09	6.65e-08	10.112
SOX8	-3.96267	4.66623	-10.3752	1.12e-16	1.21e-14	27.5395
CDHR4	3.96175	-4.74715	6.38317	9.28e-09	1.04e-07	9.61698
NXPH1	-3.96037	1.27742	-7.37855	1.08e-10	1.96e-09	13.9788
MMP19	3.95764	-4.16608	9.14578	3.19e-14	1.56e-12	21.9704
ASCL1	-3.95487	2.41221	-9.72697	2.19e-15	1.54e-13	24.6103
LIF	3.95079	-3.17216	6.49865	5.58e-09	6.64e-08	10.1137
VSTM2B	-3.94777	0.661243	-7.54087	5.16e-11	1.01e-09	14.704
CCR8	3.94446	-6.08539	5.73788	1.5e-07	1.26e-06	6.90232
TOM1L1	3.93617	0.211651	11.8481	1.45e-19	4.45e-17	34.0826
HOXB9	3.91797	-4.93762	5.39073	6.4e-07	4.59e-06	5.49255
LPPR3	-3.91755	-4.30838	-6.44121	7.19e-09	8.31e-08	9.86625
PF4V1	3.9147	-6.08163	5.33339	8.1e-07	5.69e-06	5.26368
SLAMF9	3.9088	-4.51295	5.52156	3.72e-07	2.83e-06	6.01915
COL1A1	3.90292	5.66195	9.31771	1.44e-14	7.88e-13	22.7521
OLIG1	-3.88024	5.37427	-9.66589	2.9e-15	1.94e-13	24.3333
ANKK1	3.87819	-4.67143	6.3351	1.15e-08	1.26e-07	9.41111
LILRB3	3.87018	-3.36185	9.78757	1.66e-15	1.23e-13	24.885
EDN2	3.86787	-6.25667	5.39966	6.17e-07	4.45e-06	5.52832
HSPA7	3.86666	1.24754	9.78286	1.69e-15	1.25e-13	24.8636
FAM83G	3.86539	-2.59792	7.87988	1.1e-11	2.54e-10	16.2273
OLIG2	-3.86364	4.66134	-11.601	4.36e-19	1.05e-16	32.9985
LOC148145	-3.86346	-4.76477	-5.58094	2.9e-07	2.27e-06	6.26006
SAA2-SAA4	3.8616	-7.45681	5.77866	1.26e-07	1.08e-06	7.07043
EGOT	3.861	-6.62404	6.52271	5.02e-09	6.06e-08	10.2175
RNF148	3.85985	-5.41499	5.43442	5.34e-07	3.91e-06	5.66773
ZNF488	-3.8592	1.13952	-7.69876	2.51e-11	5.28e-10	15.4122
LTB	3.85809	-3.6985	6.32516	1.2e-08	1.31e-07	9.36862
OPRD1	-3.85415	-4.19967	-5.01994	2.88e-06	1.77e-05	4.03421
MYT1	-3.85264	0.492507	-9.72514	2.21e-15	1.55e-13	24.602
SSTR1	-3.85034	-3.07198	-6.37812	9.49e-09	1.07e-07	9.59533
HMP19	-3.8461	2.38618	-7.95533	7.75e-12	1.88e-10	16.5676
LPPR1	-3.84403	-3.30737	-6.2802	1.46e-08	1.56e-07	9.17666
RNF165	-3.84257	-1.87608	-9.20197	2.46e-14	1.26e-12	22.2259
SNX22	-3.84033	-2.87784	-6.99766	6.05e-10	9.07e-09	12.2902
KRT18	3.83666	-6.39453	7.2421	2.01e-10	3.38e-09	13.3716
ZNF729	-3.83257	-6.16331	-5.38358	6.59e-07	4.71e-06	5.46394
LINC00609	-3.82221	-3.37894	-5.0753	2.31e-06	1.46e-05	4.24855
LBP	3.8215	-4.30782	5.3694	6.99e-07	4.97e-06	5.40726
HOXB5	3.81729	-4.17171	5.65365	2.14e-07	1.73e-06	6.55663
LOC100128750	3.81458	-4.1055	6.17891	2.26e-08	2.29e-07	8.74597
IGJ	3.80787	0.449861	7.92217	9.02e-12	2.14e-10	16.418
MMP8	3.8029	-5.49845	5.29058	9.66e-07	6.66e-06	5.09356
FCGR2C	3.79517	-1.94343	6.86903	1.08e-09	1.52e-08	11.7249
TNFSF14	3.78922	-5.80723	7.5297	5.43e-11	1.06e-09	14.6541
NETO1	-3.78479	-0.732576	-8.17492	2.82e-12	7.74e-11	17.5603
DGCR10	-3.78198	-2.9754	-7.06768	4.41e-10	6.88e-09	12.5991
KCTD14	3.77361	-7.05655	6.9716	6.8e-10	1.01e-08	12.1755
MAPT-AS1	-3.76912	-1.62647	-5.63756	2.29e-07	1.84e-06	6.49088
MT1H	3.76469	-1.05338	5.35851	7.31e-07	5.17e-06	5.3638
CAMP	3.75211	-5.47701	4.7428	8.6e-06	4.74e-05	2.98045
HCAR3	3.74771	-3.68949	5.5845	2.86e-07	2.24e-06	6.27455
LOC389023	-3.74769	-1.68089	-5.78762	1.21e-07	1.05e-06	7.10748
MEDAG	3.74557	-0.684456	9.63789	3.3e-15	2.14e-13	24.2063
LOC283587	3.74359	-5.09812	5.81585	1.08e-07	9.36e-07	7.22424
CCR2	3.72872	-2.14345	10.3667	1.16e-16	1.25e-14	27.5013
BIRC3	3.72841	-1.6905	8.94541	8.06e-14	3.43e-12	21.0591
C5orf38	-3.72357	-0.919666	-5.32466	8.4e-07	5.87e-06	5.2289
CHODL	3.72166	-4.92405	5.45997	4.81e-07	3.57e-06	5.77052
CCL23	3.71583	-6.5912	5.82823	1.02e-07	8.96e-07	7.2755
PAK7	-3.71044	-6.97487	-8.64618	3.21e-13	1.16e-11	19.6985
XKR7	-3.7021	-4.48681	-4.89622	4.72e-06	2.75e-05	3.55972
TCF23	3.69958	-5.33213	4.45302	2.61e-05	0.00012769	1.9157
LINC00599	-3.69763	-0.189801	-6.73229	1.98e-09	2.61e-08	11.127
SHISA7	-3.69158	-0.0456263	-8.928	8.74e-14	3.68e-12	20.9799
CD163	3.69075	0.457857	9.83151	1.35e-15	1.03e-13	25.0841
ORM1	3.6888	-6.61009	4.76356	7.93e-06	4.41e-05	3.05824
GPR157	3.67334	-3.17618	7.08899	4.01e-10	6.32e-09	12.6933
CNTFR	-3.66899	-3.05652	-7.03075	5.21e-10	7.94e-09	12.4361
HS3ST3B1	3.65751	-2.22699	7.05221	4.73e-10	7.3e-09	12.5308
GPR39	3.65749	-2.85579	8.26077	1.9e-12	5.45e-11	17.9492
FBXO39	3.65385	-3.61059	7.11232	3.61e-10	5.76e-09	12.7964
S100A5	3.64972	-6.13954	5.11946	1.93e-06	1.24e-05	4.42042
NKAIN4	-3.64028	3.84871	-8.08359	4.3e-12	1.12e-10	17.1471
LOC283761	-3.63302	-1.73609	-7.71362	2.35e-11	5e-10	15.4789
DPP4	3.62713	-0.122851	10.3627	1.18e-16	1.27e-14	27.4831
PLA2G2A	3.62334	-7.07612	5.0146	2.95e-06	1.81e-05	4.0136
JPH3	-3.61711	-1.05898	-6.83713	1.24e-09	1.72e-08	11.5851
PDZK1IP1	3.61244	-1.06852	7.23255	2.1e-10	3.52e-09	13.3292
LRRC61	3.61061	-3.49882	7.31782	1.42e-10	2.49e-09	13.7083
SPAG17	3.60044	-3.07462	7.70574	2.43e-11	5.15e-10	15.4435
C7orf57	3.59695	-3.50039	5.7785	1.26e-07	1.08e-06	7.06977
CST1	3.5957	-3.39119	4.69776	1.02e-05	5.53e-05	2.81237
FXYD6-FXYD2	-3.59518	-3.08258	-7.47581	6.95e-11	1.32e-09	14.413
RCOR2	-3.59268	2.32166	-12.8071	2.14e-21	2.3e-18	38.2271
TSHR	-3.58921	-2.75369	-5.5127	3.86e-07	2.93e-06	5.98329
CHGA	-3.58681	0.235278	-6.50547	5.42e-09	6.47e-08	10.1431
F13A1	3.58643	4.06243	9.42441	8.83e-15	5.14e-13	23.237
SIT1	3.58481	-1.99947	7.80327	1.56e-11	3.46e-10	15.8822
RNASE3	3.58338	-1.11091	6.90326	9.24e-10	1.32e-08	11.8751
NEUROD4	-3.58253	-4.75829	-5.19522	1.42e-06	9.47e-06	4.71704
CTF1	3.58092	-5.10853	8.01343	5.93e-12	1.49e-10	16.83
LOC100131289	3.57696	-4.44861	5.36959	6.98e-07	4.97e-06	5.40805
CA10	-3.56603	-5.13573	-5.09417	2.14e-06	1.36e-05	4.32189
FMOD	3.56277	0.211201	8.51992	5.75e-13	1.93e-11	19.1249
CTLA4	3.56086	-6.22905	6.61729	3.3e-09	4.12e-08	10.6269
MFSD6L	3.5588	-5.28112	6.19	2.16e-08	2.2e-07	8.79299
ULBP3	3.55843	-1.50171	7.04393	4.91e-10	7.55e-09	12.4943
LINC00643	-3.55386	-0.606907	-6.04532	4.03e-08	3.87e-07	8.18187
SEZ6L	-3.55015	-4.82	-8.15621	3.08e-12	8.37e-11	17.4756
TFAP2C	3.54941	-2.37989	6.5508	4.43e-09	5.4e-08	10.3389
HES6	-3.54757	-0.747825	-8.1476	3.2e-12	8.65e-11	17.4366
MYCNOS	-3.54746	-3.12549	-5.167	1.6e-06	1.05e-05	4.60631
LUM	3.54635	3.39865	8.32183	1.44e-12	4.24e-11	18.2259
KCND2	-3.54569	1.24748	-7.76078	1.89e-11	4.11e-10	15.691
S100A8	3.54324	3.6819	9.57038	4.5e-15	2.8e-13	23.8999
CCDC19	3.54179	-1.30381	7.25833	1.86e-10	3.17e-09	13.4437
CFB	3.53941	2.34109	12.4281	1.12e-20	6.68e-18	36.6017
ICOS	3.53482	-4.32431	6.35069	1.07e-08	1.19e-07	9.47784
DMRT3	3.5346	-5.38745	4.40946	3.07e-05	0.00014736	1.75913
SERPINE1	3.53328	4.89031	9.10511	3.86e-14	1.82e-12	21.7855
RHOD	3.52974	-1.12343	6.72316	2.06e-09	2.71e-08	11.0872
FDCSP	3.52935	-6.80555	4.02373	0.00012538	0.00051686	0.415983
LOC339529	-3.52551	-4.76768	-6.17564	2.3e-08	2.32e-07	8.73213
PHACTR3	-3.51966	-1.60804	-8.03474	5.38e-12	1.37e-10	16.9262
MDGA2	-3.5157	-5.16907	-8.24004	2.09e-12	5.98e-11	17.8552
CXXC11	-3.51116	-1.42776	-4.80203	6.83e-06	3.85e-05	3.20285
RAB34	3.50907	-4.74203	8.93681	8.39e-14	3.56e-12	21.02
ALDH1A3	3.50851	-0.296495	7.87049	1.14e-11	2.65e-10	16.185
LINC00601	3.50728	-2.51774	6.85623	1.14e-09	1.6e-08	11.6688
MNX1	-3.50493	-5.22156	-4.82835	6.16e-06	3.51e-05	3.30221
AGR3	3.50422	-6.27717	4.15562	7.81e-05	0.00033974	0.866267
SUMO1P1	3.50355	-6.41475	5.37154	6.93e-07	4.93e-06	5.41583
LY6G6D	3.50316	-5.38002	4.12282	8.79e-05	0.00037752	0.753372
MAT1A	3.50045	-5.71266	5.3935	6.33e-07	4.54e-06	5.50366
SOX3	-3.50008	-0.797809	-5.56645	3.08e-07	2.4e-06	6.20119
OCSTAMP	3.49761	-6.41135	5.53307	3.55e-07	2.71e-06	6.06575
ATCAY	-3.49642	2.93252	-8.38083	1.09e-12	3.37e-11	18.4935
LINC00189	3.49247	-5.28286	5.73434	1.52e-07	1.28e-06	6.88774
LOC100505622	3.49213	-2.78249	6.88487	1e-09	1.42e-08	11.7944
LINC00645	-3.4864	-2.35962	-6.00074	4.89e-08	4.58e-07	7.99468
RIMS2	-3.47709	-5.55822	-6.49877	5.58e-09	6.64e-08	10.1142
TNFRSF18	3.4755	-4.61781	6.46105	6.59e-09	7.68e-08	9.95165
C15orf26	3.47549	-2.86519	7.55216	4.91e-11	9.63e-10	14.7546
NR0B1	-3.47456	-1.69026	-5.06386	2.42e-06	1.52e-05	4.20417
NEUROD1	-3.47129	-1.12483	-5.27492	1.03e-06	7.06e-06	5.03147
C3orf55	3.47024	-6.59851	5.23892	1.19e-06	8.05e-06	4.88916
ELAVL2	-3.46477	-5.09655	-5.39001	6.42e-07	4.6e-06	5.48969
ST8SIA3	-3.45501	-1.26965	-6.42064	7.87e-09	9.01e-08	9.77783
SOST	3.45206	-6.02669	5.45906	4.82e-07	3.58e-06	5.76686
CELF3	-3.44724	-3.165	-7.17205	2.76e-10	4.52e-09	13.0608
C2orf62	3.44716	-2.19169	7.30035	1.54e-10	2.68e-09	13.6305
FASLG	3.44219	-3.60906	6.56466	4.17e-09	5.11e-08	10.3989
FLJ16779	-3.44069	1.10253	-7.32735	1.36e-10	2.4e-09	13.7507
SH2D4A	3.43923	-7.30417	8.72601	2.22e-13	8.42e-12	20.0614
SOCS3	3.43841	4.53309	11.0245	5.83e-18	1.01e-15	30.4465
DSCAML1	-3.43817	0.624859	-8.76991	1.81e-13	7.03e-12	20.261
TCF12	-3.43812	-1.23868	-10.3944	1.02e-16	1.12e-14	27.6259
ZNF727	-3.43806	-1.78	-5.69471	1.8e-07	1.48e-06	6.72487
BAI1	-3.43463	2.25188	-8.71238	2.37e-13	8.85e-12	19.9994
AREG	3.43383	-1.45912	4.85973	5.44e-06	3.14e-05	3.42103
LHX5	-3.43353	-4.71682	-4.22929	5.97e-05	0.00026699	1.12192
IL6	3.43182	0.380014	6.43517	7.38e-09	8.5e-08	9.84028
C2orf50	3.42952	-2.26642	6.26384	1.56e-08	1.66e-07	9.10691
CNTNAP5	-3.42897	-2.75557	-6.03028	4.3e-08	4.09e-07	8.11867
RPRM	-3.42651	1.37993	-7.63837	3.31e-11	6.74e-10	15.141
ANO9	3.42452	-3.55807	8.0026	6.24e-12	1.55e-10	16.7811
RBP1	3.42283	3.0834	8.61161	3.77e-13	1.32e-11	19.5414
LOXL4	3.42001	-1.27785	9.1043	3.87e-14	1.82e-12	21.7818
LMF1	-3.41687	3.52356	-9.32933	1.37e-14	7.54e-13	22.8049
JPH4	-3.41617	-5.34846	-6.45523	6.76e-09	7.87e-08	9.92659
KRT16	3.41517	-5.41154	5.43281	5.38e-07	3.93e-06	5.66128
HRH3	-3.41212	-2.73776	-6.25398	1.63e-08	1.72e-07	9.06492
DKK1	3.40961	0.631367	5.87724	8.3e-08	7.39e-07	7.47894
SERPING1	3.40378	-0.94238	9.91158	9.36e-16	7.71e-14	25.4466
IFITM4P	3.40288	-6.0463	4.41888	2.96e-05	0.00014284	1.79291
C11orf63	3.40091	-0.85454	11.0429	5.37e-18	9.46e-16	30.5287
ADGB	3.3955	-6.58844	5.94358	6.25e-08	5.73e-07	7.75546
COL3A1	3.38896	5.7519	8.44988	7.95e-13	2.57e-11	18.8069
SLIT1	-3.38837	1.85004	-9.14739	3.17e-14	1.56e-12	21.9778
AIFM2	3.38768	-5.77396	7.68429	2.68e-11	5.6e-10	15.3472
LOC254559	-3.38499	2.48177	-10.9024	1.01e-17	1.64e-15	29.9025
SLC25A48	-3.38259	-1.1994	-6.00787	4.74e-08	4.46e-07	8.02458
CBLN2	-3.37975	-2.4484	-5.65852	2.1e-07	1.7e-06	6.57656
CHST9	-3.37947	-2.81443	-5.62538	2.41e-07	1.92e-06	6.44113
MCTP2	3.3769	-6.4667	7.60758	3.81e-11	7.67e-10	15.003
MAB21L2	3.3727	-5.48731	4.80133	6.85e-06	3.86e-05	3.20021
STRA6	3.37133	-4.44683	8.0499	5.02e-12	1.29e-10	16.9948
LOC100652791	-3.36938	-4.87363	-4.80008	6.88e-06	3.88e-05	3.19551
PRTN3	3.36772	-4.50121	4.35973	3.69e-05	0.00017371	1.58159
HOXD11	3.36657	-1.27041	4.23726	5.8e-05	0.00025997	1.14972
PLAUR	3.36602	-0.554342	12.9353	1.23e-21	1.55e-18	38.7732
NDST4	-3.36339	-5.4316	-4.8309	6.1e-06	3.48e-05	3.31182
HOXB6	3.36162	-2.58408	5.88132	8.15e-08	7.28e-07	7.49595
ARL9	3.35743	-2.11038	6.33903	1.13e-08	1.24e-07	9.42795
CAPG	3.35649	-2.44495	7.84475	1.29e-11	2.94e-10	16.069
EMP3	3.35319	4.82334	12.3254	1.76e-20	8.74e-18	36.1582
SCNN1B	3.35231	-2.37036	4.74616	8.49e-06	4.68e-05	2.99302
COL6A2	3.35117	3.78467	9.86946	1.14e-15	9.03e-14	25.2559
HLA-DPB2	3.34857	-4.57864	4.99522	3.18e-06	1.94e-05	3.93888
GDF15	3.3425	1.86535	9.35135	1.24e-14	6.92e-13	22.905
PTGES	3.33978	-0.10928	8.4526	7.85e-13	2.54e-11	18.8192
TULP2	3.33078	-4.46746	6.85015	1.17e-09	1.63e-08	11.6421
PAMR1	3.32719	-4.01048	8.14305	3.27e-12	8.81e-11	17.416
EYA1	-3.32563	-4.38291	-6.17187	2.33e-08	2.36e-07	8.71612
PTTG2	3.32016	-5.48292	4.5439	1.85e-05	9.37e-05	2.24531
ABHD11-AS1	3.31956	-6.01985	4.62799	1.34e-05	7.04e-05	2.55385
NPPA	-3.31921	1.79444	-8.07474	4.48e-12	1.16e-10	17.1071
ACTN1-AS1	3.31847	-7.20113	5.06709	2.39e-06	1.5e-05	4.21667
PRLHR	-3.31696	-5.3891	-3.99412	0.00013927	0.00056672	0.316209
FERMT1	-3.31633	1.5769	-8.40421	9.82e-13	3.08e-11	18.5996
FAM81B	3.31561	-3.44203	3.98468	0.000144	0.00058375	0.284499
SNORA31	3.30997	-2.25452	4.35833	3.71e-05	0.00017458	1.5766
IGFBPL1	-3.3093	2.23539	-5.29304	9.56e-07	6.59e-06	5.10332
ALOX5AP	3.30901	-6.37965	5.54103	3.43e-07	2.64e-06	6.09801
LINC00426	3.30646	-4.10305	7.40645	9.52e-11	1.75e-09	14.1032
THBS1	3.30638	3.42054	9.29288	1.62e-14	8.68e-13	22.6393
LY9	3.30636	-6.25383	6.42475	7.73e-09	8.87e-08	9.79549
DLL1	-3.30262	2.46007	-10.6504	3.19e-17	4e-15	28.7755
CATSPERB	3.30232	-5.88473	5.13712	1.8e-06	1.17e-05	4.48935
TRAT1	3.30191	-4.25622	5.01181	2.98e-06	1.83e-05	4.00283
CASP4	3.30141	-1.77879	8.09176	4.14e-12	1.09e-10	17.184
LOC440040	-3.29595	-5.14376	-5.29481	9.49e-07	6.55e-06	5.11032
MAB21L1	3.29418	-2.20318	7.28742	1.63e-10	2.83e-09	13.573
DCX	-3.2941	-6.89203	-7.46799	7.2e-11	1.36e-09	14.378
C1orf158	3.29397	-2.43745	3.78609	0.0002875	0.00107827	-0.370349
SPINT1	3.29275	-5.49164	8.28474	1.7e-12	4.93e-11	18.0578
TMEM61	3.29201	-3.55794	4.68779	1.06e-05	5.72e-05	2.7753
TCTEX1D4	3.28866	-2.47565	7.99586	6.43e-12	1.59e-10	16.7506
IL7R	3.28727	0.256454	10.8408	1.34e-17	2.06e-15	29.6276
RRAD	3.28359	-3.32402	6.24585	1.69e-08	1.77e-07	9.03034
CRTAM	3.28043	-2.84304	7.38432	1.05e-10	1.92e-09	14.0046
S100A9	3.28036	4.86204	8.84129	1.3e-13	5.26e-12	20.5856
CELF5	-3.27945	-0.0357137	-7.88823	1.05e-11	2.46e-10	16.2649
MIA	3.27383	-5.40876	4.12636	8.68e-05	0.0003731	0.765537
COL5A1	3.27283	-1.93263	8.81883	1.45e-13	5.76e-12	20.4834
IL1RL2	3.27042	-4.32885	5.79601	1.17e-07	1.01e-06	7.14215
SCG3	-3.26874	-0.134919	-9.3886	1.04e-14	5.94e-13	23.0743
CCL2	3.26472	6.04979	9.3208	1.42e-14	7.8e-13	22.7662
CKMT1A	-3.25996	-5.67408	-4.57221	1.66e-05	8.52e-05	2.34881
PRSS16	3.25319	-5.26135	4.84641	5.74e-06	3.29e-05	3.3705
LINC00398	3.25297	-6.60075	4.84826	5.7e-06	3.27e-05	3.37752
CRYGD	3.25291	-6.24056	4.09001	9.9e-05	0.0004191	0.641068
HIST1H2BI	3.24474	-7.08818	4.16234	7.62e-05	0.00033259	0.889457
LOC442497	3.23941	-5.59007	5.32422	8.41e-07	5.87e-06	5.22715
CSTA	3.23896	1.16488	10.4282	8.77e-17	9.82e-15	27.7778
CDR1	-3.2381	2.64318	-7.4354	8.35e-11	1.56e-09	14.2325
LCE1E	-3.23341	-5.26945	-4.47332	2.41e-05	0.00011902	1.98896
MMP9	3.23134	3.18472	5.28589	9.84e-07	6.78e-06	5.07493
RNASE2	3.22871	2.14699	8.61558	3.7e-13	1.31e-11	19.5595
SLED1	3.22342	-6.49433	4.46306	2.51e-05	0.00012315	1.95192
DPRXP4	3.21835	-3.85799	4.43087	2.83e-05	0.0001372	1.83596
S100A4	3.21763	1.18015	8.47215	7.17e-13	2.35e-11	18.908
LEF1-AS1	3.21417	-5.82158	5.71076	1.68e-07	1.39e-06	6.79077
CEBPE	3.20917	-3.97809	6.4848	5.93e-09	7.02e-08	10.0539
CD300LB	3.20835	-2.00119	7.21309	2.29e-10	3.82e-09	13.2428
OSM	3.20506	1.13074	6.93723	7.93e-10	1.15e-08	12.0243
RFX8	3.20313	-2.75325	6.75912	1.76e-09	2.33e-08	11.2441
IL1RN	3.20083	-3.97326	5.37443	6.84e-07	4.88e-06	5.42737
FAM65C	3.19745	0.322893	9.57894	4.33e-15	2.71e-13	23.9388
CCKAR	3.19539	-4.89399	4.46715	2.47e-05	0.00012151	1.96669
ICAM4	3.19446	-6.74455	4.93263	4.08e-06	2.42e-05	3.69868
NDRG2	-3.19445	-3.15008	-6.79238	1.52e-09	2.05e-08	11.3893
LOC400685	-3.19049	-5.15198	-4.75099	8.33e-06	4.6e-05	3.0111
RAB42	3.18973	-3.29798	5.53352	3.54e-07	2.71e-06	6.06758
STEAP3	3.18892	-2.18992	8.9311	8.61e-14	3.64e-12	20.994
MMP10	3.18654	-3.24644	5.55487	3.24e-07	2.5e-06	6.15414
MAPT-IT1	-3.18222	-4.04214	-6.18871	2.17e-08	2.21e-07	8.78753
TUBA1C	3.18116	4.23704	12.8726	1.61e-21	1.92e-18	38.5065
FCN3	3.17961	-6.47184	5.50385	4e-07	3.02e-06	5.94751
CCDC42B	3.17911	-2.62682	4.90895	4.48e-06	2.63e-05	3.60825
CCL27	3.17522	-4.12266	4.4503	2.63e-05	0.0001288	1.90588
TCN1	3.17467	-4.58944	5.77386	1.29e-07	1.1e-06	7.05065
CATSPER1	3.17153	-3.27915	7.73979	2.08e-11	4.49e-10	15.5966
ANKRD66	3.17117	-6.41405	3.6661	0.00043211	0.00154667	-0.754604
GPX8	3.17101	1.50117	12.1817	3.31e-20	1.34e-17	35.5358
MZB1	3.16991	-1.95994	6.04163	4.1e-08	3.92e-07	8.16636
CADM2	-3.16941	-4.97374	-7.57797	4.36e-11	8.64e-10	14.8702
TMEM220-AS1	3.16883	-3.2249	5.49533	4.15e-07	3.12e-06	5.91309
COL1A2	3.16652	5.73814	8.95128	7.85e-14	3.36e-12	21.0858
FAM57B	-3.1659	1.25639	-9.4466	7.97e-15	4.67e-13	23.3378
MGC12916	3.16278	-4.00769	5.48969	4.25e-07	3.2e-06	5.89032
HGD	3.16243	-3.31335	6.79975	1.47e-09	1.99e-08	11.4216
LRRC26	-3.15811	-5.42608	-4.41219	3.04e-05	0.000146	1.76892
RANBP17	-3.15773	-1.37961	-9.29312	1.62e-14	8.68e-13	22.6403
GSTM1	3.15684	-4.02687	2.53876	0.0129818	0.030582	-3.89008
WISP1	3.15376	-4.80616	6.6627	2.7e-09	3.45e-08	10.8241
PPY	3.15295	-5.78397	4.10103	9.51e-05	0.00040484	0.678707
LEP	3.15257	-6.11579	4.67242	1.13e-05	6.03e-05	2.71824
KISS1R	3.14672	-3.04042	4.24734	5.59e-05	0.00025133	1.18499
RAB44	3.14424	-5.21409	6.60426	3.5e-09	4.36e-08	10.5704
CD40LG	3.14311	-4.34793	4.93108	4.11e-06	2.43e-05	3.69275
RAB3C	-3.13791	-0.361386	-5.25814	1.1e-06	7.51e-06	4.96509
CXorf31	-3.13616	-4.58425	-4.56444	1.71e-05	8.75e-05	2.32039
EPHB1	-3.13302	2.49702	-8.60547	3.88e-13	1.35e-11	19.5135
HOXC10	3.13132	-1.77151	3.68527	0.00040509	0.00145994	-0.693808
SELE	3.1307	-3.82263	5.57202	3.01e-07	2.34e-06	6.2238
CCDC33	3.1275	-5.78452	4.67293	1.13e-05	6.03e-05	2.72012
GNG4	-3.12699	-3.30054	-8.04014	5.25e-12	1.35e-10	16.9506
GDAP1L1	-3.12437	-5.23909	-6.70462	2.24e-09	2.91e-08	11.0064
IL27	3.1169	-4.08027	5.75923	1.37e-07	1.17e-06	6.99027
UTS2	3.11604	-3.07052	4.35386	3.77e-05	0.00017696	1.56073
BCL2A1	3.11024	-0.709877	7.24638	1.97e-10	3.32e-09	13.3906
PABPC5	-3.10872	-0.251398	-7.30246	1.53e-10	2.66e-09	13.6399
SH2D3A	3.10787	-3.63339	7.63215	3.41e-11	6.9e-10	15.1131
CRYGN	3.10783	-5.71128	4.38268	3.39e-05	0.00016099	1.66339
SNAP91	-3.10037	-5.74835	-6.39649	8.75e-09	9.92e-08	9.67414
MXRA5	3.09987	1.49338	9.00096	6.24e-14	2.79e-12	21.3118
TFF3	3.09737	-3.72224	4.39321	3.26e-05	0.00015538	1.70098
ESPNL	3.09678	-2.91506	8.20346	2.48e-12	6.88e-11	17.6895
FGD3	-3.09588	-6.06062	-5.61599	2.51e-07	1.99e-06	6.40283
GPR174	3.09185	-4.30615	4.61028	1.43e-05	7.47e-05	2.4886
RASEF	3.0906	-2.34149	6.06334	3.73e-08	3.6e-07	8.25771
EMR3	3.08944	-4.26992	4.75898	8.08e-06	4.48e-05	3.04105
ANXA2	3.08918	-0.632663	9.14653	3.18e-14	1.56e-12	21.9738
CCNO	3.08875	-1.96575	5.19031	1.45e-06	9.63e-06	4.69775
ICAM1	3.08774	3.68831	12.1718	3.45e-20	1.38e-17	35.4929
CSF2	3.08484	-7.51297	4.33022	4.12e-05	0.00019145	1.47682
VASN	3.08316	1.80075	12.1437	3.91e-20	1.53e-17	35.3711
BPIFB4	3.0821	-5.25987	3.90379	0.00019132	0.00075122	0.0149979
ROPN1L	3.07939	-5.22814	4.09653	9.67e-05	0.00041055	0.663316
KCNIP2	-3.07885	-4.44469	-6.50729	5.37e-09	6.43e-08	10.151
VSTM2A	-3.07696	-2.10253	-3.66057	0.00044022	0.00157216	-0.772099
SMCP	-3.07517	-5.85158	-3.40663	0.00101413	0.00326949	-1.55453
KCNK15	3.07329	-3.07104	6.14676	2.6e-08	2.59e-07	8.6098
CLDN23	3.07212	-0.484467	14.2848	3.97e-24	1.71e-20	44.3969
CXCL3	3.07199	0.270634	6.26272	1.57e-08	1.66e-07	9.10215
C9orf135	3.07034	-4.50879	3.73037	0.00034773	0.00127675	-0.549874
MGST1	3.06868	-5.2769	5.82994	1.01e-07	8.9e-07	7.28259
CDHR1	-3.06687	-0.18399	-9.10223	3.91e-14	1.84e-12	21.7724
DDIT4L	3.06685	-0.0842893	6.30224	1.32e-08	1.43e-07	9.27069
SLC16A3	3.06405	-1.68855	8.47044	7.23e-13	2.36e-11	18.9002
C10orf67	3.06296	-5.17549	5.9235	6.81e-08	6.18e-07	7.67164
TMSB15A	-3.06265	2.36464	-7.03831	5.04e-10	7.72e-09	12.4695
DUSP9	-3.06226	-2.18477	-6.30403	1.31e-08	1.42e-07	9.27836
MT1L	3.06185	1.30293	9.00819	6.03e-14	2.71e-12	21.3446
CHRM1	-3.06121	-2.25212	-4.62592	1.35e-05	7.09e-05	2.54624
C2orf70	3.05983	-4.70779	3.63668	0.00047692	0.0016863	-0.847462
ONECUT2	-3.05946	-2.68607	-7.83156	1.37e-11	3.09e-10	16.0096
GPR123	-3.0572	0.89064	-9.71554	2.31e-15	1.6e-13	24.5585
THEGL	3.05298	-5.68411	5.17743	1.53e-06	1.01e-05	4.64719
SAA4	3.05246	-7.77805	4.76731	7.82e-06	4.35e-05	3.07228
LOC643037	3.05053	-6.25752	3.53324	0.00067207	0.00228423	-1.16959
ARHGAP19-SLIT1	-3.04998	-7.1158	-5.58686	2.83e-07	2.22e-06	6.28415
PHYHIPL	-3.04818	0.802253	-9.29946	1.57e-14	8.49e-13	22.6692
FLRT1	-3.04813	0.854685	-9.21623	2.31e-14	1.19e-12	22.2908
PTCHD2	-3.04744	0.522649	-9.89003	1.03e-15	8.38e-14	25.3491
LOC100507433	-3.04706	-5.09949	-7.93293	8.59e-12	2.06e-10	16.4665
ECHDC2	3.04695	-2.66196	7.78986	1.66e-11	3.67e-10	15.8218
GRIA4	-3.04406	-3.14456	-7.23833	2.04e-10	3.44e-09	13.3549
ACOT12	3.04093	-5.14788	5.07197	2.34e-06	1.47e-05	4.23563
LOC100144595	-3.03927	-5.92604	-5.83652	9.87e-08	8.67e-07	7.30986
LRRC43	3.03468	-5.94631	5.56485	3.11e-07	2.41e-06	6.19466
GAD1	-3.03246	1.05266	-7.09757	3.86e-10	6.11e-09	12.7312
SIRPD	3.03017	-4.8844	4.64819	1.24e-05	6.56e-05	2.62848
DCSTAMP	3.02924	-5.48953	4.79894	6.91e-06	3.9e-05	3.19121
HOXC13	3.02922	-4.03504	3.33268	0.00128395	0.00402115	-1.77447
FAM46B	3.02691	-0.429177	6.62948	3.13e-09	3.94e-08	10.6798
PHF21B	-3.02655	-6.51962	-6.12948	2.8e-08	2.78e-07	8.53673
ACPP	3.02473	-2.2431	8.37945	1.1e-12	3.39e-11	18.4873
DDX25	-3.02305	0.51898	-5.77469	1.28e-07	1.1e-06	7.05406
LAD1	3.01947	-6.23649	4.67178	1.13e-05	6.05e-05	2.71587
GRIN1	-3.01838	-6.64962	-4.88187	4.99e-06	2.9e-05	3.50509
CAPNS2	3.01751	-6.83727	4.73709	8.79e-06	4.83e-05	2.95909
RAB38	3.01737	-0.59639	7.97592	7.05e-12	1.72e-10	16.6606
DCT	-3.01698	-5.8211	-5.43804	5.26e-07	3.87e-06	5.68229
CA12	3.01664	-2.56568	6.58116	3.88e-09	4.77e-08	10.4703
MYCN	-3.01378	1.16691	-9.63045	3.41e-15	2.2e-13	24.1725
CXCR3	3.01227	-6.78881	5.371	6.94e-07	4.94e-06	5.41369
GPR84	3.01146	0.261348	8.36828	1.16e-12	3.55e-11	18.4366
CLEC4D	3.00903	-4.99743	4.61481	1.41e-05	7.36e-05	2.50528
GPR171	3.00888	-2.6479	6.48489	5.93e-09	7.02e-08	10.0543
HIST4H4	3.00713	-3.25965	4.3335	4.07e-05	0.00018961	1.48844
HIST1H2BH	3.00436	-2.23576	4.31946	4.29e-05	0.00019782	1.43875
RAB17	3.00325	-6.37309	5.33011	8.21e-07	5.75e-06	5.25059
PLEKHN1	3.00267	-7.92267	6.76154	1.74e-09	2.31e-08	11.2547
LRRIQ4	3.00209	-5.11256	4.61272	1.42e-05	7.41e-05	2.49759
IL13RA2	3.00042	2.09047	5.75447	1.4e-07	1.19e-06	6.97067
ODF3L1	2.99965	-2.94426	6.15386	2.52e-08	2.52e-07	8.63987
IGFN1	-2.99934	-2.88737	-6.10794	3.08e-08	3.02e-07	8.44571
FAM222A	-2.99787	2.54202	-10.9842	7e-18	1.17e-15	30.2671
TRIM29	2.99757	-3.01168	4.78092	7.41e-06	4.16e-05	3.12341
FGF17	-2.99667	-1.49414	-5.0612	2.45e-06	1.53e-05	4.19385
GSDMD	2.9928	-4.10104	7.72017	2.28e-11	4.87e-10	15.5084
CPA4	2.99084	-5.20561	6.14906	2.58e-08	2.57e-07	8.61952
TPTEP1	-2.98662	-0.0550102	-6.80242	1.45e-09	1.97e-08	11.4332
MOCOS	2.98582	-2.39273	8.28517	1.7e-12	4.93e-11	18.0597
HAMP	2.98467	3.01503	6.20485	2.02e-08	2.07e-07	8.85605
LOC728978	2.98411	-4.12677	4.57621	1.63e-05	8.41e-05	2.36347
TPPP3	2.98371	0.957426	7.92836	8.77e-12	2.09e-10	16.4459
ECRP	2.98282	-1.62053	5.18588	1.48e-06	9.79e-06	4.68036
SLC11A1	2.98254	3.18412	10.1555	3.06e-16	2.92e-14	26.5491
NDRG1	2.97994	-5.06737	5.33135	8.17e-07	5.73e-06	5.25554
WDR63	2.97898	-1.62678	7.94077	8.29e-12	2e-10	16.5019
LOC729080	-2.9777	-5.23705	-4.89091	4.82e-06	2.8e-05	3.53948
AHNAK2	2.97672	-0.298203	9.75011	1.97e-15	1.41e-13	24.7152
SRY	2.97492	-6.4295	3.46578	0.00083778	0.00276523	-1.376
ZNF280A	2.97117	-6.88356	4.0955	9.7e-05	0.00041169	0.659822
FPR1	2.96907	0.226132	7.04046	4.99e-10	7.65e-09	12.4789
CD8B	2.96781	-2.86691	5.51981	3.75e-07	2.85e-06	6.01207
TRIM67	-2.96647	-2.04602	-6.77183	1.66e-09	2.23e-08	11.2996
SGMS2	2.96464	-6.61757	8.41698	9.25e-13	2.94e-11	18.6576
LINC00525	2.96284	-7.03341	4.57618	1.63e-05	8.41e-05	2.36336
C20orf195	2.96261	-3.22444	4.42365	2.91e-05	0.00014061	1.81005
ZP3	2.96209	-6.23117	5.67301	1.97e-07	1.61e-06	6.63589
CYP1B1	2.96197	2.03778	9.25272	1.95e-14	1.03e-12	22.4567
ZCCHC5	2.96038	-6.65418	4.67129	1.13e-05	6.06e-05	2.71405
CD33	2.95961	-4.30491	6.27542	1.49e-08	1.59e-07	9.15627
GRID2	-2.95734	-3.79302	-5.53324	3.54e-07	2.71e-06	6.06645
COL6A3	2.95667	-6.01712	5.42629	5.52e-07	4.02e-06	5.63508
GPR15	2.95636	-6.43951	4.10063	9.53e-05	0.00040535	0.677335
ZBED2	2.95515	-6.66218	4.03007	0.00012259	0.00050622	0.43741
GALNT13	-2.95504	2.04418	-7.75776	1.92e-11	4.15e-10	15.6774
OR10AD1	2.95387	-6.1266	4.00328	0.00013482	0.00055049	0.347032
TNFAIP6	2.95336	1.53599	7.33289	1.33e-10	2.35e-09	13.7754
SIRPG	2.95013	-5.42459	4.86391	5.36e-06	3.09e-05	3.43689
GRTP1	2.94788	-5.7457	5.14516	1.74e-06	1.14e-05	4.52078
SCN9A	2.94134	-2.04196	6.13476	2.74e-08	2.72e-07	8.55904
LMO1	-2.94007	-3.51406	-4.66588	1.16e-05	6.17e-05	2.69399
SRPX2	2.93346	2.68354	9.72383	2.22e-15	1.55e-13	24.5961
LINC00032	-2.93264	-6.58128	-5.8802	8.19e-08	7.31e-07	7.49128
C1orf200	2.93194	-4.92531	5.31691	8.67e-07	6.04e-06	5.19808
FAM160A1	2.9315	-4.56665	5.4257	5.54e-07	4.03e-06	5.63271
MSTN	-2.93046	0.635906	-6.03545	4.21e-08	4.01e-07	8.14041
LOC100505835	-2.93035	-4.0928	-3.47946	0.00080133	0.00266376	-1.33438
FLJ12334	2.92743	-5.45579	5.8209	1.05e-07	9.22e-07	7.24512
CNTNAP2	-2.9255	-0.227331	-6.51936	5.09e-09	6.14e-08	10.2031
CD3E	2.9246	0.371125	8.43297	8.6e-13	2.76e-11	18.7301
NEUROD2	-2.92428	-3.02849	-4.02777	0.00012359	0.00051008	0.42963
DEFB1	2.92313	-6.4538	3.54982	0.00063639	0.00217673	-1.11843
BHLHA15	2.92252	-3.81685	4.4187	2.96e-05	0.0001429	1.79227
FABP5	2.92243	5.53533	8.44747	8.04e-13	2.59e-11	18.7959
GBP5	2.9196	-4.4933	6.86397	1.1e-09	1.55e-08	11.7027
DMRTA2	2.9155	-1.30375	4.57849	1.62e-05	8.35e-05	2.37184
HCAR2	2.91423	-2.90013	4.88646	4.9e-06	2.85e-05	3.52254
FAM163B	-2.91403	-1.84473	-3.59134	0.00055471	0.00192804	-0.989489
CST2	2.91389	-6.12093	3.72639	0.00035246	0.00129237	-0.562631
GUCA1A	2.91225	-4.87781	3.89085	0.00020015	0.00078261	-0.0277617
FAM20A	2.90818	-3.04017	8.75047	1.98e-13	7.59e-12	20.1726
FOSL1	2.90671	1.5281	9.66309	2.94e-15	1.94e-13	24.3206
CUX2	-2.90337	-2.14909	-5.68236	1.9e-07	1.55e-06	6.67422
CXCR6	2.90075	-1.56516	7.22714	2.15e-10	3.6e-09	13.3052
LIPH	2.897	-3.55717	5.99962	4.91e-08	4.6e-07	7.98997
SH2D2A	2.89621	-6.5756	5.785	1.23e-07	1.06e-06	7.09664
PDCD1	2.89582	-2.28461	6.94396	7.69e-10	1.12e-08	12.0539
CD2	2.89231	0.146143	9.1956	2.54e-14	1.28e-12	22.197
TEX38	2.89131	-4.44885	4.07573	0.00010415	0.00043843	0.59236
CPA1	2.89093	-6.71728	3.83745	0.00024091	0.00092071	-0.203203
TCEA3	2.89088	1.65986	11.3059	1.64e-18	3.32e-16	31.6962
CD177	2.89019	-5.12855	3.83849	0.00024005	0.00091798	-0.19982
SNORD22	-2.88896	0.52026	-6.72589	2.04e-09	2.68e-08	11.0991
MMP11	2.8847	1.55008	8.38548	1.07e-12	3.31e-11	18.5146
VSIG8	2.88343	-4.57423	5.12451	1.9e-06	1.22e-05	4.44012
TMEFF2	-2.88335	2.64572	-7.89516	1.02e-11	2.39e-10	16.2962
BCAT1	2.88024	-4.39487	6.42889	7.59e-09	8.72e-08	9.81328
IGFBP6	2.88005	2.90203	8.75392	1.95e-13	7.5e-12	20.1883
BRWD1-AS1	-2.87708	-7.53013	-4.69821	1.02e-05	5.53e-05	2.81404
UNC5A	-2.87678	0.137917	-6.64043	2.98e-09	3.78e-08	10.7273
HBQ1	-2.87532	-3.81939	-3.89471	0.00019748	0.00077301	-0.0150321
TTC9B	-2.87514	0.570176	-7.32892	1.35e-10	2.38e-09	13.7577
ALDH3A1	2.87477	-7.68752	5.17202	1.56e-06	1.03e-05	4.62599
ZNF300P1	-2.87395	0.687273	-6.97645	6.65e-10	9.87e-09	12.1968
IRG1	2.87365	-7.09412	4.43878	2.75e-05	0.00013367	1.86441
MUC12	2.87238	-4.31178	6.68908	2.4e-09	3.1e-08	10.9388
LOC283143	2.86993	-0.779395	8.27944	1.74e-12	5.05e-11	18.0338
LOC401074	-2.86959	-1.90561	-6.39714	8.73e-09	9.9e-08	9.67693
F2RL2	2.86562	-5.58662	4.81907	6.39e-06	3.63e-05	3.26712
CAMSAP3	-2.86326	-7.41582	-5.88001	8.2e-08	7.31e-07	7.49047
ACTL10	2.85972	-2.40172	7.92685	8.83e-12	2.1e-10	16.4391
KHDRBS2	-2.85767	-2.38782	-6.334	1.15e-08	1.26e-07	9.40643
B3GAT2	-2.85708	-0.827333	-5.15407	1.68e-06	1.1e-05	4.55567
MIR31HG	2.85706	-3.7595	4.81827	6.41e-06	3.64e-05	3.26409
TMEM176B	2.85546	-1.86795	7.32728	1.36e-10	2.4e-09	13.7504
SOX1	-2.85032	-0.983764	-5.94027	6.34e-08	5.8e-07	7.74165
DPT	2.85031	-4.50982	4.1132	9.1e-05	0.00038967	0.720374
ACSS3	2.84997	1.94115	11.1593	3.17e-18	5.88e-16	31.0461
RAB36	2.84754	1.13224	9.86532	1.16e-15	9.12e-14	25.2372
PSORS1C2	2.84652	-4.14159	4.57076	1.67e-05	8.57e-05	2.3435
EFNA2	-2.84554	-0.0320933	-8.82632	1.4e-13	5.58e-12	20.5175
ARRDC5	2.84492	-3.51197	5.82033	1.06e-07	9.23e-07	7.24278
MAOB	2.8447	4.58889	6.94376	7.7e-10	1.12e-08	12.053
ABCA13	2.84225	-2.14006	7.54854	4.99e-11	9.76e-10	14.7384
ASIC1	-2.84077	-5.04605	-6.54093	4.63e-09	5.62e-08	10.2962
GZMK	2.84056	-0.529155	5.72866	1.56e-07	1.3e-06	6.86435
SNORA47	-2.83984	-5.6609	-3.07792	0.00282042	0.00809158	-2.50345
SNX29P2	2.83859	-5.05248	5.29874	9.34e-07	6.45e-06	5.12591
DUSP26	-2.8381	2.02196	-8.77958	1.73e-13	6.74e-12	20.305
IFNE	2.83693	-6.57606	4.09674	9.66e-05	0.00041047	0.664059
SPAG4	2.83692	0.277432	9.69589	2.53e-15	1.73e-13	24.4694
SNX31	-2.83533	-3.17418	-4.13337	8.47e-05	0.00036466	0.789624
CP	2.83318	1.56638	6.91056	8.94e-10	1.28e-08	11.9071
OMG	-2.83091	2.90133	-7.06732	4.42e-10	6.88e-09	12.5975
GPR141	2.83058	-2.02316	6.04772	3.99e-08	3.83e-07	8.19196
C11orf86	2.82889	-6.30499	3.6426	0.00046756	0.00165672	-0.828801
B3GALT2	-2.82814	0.20859	-8.68167	2.73e-13	1e-11	19.8598
MYOM3	2.82684	-4.9649	5.66937	2e-07	1.63e-06	6.62101
GMNC	2.82655	-5.79219	3.66099	0.00043959	0.0015708	-0.77075
SRG7	-2.8259	-6.31752	-3.96034	0.0001569	0.00063037	0.203025
C22orf15	2.82518	-6.04111	4.07584	0.00010411	0.00043835	0.592738
TICAM2	2.82424	-3.33358	7.06478	4.47e-10	6.95e-09	12.5863
KCNB1	-2.8231	-0.209269	-7.39503	1e-10	1.83e-09	14.0523
KCNIP3	-2.82302	-2.43517	-7.06191	4.53e-10	7.04e-09	12.5736
ASPN	2.82252	-2.24072	6.58239	3.86e-09	4.75e-08	10.4756
CMYA5	2.82212	-0.492901	10.1635	2.95e-16	2.84e-14	26.5854
FBLN7	2.82201	-3.46958	4.95193	3.78e-06	2.26e-05	3.77259
PPBP	2.82081	-2.63098	3.67745	0.00041591	0.00149478	-0.718626
MIR210	2.82029	-6.92182	3.24361	0.00169835	0.00514652	-2.03446
NT5C1A	-2.81995	-3.37965	-4.02284	0.00012578	0.00051821	0.412974
KRT15	2.81864	-6.63347	3.95074	0.00016229	0.00064827	0.170974
DPPA4	2.81612	-4.41157	5.22332	1.27e-06	8.53e-06	4.82763
ETV3L	2.81527	-6.34765	4.10227	9.47e-05	0.00040328	0.682959
HK3	2.81456	1.36955	11.8321	1.56e-19	4.65e-17	34.0127
KRT36	2.81408	-5.24882	4.71299	9.66e-06	5.26e-05	2.8691
TAGLN3	-2.81405	-0.898983	-6.1628	2.43e-08	2.43e-07	8.67772
PNPLA4	2.8129	-3.20661	8.34339	1.3e-12	3.91e-11	18.3237
CDH20	-2.8125	1.99808	-8.16105	3.01e-12	8.22e-11	17.4975
LAMB3	2.81122	-5.42393	5.45526	4.9e-07	3.63e-06	5.75154
MMP13	2.80837	-4.19698	3.28072	0.00151237	0.00464584	-1.92677
KERA	2.80754	-6.74152	3.45801	0.00085916	0.00282626	-1.39957
ZG16B	2.80745	-4.02726	4.63772	1.29e-05	6.8e-05	2.5898
C5AR1	2.8067	3.27099	11.0273	5.76e-18	1.01e-15	30.4592
LOC400940	-2.80613	-1.10047	-6.44892	6.95e-09	8.06e-08	9.89944
CD3G	2.8032	-2.21526	5.87883	8.24e-08	7.35e-07	7.48558
BRSK2	-2.80268	-3.67761	-7.46862	7.18e-11	1.36e-09	14.3809
VDR	2.80216	-7.22849	6.39154	8.94e-09	1.01e-07	9.65289
HRH1	2.80147	-5.01318	7.33566	1.31e-10	2.33e-09	13.7877
RPS10-NUDT3	-2.80067	-5.71558	-6.21202	1.96e-08	2.02e-07	8.88647
CACNG2	-2.79917	-2.69275	-3.89051	0.00020039	0.00078328	-0.0289106
BDKRB1	2.79844	-3.5863	4.56847	1.68e-05	8.63e-05	2.33511
C1R	2.79833	6.27215	12.2807	2.14e-20	9.99e-18	35.9648
SYNPO	2.79822	2.88506	11.7318	2.43e-19	6.46e-17	33.5733
GZMH	2.79525	-2.1891	6.6569	2.77e-09	3.53e-08	10.7989
TLX1NB	-2.79435	-6.4977	-3.8048	0.00026961	0.00101882	-0.30965
RAET1L	2.79424	-7.38191	4.06739	0.00010731	0.00044988	0.563946
BCL7A	-2.79416	-3.08529	-9.90868	9.49e-16	7.75e-14	25.4335
DHRS2	-2.79269	-5.72161	-4.53817	1.89e-05	9.55e-05	2.22443
LOC100129794	-2.79134	-1.33716	-6.19584	2.1e-08	2.15e-07	8.81779
NNAT	2.79093	-3.0732	3.13108	0.00240138	0.00700723	-2.3551
PLA2R1	2.79003	-4.86621	6.64454	2.93e-09	3.71e-08	10.7452
KMO	2.78907	-1.76842	8.32305	1.43e-12	4.22e-11	18.2315
MUCL1	2.78501	-7.29347	3.56765	0.00060001	0.00206511	-1.0632
FBP1	2.78434	-2.64222	6.59834	3.59e-09	4.46e-08	10.5447
FAM110C	2.78185	-0.834313	5.64821	2.19e-07	1.77e-06	6.53439
CD3D	2.78156	-1.54382	7.02371	5.38e-10	8.18e-09	12.4051
MMD2	-2.78039	-5.46433	-6.00777	4.74e-08	4.46e-07	8.02418
AMIGO2	2.78015	-4.12476	7.53513	5.3e-11	1.03e-09	14.6784
GADD45G	-2.7781	3.9629	-9.09515	4.04e-14	1.89e-12	21.7402
RNF133	2.77799	-5.58835	4.09616	9.68e-05	0.00041088	0.662061
NCAN	-2.77684	4.6959	-6.71082	2.18e-09	2.84e-08	11.0335
RP1-177G6.2	-2.77432	-0.154714	-5.817	1.07e-07	9.33e-07	7.229
CXXC4	-2.77157	1.05454	-10.1364	3.33e-16	3.16e-14	26.4632
CISH	2.77141	-5.36435	5.69342	1.81e-07	1.49e-06	6.71956
LINC00563	2.76943	-7.46249	4.857	5.5e-06	3.17e-05	3.41067
SNORD89	2.76702	-5.26013	3.09892	0.00264734	0.00764092	-2.44508
OR52K1	2.76595	-6.65123	3.59821	0.0005422	0.00188942	-0.968047
SIGLEC15	2.7656	-4.81188	5.13693	1.8e-06	1.17e-05	4.48863
ZNF804B	-2.76291	-5.52235	-4.31975	4.28e-05	0.00019771	1.43974
ALX1	2.76201	-5.4826	3.65129	0.00045413	0.00161395	-0.801394
PPP1R1B	-2.76033	-1.54478	-4.44301	2.71e-05	0.00013189	1.87964
ENTHD1	2.75947	-4.8551	3.91867	0.00018162	0.0007173	0.0642783
SOX4	-2.75879	4.9971	-13.0038	9.12e-22	1.47e-18	39.0641
FCN1	2.75839	-1.1953	4.93415	4.06e-06	2.41e-05	3.7045
LCK	2.75713	-6.60469	5.23489	1.21e-06	8.17e-06	4.87325
ADAMTSL4	2.75649	-0.562545	12.2298	2.67e-20	1.17e-17	35.7446
APOBEC3H	2.75583	-6.72864	4.48625	2.3e-05	0.00011427	2.03575
THNSL2	2.75461	-1.82177	6.32364	1.2e-08	1.31e-07	9.36211
LOC440900	2.75409	-6.19686	4.06837	0.00010693	0.00044847	0.567303
CLEC10A	2.7536	-4.08265	5.3382	7.94e-07	5.59e-06	5.28281
SYTL1	2.75257	-6.09041	5.93403	6.51e-08	5.93e-07	7.71558
DPYD	2.75242	2.73997	11.76	2.15e-19	6.07e-17	33.697
MYT1L	-2.75105	-1.86911	-4.62068	1.38e-05	7.22e-05	2.52692
HOXD8	-2.74899	-5.5208	-4.48194	2.34e-05	0.0001159	2.02016
CDH7	-2.74873	-8.36713	-6.09779	3.22e-08	3.14e-07	8.4029
LUZP2	-2.74833	-6.91015	-6.13695	2.71e-08	2.7e-07	8.5683
CD1A	2.74688	-5.91002	3.50343	0.00074107	0.00249039	-1.26118
ARHGEF5	2.7451	-3.60024	7.25277	1.91e-10	3.24e-09	13.419
DPP10	-2.74466	-4.3543	-5.37374	6.86e-07	4.89e-06	5.42463
KAAG1	2.74413	-6.84916	4.17881	7.18e-05	0.00031509	0.946416
PTGER2	2.74391	-2.34514	9.35351	1.22e-14	6.87e-13	22.9149
SVOP	-2.74371	-1.59693	-5.5564	3.22e-07	2.49e-06	6.16037
GZMM	2.74304	-6.32989	4.1496	7.98e-05	0.00034635	0.845495
CCDC8	2.74245	0.368362	9.56183	4.68e-15	2.87e-13	23.8611
CSF3	2.74186	-7.98754	4.48034	2.35e-05	0.00011645	2.01437
CLDN1	2.73915	-0.767132	7.39514	1e-10	1.83e-09	14.0528
FLJ22184	-2.73863	0.680916	-9.68409	2.67e-15	1.81e-13	24.4158
CD44	2.73741	-3.89041	8.08662	4.24e-12	1.11e-10	17.1608
CD5	2.73678	-1.61744	8.71807	2.3e-13	8.65e-12	20.0253
CCDC37	2.73579	-3.18486	3.68637	0.00040359	0.00145598	-0.690301
SGK110	2.73457	-6.28743	3.85436	0.00022722	0.00087492	-0.147849
NSUN7	2.73263	-1.06624	9.59917	3.94e-15	2.5e-13	24.0306
NXF3	2.73238	-2.927	5.71427	1.66e-07	1.38e-06	6.80521
DENND2D	2.73174	-4.56986	7.71184	2.37e-11	5.03e-10	15.4709
LOC100131551	2.72878	-6.50433	5.06647	2.39e-06	1.5e-05	4.21427
DNAJC5B	2.72797	-2.02276	6.20636	2.01e-08	2.06e-07	8.86243
FATE1	2.72502	-6.25712	3.78779	0.00028583	0.00107277	-0.364854
BHLHE40-AS1	2.72491	-2.93928	5.51086	3.89e-07	2.95e-06	5.97584
LOC401164	2.72322	-6.03059	3.06758	0.00290946	0.00831596	-2.53207
COL13A1	2.72242	-6.9191	5.24533	1.16e-06	7.86e-06	4.91445
INSM2	-2.72196	-4.76477	-4.33335	4.07e-05	0.00018963	1.4879
CD7	2.72064	-0.662398	8.81062	1.5e-13	5.96e-12	20.4461
GCNT1	2.7199	-5.01357	7.03702	5.07e-10	7.76e-09	12.4638
C1RL-AS1	2.71883	-2.10776	10.9065	9.95e-18	1.62e-15	29.9208
ANXA1	2.71654	6.7924	10.9809	7.1e-18	1.17e-15	30.2527
LOXL1	2.71616	1.83693	8.40405	9.82e-13	3.08e-11	18.5989
DOK6	-2.71562	-0.588088	-8.9864	6.67e-14	2.95e-12	21.2455
CD6	2.71545	-4.6611	6.37167	9.76e-09	1.09e-07	9.56771
NUDT16P1	2.71394	-5.92549	5.90872	7.25e-08	6.54e-07	7.61002
CLEC17A	2.70869	-6.11383	4.33276	4.08e-05	0.0001899	1.48583
TLE6	2.70863	-6.61079	4.98056	3.38e-06	2.04e-05	3.88249
ANPEP	2.7083	1.65547	8.90053	9.92e-14	4.1e-12	20.855
PLAU	2.70823	-2.07247	7.97187	7.18e-12	1.75e-10	16.6423
ARSJ	2.70818	0.72467	8.72239	2.26e-13	8.55e-12	20.0449
HSPA6	2.70623	1.43375	7.8424	1.3e-11	2.96e-10	16.0584
TMEM196	-2.70592	-3.05906	-4.08421	0.00010104	0.00042666	0.621252
GPR25	2.70541	-6.99781	3.80671	0.00026785	0.00101285	-0.30343
C3orf52	2.70451	-5.89813	4.81912	6.39e-06	3.63e-05	3.26731
IFI30	2.70424	6.43851	13.5795	7.73e-23	1.66e-19	41.4864
CDCP1	2.70393	0.234244	10.2483	2e-16	1.99e-14	26.968
COL22A1	2.7013	1.56657	6.10567	3.11e-08	3.05e-07	8.43612
PLA2G2C	2.7008	-7.00198	3.72359	0.00035583	0.00130295	-0.571607
LINC00605	2.69901	-7.86928	4.64	1.28e-05	6.75e-05	2.5982
KCTD4	-2.69892	-1.49496	-5.4832	4.36e-07	3.28e-06	5.86414
KDELR3	2.69882	0.518396	10.0489	4.98e-16	4.38e-14	26.0676
PADI1	2.69797	-5.94585	4.97751	3.42e-06	2.07e-05	3.87077
GUCY2C	2.69778	-5.1074	6.58485	3.81e-09	4.72e-08	10.4863
S100A11	2.69747	7.18292	14.5471	1.34e-24	9.59e-21	45.4629
USP30-AS1	2.69724	-1.55011	7.99265	6.53e-12	1.61e-10	16.7361
MAST1	-2.69636	1.72449	-10.3994	1e-16	1.1e-14	27.6485
RPL39L	2.69322	1.55182	10.7898	1.69e-17	2.42e-15	29.3997
CDH9	-2.69005	-4.75426	-4.16477	7.56e-05	0.00032997	0.897866
SBK2	2.68944	-7.16462	3.81029	0.00026457	0.00100117	-0.291799
ARPP21	-2.68473	-0.63313	-8.11095	3.79e-12	1e-10	17.2708
MMP7	2.68459	0.563872	4.09402	9.75e-05	0.00041352	0.654757
CCR7	2.68381	-1.65378	8.80234	1.56e-13	6.14e-12	20.4084
CECR1	2.68217	-5.43503	5.4485	5.04e-07	3.72e-06	5.72437
SMAGP	2.68115	-2.85816	6.48279	5.99e-09	7.07e-08	10.0453
SPP1	2.68105	4.72736	7.27805	1.71e-10	2.94e-09	13.5314
GZMB	2.67908	-0.478423	7.57441	4.43e-11	8.75e-10	14.8543
CFLAR-AS1	2.6788	-6.19989	4.5131	2.08e-05	0.00010406	2.13316
LOC286059	2.67839	-6.20218	5.1131	1.99e-06	1.27e-05	4.3956
LOC285084	2.67718	-5.10152	4.38698	3.34e-05	0.00015861	1.67874
LOC284276	2.67431	-4.19657	4.40652	3.1e-05	0.00014879	1.74863
FGF13-AS1	-2.6742	-4.39676	-3.3704	0.00113886	0.00361333	-1.66275
TSKS	2.67199	-4.81003	4.85144	5.63e-06	3.23e-05	3.38959
ZBP1	2.67127	-6.47246	5.4276	5.49e-07	4.01e-06	5.64035
OPCML	-2.67063	-5.52885	-4.69782	1.02e-05	5.53e-05	2.81259
SERPINA1	2.67	-1.29565	11.6785	3.09e-19	7.99e-17	33.3394
VSX1	2.66992	-6.05687	4.19602	6.75e-05	0.00029817	1.00609
BATF	2.66683	0.530637	12.1335	4.09e-20	1.54e-17	35.3267
SQRDL	2.66657	-2.64501	7.90863	9.6e-12	2.26e-10	16.3569
CPXM2	2.6662	-0.196615	5.0575	2.48e-06	1.55e-05	4.1795
AGXT2L1	-2.66466	-7.83501	-5.41263	5.85e-07	4.24e-06	5.58028
AIM1L	2.6645	-5.96887	5.02957	2.78e-06	1.72e-05	4.07138
GFRA1	-2.66223	-7.18206	-6.93577	7.98e-10	1.16e-08	12.0179
CALML6	2.66134	-3.89064	4.59691	1.51e-05	7.83e-05	2.43942
ENHO	-2.66041	3.85173	-8.69811	2.53e-13	9.37e-12	19.9345
AKNAD1	-2.66039	-3.91825	-4.54704	1.83e-05	9.28e-05	2.25679
IL18RAP	2.65997	-2.78393	6.11661	2.96e-08	2.92e-07	8.48232
TMEM176A	2.65981	4.38738	10.7946	1.65e-17	2.4e-15	29.4212
TACSTD2	2.65946	-1.86321	6.46829	6.38e-09	7.47e-08	9.98282
SH3RF2	2.65806	-3.77815	4.18456	7.03e-05	0.00030945	0.966349
ETV7	2.65641	-7.89243	5.6356	2.31e-07	1.85e-06	6.48286
MAP2	-2.65462	2.21352	-8.39659	1.02e-12	3.16e-11	18.565
SEMA3D	-2.65376	-1.7258	-6.14352	2.64e-08	2.62e-07	8.59609
LSP1	2.65253	-0.439319	9.87432	1.11e-15	8.88e-14	25.2779
SBK1	-2.65202	2.24028	-10.0476	5.01e-16	4.38e-14	26.0616
GPR31	2.65027	-6.09278	3.76102	0.00031326	0.00116491	-0.451372
HCN1	-2.64965	-4.80727	-4.31578	4.35e-05	0.00020029	1.42573
CXCL10	2.64953	1.93166	7.78261	1.71e-11	3.76e-10	15.7892
DAPL1	-2.64899	-0.73283	-3.86391	0.00021981	0.00084885	-0.116503
HOXB3	2.64562	-0.988977	5.10175	2.08e-06	1.32e-05	4.35139
ARHGEF35	2.64555	-4.02075	5.38266	6.61e-07	4.73e-06	5.46028
TMEM190	2.64306	-5.69649	3.01496	0.00340443	0.00954661	-2.67656
ALOX15B	2.64291	-5.42396	4.52677	1.97e-05	9.94e-05	2.18288
TMEFF1	-2.64173	-1.87022	-7.17624	2.7e-10	4.44e-09	13.0794
PARVG	2.64099	-4.13298	6.74645	1.86e-09	2.46e-08	11.1888
LINC00570	2.64056	-6.67856	4.30677	4.49e-05	0.00020636	1.3939
TXK	2.64042	-3.82736	6.45621	6.73e-09	7.84e-08	9.93079
HPD	2.63979	-6.74768	4.73411	8.9e-06	4.88e-05	2.94795
HS3ST3A1	2.63953	-2.78274	4.43101	2.83e-05	0.00013716	1.83649
C1orf61	-2.63926	6.80385	-8.48367	6.8e-13	2.25e-11	18.9603
C1S	2.63804	0.741954	9.05794	4.79e-14	2.21e-12	21.5709
H19	2.63618	2.2334	3.36428	0.00116129	0.00367286	-1.68093
GXYLT2	2.63575	0.481186	8.48098	6.89e-13	2.27e-11	18.9481
MT1DP	2.63518	-7.09401	3.72177	0.00035803	0.00130989	-0.577418
MEX3A	-2.63415	2.31811	-11.59	4.58e-19	1.09e-16	32.9503
NUP62CL	2.63375	-6.67696	4.02533	0.00012467	0.00051434	0.42137
PAPL	2.6332	-4.3687	4.52489	1.99e-05	0.0001	2.17605
ANKRD6	-2.63314	-4.37238	-6.28838	1.4e-08	1.51e-07	9.21156
MAPK15	2.63278	-2.76186	3.38746	0.0010784	0.0034498	-1.61188
SFTPC	-2.63212	-5.77578	-3.57443	0.0005867	0.00202675	-1.04213
TWIST2	2.62724	-7.68461	4.16356	7.59e-05	0.00033125	0.893667
C7orf29	2.62665	-1.00403	8.5061	6.13e-13	2.03e-11	19.0621
CD53	2.62597	-6.79021	5.22858	1.24e-06	8.36e-06	4.84838
SPOCD1	2.62577	-3.60755	5.48924	4.26e-07	3.2e-06	5.8885
USH1C	-2.62572	-3.40795	-4.46611	2.48e-05	0.00012194	1.96292
PCOLCE	2.62551	3.86458	8.51204	5.97e-13	1.99e-11	19.0891
DDX11L5	-2.62506	-8.46912	-4.99881	3.14e-06	1.91e-05	3.9527
FHL2	2.62336	-2.72818	6.7335	1.97e-09	2.6e-08	11.1323
CES1P1	2.62316	-7.61472	4.60429	1.47e-05	7.64e-05	2.46655
C5orf49	2.62113	-0.425527	6.02167	4.47e-08	4.23e-07	8.0825
SMCR5	-2.62056	-5.84037	-4.66948	1.14e-05	6.09e-05	2.70732
THBD	2.6203	2.03346	9.88452	1.06e-15	8.57e-14	25.3241
CSDC2	-2.6195	1.71024	-7.11167	3.62e-10	5.77e-09	12.7935
GLCCI1	-2.61948	2.72847	-12.9773	1.02e-21	1.47e-18	38.9518
EPB41	-2.61884	-4.00804	-6.9952	6.11e-10	9.16e-09	12.2794
SRRM4	-2.61854	-2.37073	-5.10726	2.03e-06	1.3e-05	4.37284
FAM71E2	2.61831	-6.83	3.83097	0.00024636	0.00094022	-0.224383
CHRNB2	-2.61676	-0.244973	-7.42086	8.92e-11	1.65e-09	14.1676
HDHD3	2.6167	1.38058	12.5842	5.65e-21	4.26e-18	37.273
ELF4	2.61599	-5.9484	7.33386	1.32e-10	2.34e-09	13.7797
DENND5B-AS1	-2.61551	-4.32703	-4.15312	7.88e-05	0.00034242	0.857637
RUNDC3A	-2.61529	1.35356	-8.40417	9.82e-13	3.08e-11	18.5994
KCNQ2	-2.61439	-1.45875	-5.3357	8.02e-07	5.64e-06	5.27287
CASP8	2.6143	-3.69031	7.38326	1.06e-10	1.92e-09	13.9998
ATP2A3	2.61357	-5.50872	8.87021	1.14e-13	4.65e-12	20.7171
SLAMF8	2.61247	1.22649	10.6929	2.62e-17	3.44e-15	28.966
CEACAM4	2.61241	-1.65302	6.17312	2.32e-08	2.35e-07	8.72142
ADAM12	2.61234	0.785781	8.30532	1.55e-12	4.54e-11	18.1511
KCNE4	2.61129	2.17517	11.0132	6.14e-18	1.06e-15	30.3964
TMEM52	2.61077	-4.14482	3.58953	0.00055805	0.0019387	-0.995125
JPH1	2.61033	-0.850889	6.84803	1.18e-09	1.65e-08	11.6329
MSR1	2.60984	2.64638	11.1181	3.82e-18	6.96e-16	30.8633
ADAM22	-2.60981	-4.57888	-9.97546	6.98e-16	5.95e-14	25.7357
LOC100130155	-2.60966	-6.29364	-3.64779	0.00045949	0.0016303	-0.812438
OSMR	2.60765	2.85011	10.7377	2.14e-17	2.89e-15	29.1665
CCL8	2.6067	-0.0654818	5.9878	5.17e-08	4.82e-07	7.94045
WNK2	-2.60475	-4.06422	-5.53951	3.45e-07	2.65e-06	6.09186
CSRP3	2.60395	-6.70955	3.85676	0.00022534	0.00086814	-0.139979
ELOVL3	2.60234	-4.85018	3.63128	0.00048561	0.00171341	-0.864443
SBSN	2.60049	-5.10466	3.30909	0.0013833	0.00428856	-1.84384
LOC100130417	-2.59923	-3.75234	-3.50452	0.00073842	0.00248266	-1.25783
BNC2	2.59895	-1.2626	11.7247	2.51e-19	6.58e-17	33.5418
LRRIQ1	2.59879	-2.90905	5.0468	2.59e-06	1.61e-05	4.13803
FEV	-2.59778	-3.88293	-3.87054	0.00021481	0.00083327	-0.0947104
ATP13A5	-2.59743	-2.03581	-5.39661	6.25e-07	4.5e-06	5.51611
BDKRB2	2.59715	0.0439024	7.16338	2.87e-10	4.67e-09	13.0224
FAM19A1	-2.59548	-6.76692	-3.91848	0.00018174	0.00071743	0.0636481
PDE2A	-2.59358	-4.90685	-5.42673	5.51e-07	4.02e-06	5.63687
CHI3L2	2.59355	1.51429	6.02909	4.33e-08	4.11e-07	8.11369
MYO1G	2.59272	1.05696	11.8799	1.26e-19	3.98e-17	34.2218
ARPC3	2.59266	-5.09323	3.81501	0.0002603	0.00098712	-0.276433
SALL3	-2.58994	1.66126	-7.62197	3.57e-11	7.2e-10	15.0675
ANGPT1	2.58967	-5.10367	6.09928	3.2e-08	3.12e-07	8.40917
LCTL	2.58955	-7.21459	4.94408	3.9e-06	2.32e-05	3.74249
VMO1	2.58734	-1.22219	7.65388	3.08e-11	6.34e-10	15.2107
NTS	2.58637	-5.08864	2.58669	0.0114251	0.0273557	-3.77586
OASL	2.5845	-1.7015	6.18024	2.25e-08	2.28e-07	8.75159
MYF6	2.58449	-7.00741	3.55099	0.00063394	0.00217112	-1.11482
HOXA13	-2.58188	-3.24617	-3.64173	0.00046893	0.00166104	-0.831563
CRYBA4	2.58095	-4.98718	3.89591	0.00019666	0.00076993	-0.011076
CAMKV	-2.58065	0.478855	-5.42971	5.45e-07	3.98e-06	5.64883
LOC100130776	2.57988	0.739426	9.73077	2.15e-15	1.53e-13	24.6276
GATA6	2.57981	-3.06647	5.15934	1.65e-06	1.08e-05	4.57627
UBE2QL1	-2.57472	-0.307915	-6.33117	1.17e-08	1.28e-07	9.39431
CDX1	2.57395	-5.34204	4.14127	8.23e-05	0.00035575	0.816816
C1orf110	2.57325	-5.18861	3.28389	0.00149745	0.00460329	-1.91756
C15orf54	2.57322	-5.87072	5.06211	2.44e-06	1.53e-05	4.19736
RALYL	-2.57285	-5.99317	-3.76688	0.00030705	0.0011442	-0.432471
CSPG4P1Y	-2.57051	-4.21636	-3.85223	0.0002289	0.00088077	-0.154838
IL22RA1	2.57047	-5.31939	4.19102	6.87e-05	0.0003032	0.988753
KCNE1	2.56995	-6.70485	5.30583	9.07e-07	6.29e-06	5.15407
USP43	-2.56967	-5.77105	-5.13924	1.79e-06	1.16e-05	4.49766
HOXC11	2.56865	-3.80824	2.85121	0.00548751	0.0144776	-3.11323
SMPDL3B	2.56707	-4.30853	5.15225	1.69e-06	1.11e-05	4.54852
SPTBN2	-2.56631	1.91537	-10.6153	3.74e-17	4.64e-15	28.618
ALOX5	2.56521	-5.58071	5.64534	2.22e-07	1.78e-06	6.52266
HOXC9	2.56482	-2.43484	3.32792	0.00130344	0.00407627	-1.7885
LINC00152	2.56268	0.564784	8.40929	9.59e-13	3.03e-11	18.6227
EMR1	2.56199	-7.34937	5.68775	1.85e-07	1.52e-06	6.69631
PHLDA2	2.55973	0.730643	7.67225	2.84e-11	5.88e-10	15.2931
MEGF11	-2.55895	1.11542	-7.64376	3.23e-11	6.6e-10	15.1652
OR56B4	2.55891	-7.04572	3.16194	0.00218548	0.00644636	-2.26804
TNFRSF13B	2.55831	-7.40076	3.89728	0.00019571	0.00076666	-0.006524
SLPI	2.55784	3.14365	6.441	7.2e-09	8.32e-08	9.86536
HMOX1	2.55752	6.00758	10.1317	3.41e-16	3.21e-14	26.4418
OR52K2	2.55712	-4.68444	3.56378	0.00060774	0.00208736	-1.07521
CLEC6A	2.55686	-7.27183	4.13294	8.48e-05	0.00036516	0.788128
PRF1	2.55663	-4.51203	5.07375	2.33e-06	1.46e-05	4.24253
ELAVL3	-2.55634	-2.85456	-6.16551	2.4e-08	2.41e-07	8.68916
TSLP	2.5551	-5.07791	5.06553	2.4e-06	1.51e-05	4.21063
IGFBP3	2.55363	-0.433757	5.46045	4.8e-07	3.56e-06	5.77243
IL7	2.55237	-7.07283	4.98687	3.29e-06	2e-05	3.90675
MAPK13	2.55129	-3.25977	9.31244	1.48e-14	8.05e-13	22.7282
GRIA2	-2.5511	-2.85776	-6.53812	4.69e-09	5.68e-08	10.2841
AIM1	2.55103	0.329803	9.25545	1.93e-14	1.02e-12	22.4691
PDCD1LG2	2.55087	0.504501	10.3363	1.34e-16	1.41e-14	27.3642
HRASLS2	2.55007	-3.99806	3.39919	0.00103866	0.00334054	-1.57684
XCL1	2.54846	-4.90939	4.39762	3.21e-05	0.00015312	1.71678
SLC43A3	2.54667	-4.56243	6.1197	2.93e-08	2.88e-07	8.49539
SPHKAP	-2.54389	-7.61734	-5.23233	1.22e-06	8.25e-06	4.86315
KCNH8	-2.5432	0.292438	-7.77603	1.76e-11	3.86e-10	15.7596
LOC100128420	2.54086	-7.72739	4.33301	4.08e-05	0.00018981	1.4867
TC2N	2.53696	-6.09594	5.824	1.04e-07	9.11e-07	7.25798
VPREB3	2.53657	-3.2066	3.53495	0.00066831	0.00227325	-1.16433
LOC100128993	2.5361	-4.29908	4.39231	3.27e-05	0.00015583	1.69776
TP73-AS1	2.53594	-2.15883	9.58281	4.25e-15	2.67e-13	23.9563
NAMPT	2.53512	6.04098	9.79088	1.63e-15	1.22e-13	24.9
KCNN4	2.53357	0.228632	6.68092	2.49e-09	3.21e-08	10.9033
KLRC4-KLRK1	-2.53357	-8.52896	-5.65376	2.14e-07	1.73e-06	6.55708
RUNX1	2.53205	-5.4499	7.13809	3.21e-10	5.18e-09	12.9104
LOC389332	-2.532	-4.52427	-3.62691	0.00049276	0.00173523	-0.878175
TEX26-AS1	2.53166	-7.49418	4.13755	8.34e-05	0.00035985	0.804007
KYNU	2.5298	-7.50949	4.68071	1.09e-05	5.87e-05	2.74898
PCDH11Y	-2.52965	-7.57503	-4.82362	6.27e-06	3.57e-05	3.28433
NKX3-1	2.52852	-5.65366	6.00893	4.72e-08	4.44e-07	8.02903
FER1L5	2.52649	-4.49081	5.87215	8.48e-08	7.54e-07	7.45782
ZC4H2	-2.52486	-4.59558	-4.55966	1.74e-05	8.89e-05	2.30288
HOXA1	2.52473	-5.94939	4.49943	2.19e-05	0.00010917	2.08352
KIF26A	-2.523	-0.0438378	-7.76808	1.83e-11	3.98e-10	15.7238
POU4F1-AS1	-2.52289	-3.43513	-4.51164	2.09e-05	0.00010458	2.12786
ADAMTS9-AS2	2.52288	-2.00882	6.50938	5.32e-09	6.38e-08	10.16
CDK5R1	-2.5225	2.82555	-10.7595	1.94e-17	2.69e-15	29.2642
EGFL6	2.522	-5.83132	4.71493	9.58e-06	5.22e-05	2.87634
FCGR3A	2.52069	-7.36328	5.42929	5.46e-07	3.98e-06	5.64715
CLRN3	2.52028	-5.00904	3.79611	0.00027779	0.00104604	-0.337878
TMEM257	-2.51835	-1.30778	-5.61725	2.49e-07	1.98e-06	6.40795
ARSI	2.51715	-0.621933	7.1486	3.06e-10	4.97e-09	12.957
CCDC175	2.5154	-5.47349	4.07294	0.0001052	0.00044232	0.582841
SNORA26	-2.51517	-4.99252	-2.6691	0.00913796	0.022615	-3.5752
FGF13	-2.51458	-2.41544	-4.69102	1.05e-05	5.67e-05	2.78729
MYBPC3	2.51432	-3.90034	6.08867	3.35e-08	3.25e-07	8.36444
ENO4	2.51409	-1.92961	5.60483	2.63e-07	2.07e-06	6.35734
HOXB4	2.51388	-1.90324	5.75374	1.4e-07	1.19e-06	6.96763
RASSF9	2.51323	-2.36456	3.63528	0.00047916	0.00169253	-0.851862
CAPN12	2.51282	-3.49488	6.7222	2.07e-09	2.72e-08	11.0831
SEL1L3	2.51175	2.68427	9.70808	2.39e-15	1.66e-13	24.5247
NME8	2.5114	-4.037	5.52019	3.74e-07	2.84e-06	6.01362
DPF1	-2.5112	-3.04794	-6.38998	9e-09	1.01e-07	9.64619
PLBD1	2.51042	1.83133	11.8991	1.16e-19	3.71e-17	34.3054
SMIM1	2.50961	-2.58527	3.78575	0.00028784	0.00107914	-0.371443
MS4A6E	2.50775	-6.4853	3.51257	0.00071924	0.00242614	-1.23317
ATP2B2	-2.50748	-5.33512	-6.20731	2e-08	2.06e-07	8.86647
CSF3R	2.50577	-5.56268	6.59576	3.63e-09	4.5e-08	10.5335
EPYC	2.50563	-7.2583	3.2368	0.0017347	0.00524559	-2.05411
LOC100132215	2.50324	-7.17404	4.51794	2.04e-05	0.00010227	2.15075
HMSD	2.5031	-1.67157	3.38373	0.00109135	0.00348292	-1.62301
GBP1P1	2.50056	-0.981841	6.3634	1.01e-08	1.13e-07	9.53226
EPN2-AS1	-2.50022	-5.55906	-3.97779	0.00014754	0.00059711	0.261407
UBD	2.49908	2.54728	6.44916	6.94e-09	8.06e-08	9.90046
ULBP1	2.49862	-0.986615	5.65985	2.08e-07	1.69e-06	6.58199
GZMA	2.49775	0.492424	6.80302	1.45e-09	1.97e-08	11.4359
FLJ37505	2.49669	-5.64017	3.71168	0.0003705	0.00134998	-0.609684
LOC729987	2.49329	-5.42853	3.80271	0.00027156	0.00102546	-0.316447
LIMS3-LOC440895	2.49271	-5.97956	4.70292	1e-05	5.45e-05	2.83157
CLEC4F	-2.49217	-6.81933	-4.37068	3.55e-05	0.00016758	1.62057
AMER2	-2.49132	-2.44265	-5.7879	1.21e-07	1.05e-06	7.10862
SOCS1	2.49116	0.405978	8.92174	8.99e-14	3.78e-12	20.9514
CPZ	2.49091	-6.23112	4.4969	2.21e-05	0.00011012	2.07435
C20orf203	-2.48941	-3.43373	-7.02175	5.43e-10	8.23e-09	12.3964
GLRA3	-2.48924	-8.13153	-5.46784	4.65e-07	3.47e-06	5.80222
SPIRE1	-2.48839	-5.54573	-6.1362	2.72e-08	2.7e-07	8.56511
MTRNR2L4	-2.48795	-4.95954	-4.20455	6.54e-05	0.00028982	1.03572
ZBBX	2.4879	-6.96373	4.55214	1.79e-05	9.13e-05	2.27542
LINC00617	-2.48769	-3.11216	-3.87468	0.00021174	0.00082285	-0.0810781
C2orf48	-2.48655	-3.16884	-3.69811	0.0003879	0.00140599	-0.652943
C15orf56	2.48513	-4.9047	4.70563	9.93e-06	5.4e-05	2.84169
ROR2	2.48389	-1.57336	5.15646	1.67e-06	1.09e-05	4.56502
STC1	2.48379	1.59903	7.3119	1.46e-10	2.56e-09	13.6819
SLITRK2	-2.48322	-5.71434	-5.84205	9.64e-08	8.49e-07	7.33282
C17orf64	2.48214	-5.7405	3.5763	0.00058308	0.00201654	-1.03633
LOC441666	-2.48116	-0.932832	-7.86054	1.2e-11	2.75e-10	16.1401
SLFN14	2.48013	-6.63823	3.59209	0.00055334	0.0019239	-0.987163
EID3	2.47972	-0.716197	7.1635	2.86e-10	4.67e-09	13.0229
LILRA6	2.47971	-5.95737	4.58986	1.55e-05	8.02e-05	2.41354
CD52	2.47891	2.23473	9.27369	1.77e-14	9.46e-13	22.552
RPS2P32	2.47759	-0.606697	6.72619	2.04e-09	2.67e-08	11.1004
CCL5	2.47738	-1.21391	6.16491	2.4e-08	2.41e-07	8.68664
PLP2	2.47641	4.79499	9.80936	1.5e-15	1.13e-13	24.9837
NEDD9	2.47636	-3.98424	6.64133	2.97e-09	3.76e-08	10.7312
C7	2.47618	0.476373	5.84882	9.37e-08	8.26e-07	7.36089
ZAR1	2.47524	-5.58944	3.60413	0.00053163	0.00185621	-0.949553
TGFBI	2.47475	5.83821	9.58709	4.17e-15	2.63e-13	23.9758
IL1R1	2.47317	2.25621	8.91511	9.27e-14	3.88e-12	20.9213
LPAR4	-2.47238	-2.17255	-5.44136	5.19e-07	3.82e-06	5.69562
CHD7	-2.47208	2.79423	-13.7289	4.1e-23	1.26e-19	42.1082
INSL5	2.47167	-4.36662	3.54721	0.00064188	0.00219131	-1.12648
HOXC8	2.4715	-3.39255	3.25776	0.00162503	0.00494948	-1.99351
PLAGL1	2.4714	-6.04873	6.19855	2.08e-08	2.13e-07	8.82927
ST8SIA2	-2.47074	-1.728	-4.86868	5.26e-06	3.04e-05	3.45499
NKX2-4	-2.47015	-6.88179	-3.12557	0.00244191	0.00711101	-2.37055
SCN3A	-2.46957	-4.46739	-6.99818	6.03e-10	9.05e-09	12.2925
ADAMTS2	2.46773	0.415863	8.21921	2.3e-12	6.5e-11	17.7609
SLC2A9	2.46758	-4.00308	5.55468	3.24e-07	2.5e-06	6.15339
ELAVL4	-2.46649	-6.14159	-4.14616	8.08e-05	0.0003503	0.833657
RGS7BP	-2.46491	-3.5847	-5.30114	9.25e-07	6.4e-06	5.13544
DIRAS3	2.46457	2.53193	7.70441	2.45e-11	5.17e-10	15.4375
SHROOM3	2.46413	-0.27427	8.93169	8.59e-14	3.63e-12	20.9967
C1QL1	-2.46408	5.60487	-7.18323	2.62e-10	4.31e-09	13.1104
PTPN6	2.46388	-4.7774	6.30233	1.32e-08	1.43e-07	9.2711
CCDC109B	2.46352	3.46554	12.5191	7.51e-21	5.21e-18	36.9932
STH	-2.46324	-5.20712	-3.02602	0.00329434	0.00926691	-2.64636
COPZ2	2.46268	3.10556	12.2562	2.38e-20	1.07e-17	35.8589
AMBP	2.46167	-5.84363	3.71011	0.00037247	0.00135601	-0.614689
PDZRN4	-2.46157	-5.1667	-5.32095	8.53e-07	5.94e-06	5.21415
TLR8	2.46137	-0.653471	7.05795	4.61e-10	7.14e-09	12.5561
DGCR9	-2.46081	-0.612757	-7.67007	2.86e-11	5.93e-10	15.2833
ZNF99	-2.46006	-5.0277	-5.05018	2.56e-06	1.59e-05	4.15112
KRT8	2.45946	-6.95335	4.48364	2.32e-05	0.00011524	2.0263
CSMD1	-2.45938	-1.3388	-6.31039	1.28e-08	1.39e-07	9.30551
CHDC2	2.45878	-6.62009	3.61842	0.00050692	0.00177975	-0.904814
PLAC8	2.45771	-6.58402	4.35641	3.74e-05	0.00017552	1.56977
SLC16A11	2.45755	-2.18389	4.75482	8.21e-06	4.54e-05	3.02544
STAP1	2.45659	-3.83936	4.07326	0.00010508	0.00044189	0.583956
DHH	2.45644	-2.91327	5.27071	1.05e-06	7.17e-06	5.01482
CLEC2B	2.45519	2.18518	12.7292	3e-21	2.69e-18	37.8944
KHDC3L	-2.45429	-5.2309	-3.35031	0.0012141	0.003823	-1.72237
IFITM3	2.45415	4.70387	11.3197	1.54e-18	3.15e-16	31.7571
C6orf132	2.45321	-5.24676	5.52858	3.61e-07	2.76e-06	6.04755
C1orf173	2.45294	-0.560839	4.97622	3.43e-06	2.07e-05	3.86578
CCDC120	-2.45289	-4.69518	-5.93797	6.4e-08	5.85e-07	7.73204
DNAH9	2.4528	-2.03545	6.86609	1.09e-09	1.53e-08	11.712
CCL28	2.45276	-4.27168	3.39308	0.00105918	0.00339741	-1.5951
TEKT5	2.45233	-4.15714	4.25761	5.39e-05	0.0002429	1.22096
MYCBPAP	2.45212	-1.88035	7.09072	3.98e-10	6.28e-09	12.7009
TEKT1	2.45204	-1.43837	3.91858	0.00018168	0.00071731	0.0639788
CLIC1	2.45008	6.43989	14.5802	1.17e-24	9.59e-21	45.5966
SLAMF1	2.44983	-6.96848	4.47292	2.42e-05	0.00011917	1.98755
STPG1	2.44865	-5.15425	5.03805	2.68e-06	1.66e-05	4.10417
PNLIPRP3	2.44862	-6.41125	3.56525	0.0006048	0.00208025	-1.07065
HTRA3	2.44849	1.1348	8.10794	3.84e-12	1.02e-10	17.2572
C1RL	2.44802	2.7812	12.962	1.09e-21	1.47e-18	38.8866
TNS4	2.44761	-6.70871	4.6681	1.15e-05	6.12e-05	2.7022
H2AFY2	-2.44675	2.51462	-9.73096	2.15e-15	1.53e-13	24.6284
MRC2	2.44663	4.64426	12.3213	1.79e-20	8.74e-18	36.1403
MPO	2.44628	-3.726	4.34894	3.84e-05	0.00017995	1.54322
APCDD1L-AS1	2.44476	-3.84362	4.93689	4.01e-06	2.38e-05	3.71497
TIMD4	2.44452	-7.10215	4.11159	9.16e-05	0.00039178	0.714852
OR51E1	2.44286	-1.26176	5.66737	2.02e-07	1.64e-06	6.61278
NAT1	2.44248	-5.23023	5.54209	3.41e-07	2.63e-06	6.10233
CTSZ	2.44217	6.51325	14.4167	2.3e-24	1.23e-20	44.9339
JAK3	2.44137	1.15527	11.2911	1.75e-18	3.45e-16	31.6306
P2RX1	2.44083	-2.78312	6.37772	9.5e-09	1.07e-07	9.59361
LRRC2	2.43909	-0.145222	5.69118	1.83e-07	1.5e-06	6.7104
GPNMB	2.4382	0.230945	5.98705	5.18e-08	4.83e-07	7.93733
CDH22	-2.43805	-1.38277	-5.05992	2.46e-06	1.54e-05	4.18887
CLCA2	2.43631	-4.79538	4.34731	3.87e-05	0.00018092	1.53744
GABRQ	-2.43608	-1.60008	-4.014	0.00012979	0.0005324	0.383126
CELF4	-2.43601	-6.2453	-4.41234	3.04e-05	0.00014594	1.76948
HTR1A	-2.43523	-5.64774	-3.21177	0.00187471	0.00561526	-2.12607
TULP1	2.43478	-6.46414	3.63862	0.00047384	0.00167676	-0.841352
RGN	2.43326	-3.9128	5.02172	2.86e-06	1.76e-05	4.04106
LRRTM3	-2.43313	0.531329	-6.62385	3.21e-09	4.02e-08	10.6554
KPNA7	2.4326	-6.42296	3.51512	0.00071325	0.00240705	-1.22533
CLIC3	2.4319	-2.12436	4.91385	4.4e-06	2.58e-05	3.62695
MASP1	-2.43186	-0.623496	-6.09942	3.19e-08	3.12e-07	8.40974
TMEM151B	-2.43055	0.370102	-6.05897	3.8e-08	3.66e-07	8.23932
LOC415056	-2.42941	-6.21521	-3.46731	0.00083363	0.00275452	-1.37136
C9orf64	2.42926	1.82831	11.3759	1.2e-18	2.52e-16	32.0057
NKD1	-2.4292	1.1653	-8.37733	1.11e-12	3.41e-11	18.4776
FOXE1	-2.42815	-6.34942	-2.93154	0.00435129	0.0118254	-2.90148
TNFRSF11B	2.42783	0.590208	7.34838	1.24e-10	2.21e-09	13.8443
INSM1	-2.42741	1.84079	-5.98805	5.16e-08	4.81e-07	7.9415
GPC2	-2.42696	2.08703	-9.77842	1.73e-15	1.27e-13	24.8435
FAM172BP	2.4255	-6.03071	4.08769	9.98e-05	0.00042202	0.63314
ACAP1	2.42464	-0.0156323	12.6084	5.08e-21	4.05e-18	37.3768
EFEMP2	2.42348	0.441999	9.33219	1.35e-14	7.48e-13	22.8179
C1orf189	2.42257	-2.43926	3.55313	0.00062948	0.00215652	-1.10819
FAP	2.41653	0.954115	7.97586	7.05e-12	1.72e-10	16.6603
LINC00698	-2.4164	-3.5639	-3.40752	0.00101124	0.00326359	-1.55186
COL5A2	2.41569	4.08709	8.02444	5.64e-12	1.42e-10	16.8797
LOC100507600	2.41545	-7.29894	4.07694	0.0001037	0.00043688	0.596477
SPON2	2.41269	-2.44697	5.12739	1.87e-06	1.21e-05	4.45136
AGBL2	2.41208	-1.84496	6.33481	1.15e-08	1.26e-07	9.4099
GTSF1	2.41171	-1.5799	5.41974	5.68e-07	4.13e-06	5.60882
MGC2889	-2.41106	-1.73384	-6.13625	2.72e-08	2.7e-07	8.56534
ZNF724P	-2.41076	-1.73677	-4.64926	1.23e-05	6.53e-05	2.63244
PDE6G	2.41004	-3.7316	5.23076	1.23e-06	8.29e-06	4.85697
SAPCD2	-2.41	2.20275	-10.8983	1.03e-17	1.64e-15	29.8844
LINC00160	2.40988	-8.3072	4.22406	6.09e-05	0.00027164	1.10365
TLX1	-2.40944	-7.53374	-4.00128	0.00013578	0.00055389	0.340293
DPCR1	2.40929	-6.38725	3.79812	0.00027587	0.00103973	-0.331331
AEBP1	2.40875	5.5927	8.9597	7.55e-14	3.28e-12	21.1241
IRX1	-2.40855	1.27948	-3.93353	0.00017241	0.00068524	0.11363
OR4K2	-2.40788	-6.61422	-2.97073	0.00387972	0.0106925	-2.79646
IL11	2.40773	-4.91954	3.81337	0.00026178	0.00099185	-0.281787
KIAA1257	2.4071	-2.4816	5.70356	1.73e-07	1.43e-06	6.7612
LOC100288346	-2.40691	-1.83683	-5.79793	1.16e-07	1.01e-06	7.15007
TTC12	2.40603	0.682028	8.33605	1.34e-12	4.02e-11	18.2904
HCK	2.40378	-6.41992	4.69869	1.02e-05	5.52e-05	2.81583
KCNH7	-2.40247	-4.01674	-5.18584	1.48e-06	9.79e-06	4.68022
IL15RA	2.40146	-4.39968	5.64424	2.23e-07	1.79e-06	6.51815
LOC285878	-2.40098	-6.83385	-3.51282	0.00071865	0.00242453	-1.2324
CLDN4	2.40044	-2.22696	5.57773	2.94e-07	2.29e-06	6.247
CD69	2.39943	0.61935	5.82102	1.05e-07	9.21e-07	7.24564
ITGA3	2.39894	-0.446425	7.19545	2.48e-10	4.11e-09	13.1646
EYA4	2.39847	-6.10903	4.09614	9.68e-05	0.00041088	0.661992
CYP27C1	-2.39763	-1.74523	-6.65093	2.85e-09	3.62e-08	10.7729
LYZ	2.39432	4.6354	10.0495	4.97e-16	4.38e-14	26.0702
KCNMB2-IT1	2.39387	-7.68318	2.97824	0.00379496	0.0104952	-2.77621
PDGFRL	2.39386	-0.2878	9.18109	2.71e-14	1.36e-12	22.131
FAM90A25P	2.39162	-4.19281	4.8905	4.82e-06	2.81e-05	3.53795
ASS1	2.39091	-3.54969	5.10776	2.03e-06	1.3e-05	4.37482
PF4	2.39089	-4.56188	3.38543	0.00108546	0.0034667	-1.61797
LINC00684	-2.39002	-6.12461	-3.12594	0.00243919	0.00710405	-2.36952
FAM159A	2.38951	-1.35274	5.39305	6.34e-07	4.55e-06	5.50184
ZNF215	2.38899	-3.18684	6.40344	8.49e-09	9.65e-08	9.70395
RAB33A	-2.38862	2.43917	-9.36694	1.15e-14	6.49e-13	22.9759
ALPK1	2.38782	-6.40681	5.70239	1.74e-07	1.44e-06	6.75638
FUT9	-2.38694	0.270992	-5.72404	1.59e-07	1.33e-06	6.84535
TRHDE-AS1	-2.38615	-5.9831	-3.53411	0.00067015	0.00227807	-1.16691
CARD16	2.38559	1.36556	10.3016	1.56e-16	1.59e-14	27.2082
SHANK2	-2.38519	-5.60136	-4.48104	2.34e-05	0.00011619	2.01691
MT1M	2.38475	3.15712	7.68313	2.7e-11	5.62e-10	15.342
TMEM132C	-2.38392	-0.0941135	-4.62366	1.36e-05	7.14e-05	2.53789
SLC9A7P1	2.38375	-2.20093	6.41316	8.13e-09	9.27e-08	9.74572
LOC254099	2.37698	-7.07562	3.60937	0.00052244	0.00182797	-0.933162
ADM	2.37602	3.68693	7.11846	3.51e-10	5.62e-09	12.8236
ISLR	2.37501	-1.1943	6.90968	8.97e-10	1.28e-08	11.9033
DIRC1	2.37482	-7.69542	3.76629	0.00030766	0.00114568	-0.434351
LOC100132735	2.37448	-6.08317	3.80732	0.00026729	0.00101093	-0.301463
ASIC4	-2.37438	1.82181	-5.65202	2.15e-07	1.74e-06	6.54997
MUC22	2.37249	-6.86113	2.99242	0.00363941	0.0101067	-2.73783
CCDC144C	-2.37241	-3.19741	-7.88678	1.06e-11	2.47e-10	16.2584
HR	-2.37214	-3.72465	-5.5077	3.94e-07	2.98e-06	5.96309
ADAMTS14	2.37199	-6.38204	5.40866	5.94e-07	4.3e-06	5.56439
ISG20	2.37157	2.10602	11.3403	1.4e-18	2.93e-16	31.8483
LOC84931	2.36853	-7.58172	3.4504	0.00088061	0.00288887	-1.42264
KLF5	2.36828	-5.04296	5.73451	1.52e-07	1.28e-06	6.88845
SMIM3	2.36825	3.73569	10.6578	3.08e-17	3.89e-15	28.8087
CPLX1	-2.36798	1.57518	-7.46856	7.18e-11	1.36e-09	14.3806
ASCL5	-2.36551	-4.33544	-3.93875	0.00016928	0.00067405	0.131
HOXD3	-2.36522	-0.20443	-4.43427	2.8e-05	0.00013574	1.8482
KIAA1644	-2.36493	-1.12566	-5.34027	7.88e-07	5.55e-06	5.29108
ETV4	2.3647	-5.20561	4.57759	1.63e-05	8.37e-05	2.36855
DEFA4	2.3644	-7.33237	2.89116	0.00489214	0.0130851	-3.00853
COL8A2	2.36353	1.33214	9.49227	6.45e-15	3.85e-13	23.5453
CLEC7A	2.36347	-4.59384	6.94595	7.63e-10	1.11e-08	12.0627
SLC10A6	2.36266	-2.23931	4.47973	2.36e-05	0.0001166	2.01217
MIR155HG	2.35952	-0.356316	8.80251	1.56e-13	6.14e-12	20.4092
SYNC	2.35884	-2.39071	8.21746	2.32e-12	6.53e-11	17.7529
IZUMO1	-2.35852	-4.65307	-3.93637	0.0001707	0.00067931	0.123103
ITGAD	2.35824	-3.77846	4.03538	0.00012029	0.00049765	0.455339
S100A14	2.35616	-4.53403	3.7157	0.00036548	0.00133395	-0.596825
FAM181B	-2.35575	4.25107	-7.54133	5.15e-11	1.01e-09	14.7061
KRT86	2.35553	-3.87478	5.00112	3.11e-06	1.9e-05	3.9616
APOA2	2.35362	-7.7139	3.37279	0.00113019	0.00358874	-1.65562
SLC8A2	-2.35348	-1.23761	-5.64925	2.18e-07	1.76e-06	6.53865
HLA-DPA1	2.35125	-6.25069	4.2618	5.3e-05	0.0002397	1.23565
ALPK2	2.35111	-1.07436	4.78364	7.34e-06	4.12e-05	3.13362
EMR2	2.35064	-4.08138	6.37441	9.64e-09	1.08e-07	9.57946
LOC643802	2.34995	-5.49569	3.45897	0.00085649	0.0028192	-1.39666
IFNB1	2.34927	-7.44792	3.12032	0.00248118	0.0072117	-2.38528
FRRS1L	-2.34912	-0.752919	-3.95728	0.0001586	0.00063589	0.192802
VNN2	2.34886	-6.394	4.05229	0.00011325	0.00047167	0.512666
FZD7	2.34882	2.75866	9.12965	3.44e-14	1.67e-12	21.8971
NXF4	-2.34717	-6.67202	-4.25533	5.43e-05	0.00024468	1.21296
GPR18	2.34715	-7.70721	4.58173	1.6e-05	8.25e-05	2.38369
LDLRAD2	2.34696	-3.36641	6.39351	8.87e-09	1e-07	9.66133
KCNJ9	-2.34652	1.43385	-6.55015	4.45e-09	5.41e-08	10.3361
VWC2L	-2.34633	-3.61372	-2.97539	0.00382694	0.0105714	-2.7839
GLP1R	-2.34455	-5.2253	-3.62978	0.00048804	0.00172108	-0.86914
LOC158435	-2.34426	-5.83328	-4.03512	0.0001204	0.00049778	0.454482
OPLAH	2.34317	0.738929	11.2072	2.56e-18	4.82e-16	31.2585
FAM106CP	-2.34245	-5.15233	-4.21899	6.2e-05	0.00027626	1.08597
SEZ6	-2.34187	-3.95761	-4.75794	8.11e-06	4.49e-05	3.03713
LOC100505806	2.34106	0.480258	7.31254	1.46e-10	2.55e-09	13.6848
KLHL7	-2.34092	-3.34292	-5.97421	5.48e-08	5.09e-07	7.88354
PPM1E	-2.34022	-4.06536	-6.02245	4.45e-08	4.21e-07	8.08578
STMN2	-2.33984	-1.64164	-3.7001	0.0003853	0.00139775	-0.646611
RDH10	2.33941	3.74675	9.41232	9.33e-15	5.41e-13	23.1821
ATL1	-2.33861	-3.43138	-6.81921	1.35e-09	1.85e-08	11.5067
STEAP1	2.33778	0.31351	6.94846	7.54e-10	1.1e-08	12.0737
TYMP	2.33772	0.136538	12.2854	2.09e-20	9.99e-18	35.9852
BEX1	-2.33765	5.49148	-6.42513	7.72e-09	8.86e-08	9.79713
VSIG4	2.33721	-1.76712	9.98358	6.72e-16	5.76e-14	25.7724
GABRA3	-2.33703	0.325302	-4.70356	1e-05	5.44e-05	2.83399
LAIR2	2.33607	-2.33153	7.07329	4.3e-10	6.73e-09	12.6239
RASL10A	-2.33585	1.08639	-7.17082	2.77e-10	4.54e-09	13.0554
LGALS1	2.33532	8.00115	12.0195	6.77e-20	2.35e-17	34.8308
SLCO5A1	-2.33473	-7.37088	-5.11497	1.97e-06	1.26e-05	4.40292
GSTO1	2.33438	-3.49964	4.8726	5.18e-06	3e-05	3.46985
SFRP4	2.3336	2.68481	7.26775	1.79e-10	3.07e-09	13.4856
CCDC65	2.33352	-5.8341	3.6391	0.00047308	0.00167463	-0.839849
ACP5	2.33318	-3.93258	5.52715	3.63e-07	2.77e-06	6.04179
LOC645638	2.33303	-3.91001	3.90562	0.0001901	0.00074698	0.0210561
PAX1	-2.33085	-8.34443	-5.21291	1.33e-06	8.86e-06	4.78664
DSG2	2.33038	-1.1663	5.50811	3.93e-07	2.98e-06	5.96474
WBSCR28	2.33024	-6.30877	2.65051	0.00961428	0.0236495	-3.62094
SHOX2	2.33017	-5.02753	4.3798	3.43e-05	0.00016245	1.65309
NET1	-2.32965	-2.39308	-7.3669	1.14e-10	2.05e-09	13.9269
CST7	2.32841	0.345629	9.72637	2.19e-15	1.54e-13	24.6076
LOC147646	2.328	-2.93815	4.49564	2.22e-05	0.00011062	2.06977
FOXN4	-2.32726	-2.68365	-4.48607	2.3e-05	0.00011431	2.03512
C21orf62	2.32651	-3.32677	4.95923	3.67e-06	2.2e-05	3.80057
TLR2	2.32601	2.95928	10.5827	4.34e-17	5.27e-15	28.4718
LINC00839	-2.32584	1.10814	-5.72526	1.58e-07	1.32e-06	6.85039
VENTX	2.32498	-0.22425	8.21964	2.3e-12	6.5e-11	17.7628
CHRNA9	2.32373	-0.0759991	4.10515	9.37e-05	0.0003996	0.692821
LOC100287314	2.3222	-1.70537	6.96088	7.13e-10	1.05e-08	12.1283
EEF1DP3	-2.3213	-4.40262	-3.22379	0.00180619	0.00543423	-2.09155
C4BPA	2.32106	-5.7937	3.06003	0.00297619	0.00847848	-2.55295
KNCN	2.32089	-6.16812	2.90558	0.00469234	0.0126254	-2.97045
FAM129A	2.31992	2.55276	10.6178	3.69e-17	4.62e-15	28.6293
LOC388813	2.31973	-6.88663	3.41838	0.00097652	0.00316486	-1.51924
RCAN3	2.31826	-6.47658	4.96411	3.6e-06	2.16e-05	3.81931
CTTNBP2	-2.31823	2.35491	-10.1081	3.8e-16	3.49e-14	26.3351
C1orf106	-2.31788	-5.75985	-5.08471	2.23e-06	1.41e-05	4.28509
SLC25A24	2.31785	-2.64726	5.6801	1.91e-07	1.57e-06	6.66496
RASSF10	2.31518	-4.33397	3.08984	0.00272098	0.00783349	-2.47037
SOD2	2.31464	6.07698	6.62783	3.15e-09	3.96e-08	10.6726
C1orf127	2.31381	-3.82151	5.29408	9.52e-07	6.57e-06	5.10742
KCNIP4	-2.31285	-3.11061	-3.68341	0.00040764	0.00146837	-0.699701
MX2	2.31042	1.70458	9.08043	4.32e-14	2.01e-12	21.6732
NRXN1	-2.30937	-3.92482	-5.74533	1.45e-07	1.23e-06	6.933
KLHL23	-2.30898	-4.1188	-6.50228	5.49e-09	6.55e-08	10.1293
ATP6V0D2	2.30837	-2.97243	4.04576	0.00011593	0.00048138	0.4905
INHBA	2.30736	-0.0704042	5.79075	1.2e-07	1.03e-06	7.12039
TNFRSF13C	-2.30726	-2.00439	-5.32892	8.25e-07	5.78e-06	5.24588
HFM1	-2.30689	-1.23822	-7.35503	1.2e-10	2.15e-09	13.874
RAB27A	2.30686	-4.4498	6.4245	7.74e-09	8.87e-08	9.7944
RPLP0P2	2.30629	-2.38697	6.83815	1.24e-09	1.72e-08	11.5896
PVRL4	2.30532	-3.38768	5.77034	1.31e-07	1.12e-06	7.03613
EPHA1	2.30502	-3.10508	6.39966	8.63e-09	9.8e-08	9.68775
HEPH	2.30488	-5.25977	6.28414	1.43e-08	1.53e-07	9.19347
TUBA4B	2.30432	-7.19943	2.9746	0.00383584	0.0105906	-2.78603
SMPD3	-2.30381	0.515611	-8.3821	1.09e-12	3.36e-11	18.4993
TMEM71	2.30356	-1.90001	5.96982	5.58e-08	5.17e-07	7.86516
CLCA3P	2.30235	-7.50768	4.54181	1.86e-05	9.43e-05	2.2377
PTPN7	2.3023	-6.32142	5.04308	2.63e-06	1.63e-05	4.12363
IL2RG	2.30136	1.49675	10.7049	2.49e-17	3.3e-15	29.0196
CASKIN1	-2.29995	0.562804	-8.51137	5.99e-13	1.99e-11	19.0861
MYCL1	-2.29881	-2.83582	-6.78491	1.57e-09	2.11e-08	11.3567
PINLYP	2.29687	-2.77735	5.23312	1.22e-06	8.22e-06	4.86628
37865	-2.29644	2.81838	-8.23617	2.13e-12	6.07e-11	17.8377
LRRC16B	-2.29607	0.195518	-10.7482	2.04e-17	2.78e-15	29.2133
DKFZp434J0226	-2.29593	-3.92489	-3.42187	0.00096563	0.00313191	-1.50876
SLC17A6	-2.29555	-3.86759	-3.45994	0.0008538	0.00281121	-1.39372
PLEK2	2.29542	0.143567	9.03573	5.31e-14	2.42e-12	21.4699
CFH	2.29523	1.98105	8.72004	2.28e-13	8.6e-12	20.0342
PDGFRA	-2.29488	4.21667	-6.27542	1.49e-08	1.59e-07	9.15627
CD24	-2.2947	4.70129	-5.44977	5.01e-07	3.7e-06	5.72947
FCGR3B	2.29455	-4.90994	5.04928	2.57e-06	1.6e-05	4.14766
MMP3	2.29383	-3.50833	3.65886	0.00044275	0.00157975	-0.777498
FABP1	2.29319	-7.33419	2.9608	0.0039945	0.0109736	-2.82317
ASXL3	-2.29258	-1.22419	-6.27239	1.51e-08	1.6e-07	9.14336
TREML4	2.29249	-5.90379	3.88513	0.00020418	0.00079635	-0.0466483
SRRM3	-2.29165	0.601643	-6.85746	1.13e-09	1.59e-08	11.6742
SVOPL	2.29035	-7.82319	4.20627	6.5e-05	0.00028812	1.04172
BHLHE40	2.28986	4.5786	10.9659	7.6e-18	1.25e-15	30.1857
LTBP2	2.28933	1.62972	10.1948	2.55e-16	2.48e-14	26.7266
CRMP1	-2.28891	0.3092	-8.63066	3.45e-13	1.23e-11	19.628
IGFL3	2.28863	-6.54272	3.25631	0.00163241	0.00496914	-1.99771
BZW1	2.28811	-7.05848	5.45629	4.88e-07	3.62e-06	5.75568
LRRN1	-2.28722	3.68746	-8.72625	2.22e-13	8.42e-12	20.0625
PCDHA2	-2.28701	-7.34371	-4.92147	4.27e-06	2.52e-05	3.65604
NPTX2	2.28646	1.45987	3.71648	0.00036451	0.00133088	-0.594331
CAV2	2.28626	-5.31473	5.70359	1.73e-07	1.43e-06	6.7613
BCL3	2.28577	2.85839	10.0754	4.41e-16	3.98e-14	26.1875
RIN1	2.28554	1.58215	9.67922	2.73e-15	1.84e-13	24.3938
LOC100288524	2.28543	-7.42617	3.47419	0.00081519	0.00270187	-1.35042
GPRC5A	2.28468	-0.0536153	6.69544	2.34e-09	3.02e-08	10.9665
CGB7	2.28392	-6.56917	3.12975	0.00241107	0.0070317	-2.35882
THEM5	2.28218	-3.28082	3.98844	0.00014209	0.0005768	0.297132
C19orf69	2.28106	-3.49663	4.525	1.99e-05	0.0001	2.17643
MYCBP2-AS1	-2.28058	-6.62666	-3.23552	0.00174159	0.00526421	-2.05778
CHRFAM7A	2.27844	-6.03385	5.01099	2.99e-06	1.83e-05	3.99964
XKR8	2.27747	1.30285	11.5893	4.6e-19	1.09e-16	32.9471
IL21R	2.27738	-6.76308	4.75583	8.18e-06	4.52e-05	3.02922
TNFAIP8	2.27725	-3.55917	6.37357	9.68e-09	1.08e-07	9.57584
MINPP1	-2.27666	-5.90753	-5.58853	2.81e-07	2.21e-06	6.29095
WWTR1-AS1	2.27563	-3.82682	5.46181	4.77e-07	3.55e-06	5.77792
GPR77	2.27517	-4.38833	4.22829	6e-05	0.00026781	1.11841
P4HA3	2.27512	-0.641906	6.5836	3.84e-09	4.74e-08	10.4809
POLR3H	-2.27459	-6.73083	-6.18903	2.17e-08	2.21e-07	8.78887
SLA	2.27389	-1.23974	7.5362	5.28e-11	1.03e-09	14.6832
RGS1	2.27271	5.51019	6.29107	1.39e-08	1.49e-07	9.22304
TMEM26	2.27182	-1.24974	7.93119	8.66e-12	2.07e-10	16.4587
LOC152225	2.26957	-7.17572	3.69038	0.00039817	0.00143885	-0.677568
GP5	2.26942	-5.66485	4.4125	3.03e-05	0.00014589	1.77003
SOD3	2.26926	2.53018	7.69921	2.51e-11	5.28e-10	15.4142
SH3GL2	-2.26894	2.2581	-5.59366	2.75e-07	2.16e-06	6.31181
AGRP	2.26864	-4.58071	3.66672	0.00043121	0.00154423	-0.752647
CBLN3	2.26737	-1.01594	10.1396	3.29e-16	3.13e-14	26.4774
CRB1	-2.26726	-5.22864	-5.41482	5.79e-07	4.2e-06	5.58909
NCF1C	2.26627	-1.55939	7.55723	4.79e-11	9.42e-10	14.7773
TNFRSF12A	2.26545	4.85172	9.44906	7.88e-15	4.64e-13	23.349
SPEF2	2.26491	-2.59353	5.01433	2.95e-06	1.81e-05	4.01255
RHBDL3	-2.26484	1.74089	-8.36739	1.16e-12	3.55e-11	18.4326
PTPRQ	2.26456	-5.92856	3.85246	0.00022872	0.00088022	-0.154078
CYTIP	2.26431	1.42085	10.8639	1.21e-17	1.88e-15	29.7306
MIR223	2.26325	-7.81832	2.81884	0.00601805	0.0156768	-3.1972
PTGS2	2.26253	0.510089	5.30473	9.11e-07	6.32e-06	5.14969
CTSC	2.26235	3.53465	12.4068	1.23e-20	6.95e-18	36.5099
SLC18A3	-2.26183	-3.92409	-2.99183	0.00364579	0.0101218	-2.73943
LOXL1-AS1	2.25874	-7.90063	4.39232	3.27e-05	0.00015583	1.69782
GRIK2	-2.25793	-2.80653	-6.01977	4.5e-08	4.25e-07	8.07454
GOLT1A	2.25715	-3.02514	3.43852	0.00091511	0.00299244	-1.45856
LOC439990	2.25597	-5.04964	3.9486	0.00016352	0.00065292	0.163842
FBXL16	-2.25549	2.8001	-7.11266	3.6e-10	5.76e-09	12.7979
MT1E	2.25433	5.47062	7.57709	4.38e-11	8.67e-10	14.8663
HIST1H4F	2.25423	-7.53022	3.0384	0.00317508	0.00897373	-2.61246
CPN2	2.25231	-6.9814	3.52572	0.00068888	0.00233438	-1.19276
CNGA3	2.24836	-4.93594	4.43417	2.8e-05	0.00013576	1.84782
NFKBIZ	2.24809	-3.89257	5.83296	1e-07	8.8e-07	7.29514
FHAD1	2.24809	-1.16552	8.3331	1.36e-12	4.06e-11	18.277
GAST	2.24754	-5.06741	3.02502	0.00330422	0.00929349	-2.64911
OR2C1	-2.24753	-4.90894	-3.03984	0.00316147	0.00894148	-2.60851
ZNF670-ZNF695	-2.24741	-5.64895	-3.79891	0.00027512	0.00103741	-0.328771
KLK1	2.24663	-6.60019	2.87875	0.00507043	0.0134953	-3.04118
SH3GL3	-2.2464	-3.16014	-3.66536	0.00043318	0.00154972	-0.756924
ADAMTS20	-2.2455	-4.38545	-4.17107	7.39e-05	0.00032334	0.919633
TMEM246	-2.24492	1.58466	-6.39328	8.87e-09	1e-07	9.66039
KLRB1	2.24419	-0.969903	5.78334	1.24e-07	1.06e-06	7.08979
FXYD6	-2.2435	-5.09691	-4.54527	1.84e-05	9.33e-05	2.25031
RGS22	2.24203	-7.8409	4.34867	3.85e-05	0.00018005	1.54229
CA9	2.242	1.76172	4.24251	5.69e-05	0.00025545	1.16808
PHF16	-2.24184	-5.47077	-6.30706	1.29e-08	1.4e-07	9.29129
CDC45	-2.24109	-5.84956	-4.25193	5.5e-05	0.0002475	1.20105
FLNC	2.24041	-3.24893	5.16143	1.63e-06	1.07e-05	4.58448
MYBPC2	2.24013	-4.27937	4.01195	0.00013074	0.00053576	0.376236
SSC5D	2.2401	-0.887062	7.78681	1.68e-11	3.7e-10	15.8081
LEPREL1	2.23989	-2.38844	7.35655	1.19e-10	2.14e-09	13.8808
SAGE1	2.23981	-6.3267	3.34911	0.00121872	0.00383587	-1.72592
BPIFB3	2.23942	-7.92756	3.48841	0.0007783	0.00259845	-1.30708
TSGA10IP	2.2374	-4.59793	4.13513	8.41e-05	0.00036264	0.795677
LOC253044	-2.23406	-4.91152	-3.84549	0.0002343	0.00089899	-0.176912
CKB	-2.23398	7.21712	-9.0124	5.92e-14	2.68e-12	21.3638
SNAI2	2.23394	1.8903	7.94203	8.24e-12	1.99e-10	16.5076
SPTA1	2.2337	-6.23675	4.41262	3.03e-05	0.00014589	1.77048
DYNLT3	2.23332	3.38562	9.91228	9.33e-16	7.71e-14	25.4498
UTF1	2.23268	-7.16318	3.33196	0.00128685	0.00402847	-1.77657
APOA4	2.23252	-7.36743	2.95577	0.00405386	0.0111197	-2.83668
RTN3	-2.23163	-5.16985	-5.62666	2.4e-07	1.91e-06	6.44635
GAD2	-2.22961	-5.81494	-2.90211	0.00473964	0.0127365	-2.97961
MDFIC	2.22685	-7.75333	5.45153	4.98e-07	3.68e-06	5.73652
FAM157A	2.22659	-6.3679	3.40705	0.00101275	0.00326664	-1.55326
DMRT1	2.22623	-6.54966	3.31071	0.00137624	0.004271	-1.83908
SOX11	-2.22621	2.57377	-7.36721	1.14e-10	2.05e-09	13.9283
SLC25A41	-2.2262	-2.39004	-4.86643	5.3e-06	3.06e-05	3.44645
CLEC12B	2.22603	-5.85584	4.17817	7.2e-05	0.00031568	0.944185
KCNA6	-2.22496	1.2531	-5.24854	1.15e-06	7.77e-06	4.92713
F3	2.22382	2.08752	7.53825	5.23e-11	1.02e-09	14.6923
GABBR2	-2.2237	2.26066	-6.1648	2.41e-08	2.41e-07	8.68615
EFHC2	2.22368	-0.528045	7.05716	4.63e-10	7.15e-09	12.5527
PTRF	2.22356	5.02696	13.685	4.94e-23	1.33e-19	41.9257
GAPT	2.2232	0.576926	8.15991	3.03e-12	8.25e-11	17.4923
SELP	2.22268	-5.12558	3.40675	0.00101374	0.00326923	-1.55417
CD72	2.22255	1.07667	9.32056	1.43e-14	7.8e-13	22.7651
CA14	-2.22209	1.70652	-6.20686	2e-08	2.06e-07	8.86457
LHFPL3	-2.22132	3.72782	-4.47287	2.42e-05	0.00011917	1.98735
PION	2.21994	1.95741	12.4807	8.88e-21	5.64e-18	36.8281
TDO2	2.21885	0.479357	5.27098	1.05e-06	7.16e-06	5.01588
TRPM8	2.21845	-1.06797	5.25857	1.1e-06	7.5e-06	4.96679
CES1	2.21827	-7.03209	3.77132	0.00030242	0.00112831	-0.418121
KLF17	2.21822	-3.20618	4.59085	1.54e-05	8e-05	2.41716
HRK	-2.21797	-5.2252	-4.26325	5.28e-05	0.00023852	1.24073
LGALS8-AS1	2.2175	-6.19754	3.73666	0.00034038	0.00125275	-0.52972
RAB32	2.21645	3.03714	11.9581	8.89e-20	2.99e-17	34.5632
ZNF32-AS1	-2.21496	-1.90323	-4.66215	1.18e-05	6.24e-05	2.68014
LYVE1	2.21389	1.54088	5.94645	6.17e-08	5.67e-07	7.76744
EMILIN2	2.21302	2.00205	8.34686	1.28e-12	3.86e-11	18.3394
MIR221	2.21271	-8.18602	3.03235	0.00323283	0.00911895	-2.62903
ABL2	2.21267	-7.10977	6.14419	2.63e-08	2.62e-07	8.59892
GALNT9	-2.21244	-1.85499	-3.9817	0.00014552	0.00058948	0.274516
EFCAB5	-2.21053	-5.88723	-4.93084	4.11e-06	2.43e-05	3.69185
CA3	2.20993	1.60596	4.32662	4.18e-05	0.00019354	1.46406
LOC389906	-2.20986	0.835835	-10.2699	1.81e-16	1.82e-14	27.0651
LINGO1	-2.20973	3.6223	-8.78495	1.69e-13	6.6e-12	20.3294
C20orf166-AS1	2.20642	-3.9599	3.80756	0.00026707	0.00101026	-0.300673
ADRB3	2.20542	-7.1637	3.45127	0.00087815	0.00288213	-1.42002
RDH8	2.20499	-7.07245	3.21856	0.00183574	0.00551542	-2.1066
CD79B	2.2033	-6.63764	4.08505	0.00010073	0.00042562	0.624119
MKRN3	-2.2023	1.22781	-11.4146	1.01e-18	2.16e-16	32.1771
GPR27	-2.20211	-1.74874	-3.17469	0.00210165	0.00622644	-2.23187
CPQ	2.20152	3.30895	12.8568	1.72e-21	1.95e-18	38.4388
CTNNA3	-2.19933	-7.79462	-4.26929	5.16e-05	0.00023368	1.26193
TNFAIP2	2.19927	3.5962	10.4624	7.51e-17	8.63e-15	27.9316
PPP1R36	2.19927	-1.93734	5.97983	5.35e-08	4.97e-07	7.90706
RBPMS	2.19873	-1.35563	8.11691	3.69e-12	9.82e-11	17.2978
TXLNB	2.19868	-0.0859266	6.66222	2.71e-09	3.46e-08	10.822
SATL1	-2.19539	-4.38957	-3.38175	0.00109829	0.00350143	-1.62893
MSN	2.19476	6.32906	14.8895	3.28e-25	7.04e-21	46.8404
LOC100287177	2.19438	-3.33603	4.19422	6.79e-05	0.00030006	0.99986
FAM3B	2.19373	-6.90281	3.73288	0.00034477	0.0012674	-0.541816
CFI	2.19366	4.56141	9.2511	1.96e-14	1.03e-12	22.4493
APOBEC3G	2.1936	1.67664	12.7417	2.84e-21	2.66e-18	37.9479
TEAD3	2.19357	1.27571	9.30717	1.52e-14	8.21e-13	22.7042
SBF2-AS1	2.19248	-0.708285	6.7588	1.76e-09	2.34e-08	11.2427
CXCL9	2.19213	0.159705	5.46964	4.62e-07	3.45e-06	5.80947
PRSS55	-2.1912	-5.61197	-3.31598	0.00135356	0.00421034	-1.82362
KIAA1217	2.19075	-2.33359	6.66598	2.66e-09	3.41e-08	10.8383
VNN1	2.18903	-1.42592	5.93271	6.54e-08	5.96e-07	7.71005
FOXC2	2.18798	-1.82741	6.36038	1.03e-08	1.14e-07	9.51932
LOC644554	-2.18772	-0.432133	-3.8452	0.00023454	0.00089973	-0.177867
KLHDC7B	2.18716	-1.89432	6.75256	1.81e-09	2.4e-08	11.2154
EDARADD	2.18528	-7.93634	4.33077	4.11e-05	0.00019112	1.47876
EVC	2.18501	0.837704	7.7711	1.8e-11	3.94e-10	15.7374
FBP2	2.18459	-7.55483	3.01758	0.00337807	0.00948136	-2.66942
LOC284751	2.18422	-1.26202	10.6646	2.99e-17	3.82e-15	28.8391
SKAP1	2.18399	-6.89419	3.6864	0.00040355	0.00145598	-0.690201
RASSF5	2.18327	-2.64774	6.92742	8.29e-10	1.2e-08	11.9812
AMICA1	2.18183	-4.99808	3.84198	0.00023716	0.00090849	-0.188383
KRT2	2.18181	-7.00947	2.89592	0.0048254	0.0129339	-2.99599
CEBPD	2.18137	5.48698	9.09442	4.05e-14	1.89e-12	21.7368
GALNT8	-2.18126	-2.21038	-5.47388	4.54e-07	3.39e-06	5.82656
IL1RAPL1	-2.18108	-1.4805	-5.15803	1.66e-06	1.08e-05	4.57118
SCIMP	2.18048	-1.96912	5.30173	9.22e-07	6.39e-06	5.13779
DLG3	-2.17978	-1.99015	-8.73239	2.16e-13	8.22e-12	20.0904
FAM90A2P	2.17958	-6.94621	3.43706	0.00091943	0.00300497	-1.46296
SPATA18	2.17953	-0.733227	5.40142	6.12e-07	4.42e-06	5.53535
PCSK1	2.17951	-3.57206	4.11826	8.94e-05	0.00038317	0.737717
LOC100216479	2.17881	-4.86057	3.90307	0.0001918	0.00075297	0.0126229
RTKN2	-2.178	-0.672874	-7.65428	3.08e-11	6.33e-10	15.2124
IL18R1	2.17677	-5.4611	4.73575	8.84e-06	4.85e-05	2.95407
S100A10	2.17666	6.70175	9.25566	1.92e-14	1.02e-12	22.47
RBM47	2.17644	-1.92627	7.72728	2.2e-11	4.73e-10	15.5403
SNORA2A	-2.17592	-7.32688	-2.61244	0.0106603	0.0257887	-3.71374
ARHGDIG	-2.17527	1.2115	-5.17253	1.56e-06	1.03e-05	4.62797
CYB5R2	2.17491	1.3716	5.41648	5.75e-07	4.18e-06	5.59573
CSPG5	-2.1738	-6.22156	-3.95668	0.00015894	0.00063695	0.190778
OXGR1	2.17325	-4.39406	3.87008	0.00021515	0.0008343	-0.096212
KIAA2022	-2.17319	-1.21411	-4.36963	3.56e-05	0.00016809	1.61683
REG1A	2.17287	-7.03544	2.67252	0.00905273	0.0224299	-3.56676
RRN3P2	2.17263	-2.96442	5.83686	9.85e-08	8.66e-07	7.31127
WDR38	2.17206	-7.29194	2.94286	0.00420996	0.0114933	-2.87127
PPP1R1A	-2.17204	-0.0546576	-4.67447	1.12e-05	6e-05	2.72584
TPRG1	2.17038	-2.54294	7.73578	2.12e-11	4.57e-10	15.5785
SERPINB1	2.16996	-6.18416	4.54516	1.84e-05	9.33e-05	2.24994
ITGA5	2.16991	3.95296	10.1083	3.79e-16	3.49e-14	26.3361
SLC25A21	-2.16927	-4.90707	-3.98014	0.00014632	0.00059251	0.269296
MRGPRE	2.16856	-5.86738	2.69922	0.00841202	0.0210291	-3.50056
STMND1	2.16833	-6.54084	3.00196	0.00353819	0.00987403	-2.71194
CLDN3	2.1683	-5.14356	3.06251	0.00295411	0.00842342	-2.54609
GAREML	-2.16823	-0.263769	-8.33278	1.36e-12	4.06e-11	18.2756
C3	2.16667	7.0313	8.17313	2.85e-12	7.8e-11	17.5522
NPY2R	2.1663	-3.74921	3.76398	0.0003101	0.00115338	-0.441816
NCF2	2.16599	-7.632	4.59917	1.5e-05	7.78e-05	2.44774
GABRG1	-2.16552	-1.92792	-3.48094	0.00079749	0.00265384	-1.32988
MKNK1-AS1	2.16517	-4.05206	4.62208	1.37e-05	7.18e-05	2.53206
PPL	2.16495	-0.820354	5.38215	6.63e-07	4.74e-06	5.45822
ADAMDEC1	2.1632	-5.01553	3.65784	0.00044426	0.00158422	-0.780704
CHL1	2.16195	-1.73947	6.59007	3.73e-09	4.61e-08	10.5089
CLIC6	2.16165	-2.33327	4.9079	4.5e-06	2.64e-05	3.60422
LRFN2	-2.16018	-2.8554	-3.37544	0.00112065	0.00356269	-1.64772
DKFZp686K1684	2.15968	-6.50837	3.41436	0.00098924	0.00320221	-1.53133
MGAT5B	-2.15896	-5.85469	-4.33217	4.09e-05	0.00019021	1.48374
CNFN	2.15895	-1.78812	4.0823	0.00010173	0.00042942	0.61473
SP100	2.15768	1.1215	13.6116	6.75e-23	1.61e-19	41.6205
MGC16025	-2.15733	-3.90418	-4.73291	8.94e-06	4.9e-05	2.94346
SERPINA5	2.15557	0.708185	5.79078	1.2e-07	1.03e-06	7.12053
SLC16A10	2.15557	0.284799	6.40134	8.57e-09	9.74e-08	9.69495
TUBB4A	-2.15494	4.84986	-4.92671	4.18e-06	2.47e-05	3.67604
KCNQ5	-2.1544	-7.08861	-5.19831	1.41e-06	9.35e-06	4.72918
FCRL3	2.15432	-5.5008	3.28207	0.001506	0.00462826	-1.92285
CYB561	2.15345	-3.78312	6.33704	1.14e-08	1.25e-07	9.41941
GBX2	-2.15219	0.398975	-6.26853	1.53e-08	1.63e-07	9.12692
LOC100132111	2.15014	-2.32504	3.24395	0.00169652	0.00514171	-2.03346
FAS	2.14849	-7.15898	4.41264	3.03e-05	0.00014589	1.77054
DLGAP3	-2.1478	-0.0986458	-7.6211	3.58e-11	7.22e-10	15.0636
METTL7B	2.14769	3.82185	6.09993	3.19e-08	3.12e-07	8.41192
TFPI2	2.14769	-8.66183	5.02684	2.81e-06	1.73e-05	4.06086
HSD11B1	2.14768	-5.4998	3.49264	0.00076763	0.00256802	-1.29416
PHF11	2.14732	-1.53246	6.34871	1.08e-08	1.2e-07	9.46937
PSD2	-2.14625	2.59999	-6.88281	1.01e-09	1.43e-08	11.7853
LOC730091	2.14556	-1.41869	7.80255	1.56e-11	3.47e-10	15.8789
SIGLEC7	2.14447	-1.29686	7.65303	3.1e-11	6.35e-10	15.2068
SPSB4	-2.14435	1.55704	-7.26695	1.79e-10	3.07e-09	13.482
ROS1	2.14427	-6.41085	3.53058	0.00067798	0.00230322	-1.1778
IL10	2.14412	-0.37219	8.98284	6.78e-14	2.98e-12	21.2294
B3GNT8	2.14351	-1.5539	7.70746	2.41e-11	5.12e-10	15.4513
KRT79	2.14216	-7.50274	3.05015	0.00306552	0.0087007	-2.58016
SLC22A18AS	2.14199	-2.54972	6.72157	2.08e-09	2.72e-08	11.0803
KLHL13	-2.14176	-3.3951	-7.24957	1.94e-10	3.28e-09	13.4048
HOXD12	2.14136	-6.44439	2.61203	0.010672	0.0258083	-3.71472
C6orf195	2.14102	-4.226	4.34319	3.93e-05	0.0001835	1.5228
SP140	2.14074	-4.49597	5.0048	3.06e-06	1.87e-05	3.97581
CD96	2.13904	-7.31058	4.96502	3.59e-06	2.15e-05	3.82277
NCOR1P1	-2.13867	-3.49971	-3.68317	0.00040797	0.00146931	-0.700464
SSTR5-AS1	-2.13768	-6.38175	-3.47594	0.00081057	0.00268864	-1.34511
SEC61A2	-2.13762	-6.32129	-4.40204	3.15e-05	0.00015094	1.73258
KRT6B	2.13683	-7.99302	3.7774	0.00029619	0.00110737	-0.398466
LOC100506474	2.13679	-0.636455	4.56643	1.7e-05	8.69e-05	2.32768
LOC145845	2.13495	-7.89006	3.62761	0.0004916	0.00173221	-0.87597
IGFBP2	2.13483	6.71293	6.20102	2.06e-08	2.11e-07	8.83976
ITGAM	2.13434	-4.57689	6.06735	3.67e-08	3.54e-07	8.27459
LY96	2.13394	2.62617	11.753	2.21e-19	6.12e-17	33.6663
TMEM145	-2.1326	2.10478	-8.03875	5.28e-12	1.35e-10	16.9444
C1QL4	-2.13251	-1.27641	-4.1142	9.07e-05	0.00038842	0.723807
SDC4	2.13204	4.11737	8.80569	1.54e-13	6.08e-12	20.4237
RNF135	2.13058	-1.84498	10.2988	1.58e-16	1.6e-14	27.1956
PRICKLE3	2.12922	0.135082	12.4798	8.92e-21	5.64e-18	36.8244
ZNF704	-2.12922	1.74125	-9.35762	1.2e-14	6.76e-13	22.9335
B3GNT5	2.12808	2.0581	8.92992	8.66e-14	3.65e-12	20.9886
VGLL3	2.12607	-2.17152	6.5133	5.23e-09	6.28e-08	10.1769
ERBB3	-2.12549	1.37766	-5.20591	1.36e-06	9.09e-06	4.75907
UPK3A	2.12462	-6.13051	2.94648	0.00416561	0.0113841	-2.86158
NKX2-5	2.12441	-5.93306	3.14207	0.00232229	0.0068004	-2.32417
KCNS1	2.12426	-3.32009	4.12288	8.79e-05	0.00037751	0.753593
LRRC18	2.12362	-3.95809	3.34039	0.00125293	0.00393492	-1.75171
IL1B	2.12237	2.91281	4.38784	3.33e-05	0.00015817	1.6818
CLMP	2.12201	-1.02562	4.97716	3.42e-06	2.07e-05	3.86941
EDNRB	-2.12105	-2.83915	-6.975	6.69e-10	9.92e-09	12.1905
ALDOC	-2.12102	6.25432	-7.47888	6.85e-11	1.31e-09	14.4267
CELSR3	-2.12089	0.867753	-8.54686	5.08e-13	1.74e-11	19.2472
TMBIM1	2.12063	5.14848	12.5566	6.37e-21	4.57e-18	37.1546
RNF128	2.1202	-3.73547	3.92085	0.00018024	0.00071242	0.0715139
GRIK3	-2.12012	3.42634	-7.3561	1.2e-10	2.14e-09	13.8788
MAP3K8	2.11972	-1.42338	9.84697	1.26e-15	9.74e-14	25.1541
PAX8	2.11822	-7.55919	4.97304	3.48e-06	2.1e-05	3.85357
HSPB7	2.11785	-0.858806	5.61931	2.47e-07	1.97e-06	6.41634
NCAM1	-2.11696	-2.41012	-6.92225	8.48e-10	1.23e-08	11.9585
HSH2D	2.11685	-1.97592	6.08248	3.44e-08	3.33e-07	8.33832
LINC00281	-2.11572	-7.14865	-3.12813	0.00242299	0.00705975	-2.36337
MCM10	-2.11561	-5.45545	-5.16063	1.64e-06	1.07e-05	4.58133
RAC2	2.11415	3.08699	12.3288	1.73e-20	8.74e-18	36.1731
MIR765	2.11369	-8.17222	2.85708	0.0053961	0.0142609	-3.09793
LOC150622	-2.1135	-0.117148	-5.2903	9.67e-07	6.66e-06	5.09242
PAPPA	2.11322	-2.23944	5.57269	3e-07	2.34e-06	6.22654
JSRP1	2.11321	-4.31551	3.17075	0.00212723	0.0062927	-2.24306
CD1C	2.11255	-3.80458	3.61524	0.00051233	0.0017964	-0.914793
C17orf96	-2.11215	1.13858	-10.47	7.25e-17	8.38e-15	27.9656
GPR152	2.11042	-4.19663	3.96683	0.00015336	0.00061739	0.224719
CNN1	2.11026	0.944665	7.42567	8.73e-11	1.62e-09	14.1891
BMP4	2.11017	-5.63257	3.90048	0.00019354	0.00075884	0.00404498
KCNU1	2.11006	-7.64298	3.51115	0.00072257	0.00243546	-1.2375
ZSCAN1	-2.10895	-1.34822	-3.98349	0.0001446	0.00058599	0.280512
LRRC71	2.10712	-3.86588	3.83846	0.00024007	0.00091798	-0.199897
FAM109B	2.10687	0.932058	12.9752	1.03e-21	1.47e-18	38.9425
RIMS1	-2.10642	-4.08831	-4.34325	3.93e-05	0.0001835	1.52303
FFAR3	2.10635	-3.18805	3.78745	0.00028617	0.00107383	-0.365952
ALS2CL	2.10627	-6.09048	4.86353	5.36e-06	3.09e-05	3.43544
LOC642366	-2.10556	-8.36591	-4.26119	5.32e-05	0.00024008	1.23351
MMP14	2.10519	5.55421	9.44813	7.91e-15	4.65e-13	23.3448
APOBEC3F	2.10446	-0.778618	11.2667	1.96e-18	3.75e-16	31.5225
AMH	-2.10369	1.0337	-5.05076	2.55e-06	1.59e-05	4.15336
LINC00092	2.10331	-0.418941	6.78402	1.57e-09	2.12e-08	11.3528
HIST3H2A	-2.10318	2.55205	-7.62102	3.58e-11	7.22e-10	15.0632
MYLPF	2.10026	-4.57949	3.03866	0.00317257	0.00896781	-2.61173
FFAR2	2.09831	-3.09692	4.22833	6e-05	0.00026781	1.11855
LOC285889	-2.09813	-5.62807	-3.47808	0.00080495	0.00267429	-1.3386
NOL3	2.09754	-6.90384	4.20066	6.63e-05	0.00029359	1.02221
COLEC10	2.0975	-4.17766	4.08625	0.0001003	0.00042405	0.628212
HOXB2	2.09665	0.526013	4.74716	8.46e-06	4.66e-05	2.99676
HIST1H4C	-2.09648	-2.35927	-2.7882	0.00656304	0.0169205	-3.27594
TMEM154	2.09618	0.13967	9.79397	1.61e-15	1.21e-13	24.914
TYROBP	2.09603	-0.172663	10.1247	3.52e-16	3.29e-14	26.4103
LOC284080	2.09383	-4.32969	4.91	4.47e-06	2.62e-05	3.61226
EIF4E1B	-2.0937	-6.22635	-3.13328	0.00238533	0.00696133	-2.3489
SLC35G6	-2.09348	-6.58786	-3.29175	0.0014609	0.00450123	-1.89459
CALML4	2.09344	-5.20995	5.9955	5e-08	4.68e-07	7.9727
REC8	-2.09223	-0.95662	-8.38478	1.07e-12	3.32e-11	18.5115
KCNJ10	-2.09216	3.87395	-6.99982	5.99e-10	9e-09	12.2998
CPVL	2.09212	-0.429343	8.4701	7.24e-13	2.36e-11	18.8987
BSND	2.09202	-7.65306	2.86658	0.00525108	0.0139153	-3.0731
LHFPL4	-2.092	2.03283	-5.75942	1.37e-07	1.17e-06	6.99108
SALL4	2.09199	-2.83095	4.83353	6.04e-06	3.45e-05	3.32177
EMILIN1	2.09194	3.91276	9.85351	1.22e-15	9.49e-14	25.1837
LINC00473	2.09123	-6.21724	2.78931	0.00654246	0.0168735	-3.27309
DGCR5	-2.09121	-5.04414	-5.0729	2.33e-06	1.47e-05	4.23924
MYL9	2.09039	3.00732	10.0031	6.15e-16	5.29e-14	25.8605
NOG	-2.08993	0.363747	-7.09617	3.88e-10	6.15e-09	12.725
FCAMR	2.08993	-7.14708	2.96258	0.00397372	0.0109207	-2.81839
TAGLN2	2.08903	1.99156	7.66505	2.93e-11	6.06e-10	15.2608
AKAP14	2.08862	-5.65403	2.43656	0.0169547	0.0385064	-4.12751
PTPRH	2.08852	-4.13359	3.82504	0.00025146	0.00095813	-0.24374
ITGB7	2.08776	-1.47261	10.2378	2.1e-16	2.07e-14	26.9206
CD248	2.08699	3.3248	6.9012	9.32e-10	1.33e-08	11.866
ORM2	2.0857	-8.19527	3.50069	0.00074772	0.00250922	-1.26955
TAS2R60	2.08543	-7.83207	2.6831	0.00879375	0.0218765	-3.5406
HES7	-2.08508	-6.45215	-3.45232	0.00087515	0.00287314	-1.41682
POU5F2	2.08475	-7.06461	2.88831	0.00493256	0.0131768	-3.01603
PLIN2	2.08393	-0.343268	6.72924	2.01e-09	2.65e-08	11.1137
TP53	-2.08389	-5.37639	-4.44597	2.68e-05	0.00013067	1.89031
LOC100287036	2.08378	-4.58204	3.77829	0.00029529	0.00110457	-0.39558
GALR3	-2.08378	-5.71472	-3.15797	0.00221219	0.00651891	-2.27928
WNT7B	-2.08336	-0.223869	-6.36002	1.03e-08	1.15e-07	9.51781
SLITRK3	-2.08264	1.25227	-4.49006	2.27e-05	0.00011274	2.04956
SAMD3	2.08256	-7.75205	4.20162	6.61e-05	0.00029262	1.02555
CBR1	2.0813	1.82775	6.76479	1.71e-09	2.29e-08	11.2688
ODF3B	2.08097	1.97312	8.09523	4.07e-12	1.07e-10	17.1997
PCDHGA1	-2.08087	-6.79627	-3.84768	0.00023254	0.00089252	-0.169746
DERL3	2.0803	-4.64518	5.08188	2.25e-06	1.42e-05	4.27409
CCDC42	2.07911	-8.5127	4.09048	9.88e-05	0.00041848	0.642659
UG0898H09	-2.07842	1.85699	-6.63271	3.09e-09	3.89e-08	10.6938
IL1A	2.07811	-1.45279	4.86644	5.3e-06	3.06e-05	3.44647
SECTM1	2.07706	1.35993	9.65758	3.01e-15	1.98e-13	24.2956
ZDHHC8P1	2.0766	-1.62494	4.31432	4.37e-05	0.0002012	1.42057
IER3	2.07646	3.82748	7.338	1.3e-10	2.31e-09	13.7981
CLDN10	2.0764	-2.33554	4.38959	3.3e-05	0.00015721	1.68806
RGS14	2.0763	0.554312	10.2653	1.85e-16	1.85e-14	27.0444
MCOLN2	2.07528	-2.14785	5.44209	5.17e-07	3.81e-06	5.69859
LINC00571	2.0745	-5.16944	2.89921	0.00477966	0.0128289	-2.98729
C16orf54	2.07402	-0.686276	9.4084	9.5e-15	5.49e-13	23.1642
GCKR	2.07276	-1.78275	5.99293	5.05e-08	4.72e-07	7.96194
RIBC2	2.07166	-2.06691	3.68561	0.00040462	0.00145869	-0.692712
NEGR1	-2.07052	1.0213	-6.64741	2.89e-09	3.67e-08	10.7576
ZC3H12B	-2.06985	-0.963503	-6.86637	1.09e-09	1.53e-08	11.7132
ANGPTL5	2.06895	-5.21591	3.56934	0.00059667	0.00205558	-1.05795
CRYGA	-2.06889	-6.42719	-2.71913	0.0079612	0.0200537	-3.45082
NCF1B	2.06861	-1.17404	6.88526	1e-09	1.42e-08	11.7961
PLP1	-2.06847	0.669682	-4.14281	8.18e-05	0.00035407	0.82209
SRGN	2.0682	4.70879	10.0485	4.99e-16	4.38e-14	26.0658
TNFRSF14	2.06795	3.07321	14.145	7.12e-24	2.55e-20	43.8253
ESM1	2.06765	-0.209026	4.78128	7.4e-06	4.15e-05	3.12477
PARP15	2.06756	-4.29924	5.17169	1.57e-06	1.03e-05	4.62469
OR2W3	2.0652	-3.95595	2.72611	0.00780842	0.0196989	-3.43331
MAPK8IP2	-2.06445	-1.71278	-5.30007	9.29e-07	6.42e-06	5.13121
KCNJ4	-2.06418	-6.43178	-3.32309	0.0013235	0.00413057	-1.80271
LOC100133445	2.06398	0.0453395	9.46574	7.29e-15	4.33e-13	23.4247
ADSSL1	2.06396	-3.18821	4.15365	7.87e-05	0.00034183	0.859458
SLA2	2.06363	-6.83003	4.13709	8.35e-05	0.00036037	0.802429
RIMS4	-2.06351	-6.03182	-4.3554	3.75e-05	0.00017607	1.56617
HAS1	2.06299	-2.84621	3.72691	0.00035184	0.00129029	-0.560955
COL24A1	2.06298	-2.16501	4.71283	9.66e-06	5.26e-05	2.8685
KPRP	2.06296	-6.92986	2.52493	0.0134651	0.0315581	-3.92269
CYP11A1	2.06125	-5.44902	3.22187	0.001817	0.00546294	-2.09709
MROH9	2.06028	-7.89451	3.6664	0.00043168	0.00154564	-0.75366
GUCY2D	2.05993	-5.85525	3.58709	0.0005626	0.0019526	-1.00274
LRRC25	2.05905	2.15342	11.132	3.59e-18	6.59e-16	30.9249
SLC6A14	-2.05893	-6.7212	-3.49419	0.00076377	0.00255747	-1.28943
SLC32A1	-2.05858	-2.9996	-2.64315	0.00980889	0.0240594	-3.63896
FCGR2A	2.05838	-0.475301	7.77206	1.8e-11	3.92e-10	15.7417
LPAR3	2.0579	-5.67106	2.74473	0.00741403	0.018821	-3.38643
INSRR	2.05774	-2.40531	5.44464	5.12e-07	3.78e-06	5.70883
DAO	2.05741	-4.69857	2.92344	0.00445515	0.0120756	-2.92305
IL32	2.0573	-0.793308	7.13513	3.26e-10	5.24e-09	12.8973
RAC3	-2.05723	3.10057	-9.74078	2.05e-15	1.47e-13	24.6729
C11orf45	2.057	-6.63897	5.12496	1.89e-06	1.22e-05	4.44186
HECW1	-2.057	-6.47494	-4.41462	3.01e-05	0.0001449	1.77766
ST6GAL2	-2.05692	-8.00639	-5.21303	1.32e-06	8.86e-06	4.78711
AMY2A	-2.05671	-7.05385	-3.56407	0.00060715	0.00208627	-1.0743
ZNF860	2.05492	-3.79394	6.02396	4.42e-08	4.19e-07	8.09214
PDLIM1	2.05476	3.7802	8.15506	3.09e-12	8.41e-11	17.4704
BHMT2	2.0546	-3.93098	3.64071	0.00047053	0.00166643	-0.834765
NALCN	-2.05429	0.792704	-6.60419	3.5e-09	4.36e-08	10.5701
P2RY10	2.05393	-7.73216	3.69887	0.0003869	0.00140309	-0.650522
S100Z	2.05313	-2.58677	4.48342	2.32e-05	0.00011531	2.02553
FGF9	-2.05266	-2.29817	-3.75583	0.00031886	0.00118328	-0.468095
DGKB	-2.05171	-0.59678	-6.50032	5.54e-09	6.6e-08	10.1209
ANXA3	2.05147	-1.47423	5.03704	2.69e-06	1.67e-05	4.10028
ANGPTL4	2.05129	0.693119	5.43273	5.38e-07	3.93e-06	5.66097
FAS-AS1	2.05064	-3.96439	4.86304	5.37e-06	3.1e-05	3.43355
CXorf22	2.04987	-5.99986	3.03157	0.00324039	0.00913788	-2.63118
CIDEB	2.0497	-0.919898	11.7842	1.93e-19	5.52e-17	33.8027
VNN3	2.04931	-7.87603	3.79204	0.00028169	0.0010585	-0.351054
KLK4	2.04929	-6.7634	2.86146	0.00532879	0.0141055	-3.08649
HOXB13	2.04923	-5.208	2.47002	0.0155483	0.0357352	-4.05071
SP140L	2.04897	1.74471	12.0867	5.03e-20	1.83e-17	35.1232
NLRC4	2.0483	-5.9212	4.48002	2.35e-05	0.00011653	2.0132
NAV2-AS4	-2.04751	-7.45688	-3.44391	0.00089931	0.00294662	-1.44228
PRKCDBP	2.04688	2.1443	7.26678	1.79e-10	3.07e-09	13.4813
OPHN1	-2.04561	2.44002	-9.1227	3.55e-14	1.72e-12	21.8655
MYL12A	2.045	5.88272	13.0275	8.23e-22	1.47e-18	39.1648
POU4F1	-2.045	-1.65265	-3.42608	0.00095259	0.00309617	-1.49607
ASB13	-2.04498	-6.52481	-4.29236	4.74e-05	0.00021621	1.34305
LRG1	2.0441	-1.18633	6.62835	3.15e-09	3.95e-08	10.6749
CLEC4E	2.04348	-1.04233	3.91614	0.00018324	0.00072266	0.0558869
ACBD7	-2.04309	0.793229	-7.21691	2.25e-10	3.76e-09	13.2598
SNAI1	2.04299	0.536183	7.40125	9.75e-11	1.79e-09	14.0801
KIF2A	-2.04185	-2.21177	-7.576	4.4e-11	8.69e-10	14.8614
ATP8A1	-2.04127	-4.19686	-4.65393	1.21e-05	6.42e-05	2.64973
DPYSL4	-2.04113	3.48002	-10.329	1.38e-16	1.45e-14	27.3316
AOX1	2.04041	-1.27292	6.43022	7.55e-09	8.68e-08	9.81903
SLC17A9	2.0403	0.48948	10.5489	5.06e-17	6.01e-15	28.3202
CR1L	2.03964	-6.49997	3.17323	0.00211108	0.00625093	-2.23601
EXOC3L4	2.03959	-6.77436	3.36145	0.00117182	0.00370507	-1.68935
TNFSF13	2.03946	-3.57691	6.27222	1.51e-08	1.6e-07	9.14263
LOC643733	2.03873	-3.05068	4.66558	1.16e-05	6.17e-05	2.69287
BCL2L12	2.0376	-6.72618	4.10861	9.26e-05	0.00039559	0.704674
IFITM2	2.03684	5.27626	10.0277	5.49e-16	4.78e-14	25.9717
CHGB	-2.03675	2.18634	-5.42125	5.64e-07	4.1e-06	5.61487
DEFB109P1	-2.03647	-3.50132	-2.3603	0.0205939	0.0454787	-4.29918
SEMA3E	2.03639	-5.32175	3.85876	0.00022377	0.00086259	-0.133395
SHH	2.03568	-4.04531	2.55412	0.0124633	0.0295094	-3.85368
FBLL1	-2.03514	2.32517	-7.83484	1.35e-11	3.05e-10	16.0243
APOC2	2.03495	-8.41654	3.5495	0.00063706	0.00217765	-1.11942
DLX6-AS1	-2.03456	-3.12112	-2.44119	0.0167535	0.0381179	-4.11693
LOC285419	2.03433	-4.96741	4.56895	1.68e-05	8.62e-05	2.33689
IRAK3	2.03415	-5.76049	5.0273	2.8e-06	1.73e-05	4.06261
LRP4-AS1	-2.03356	-2.66852	-5.12323	1.91e-06	1.23e-05	4.43514
LAIR1	2.03348	-0.43632	9.93923	8.24e-16	6.87e-14	25.5718
ZNF610	-2.03341	-5.71757	-4.49413	2.23e-05	0.00011116	2.06432
WFDC2	2.03262	-0.569299	4.98397	3.33e-06	2.02e-05	3.89559
SPATS1	2.0323	-6.26579	2.65472	0.00950444	0.0234222	-3.6106
MED8	2.03114	-4.97736	4.14182	8.21e-05	0.00035527	0.8187
TMEM35	-2.03044	2.02882	-7.59093	4.11e-11	8.21e-10	14.9283
OR9A4	2.03015	-7.09055	2.56485	0.0121122	0.0288049	-3.82812
GREB1L	-2.02937	-2.13743	-4.61143	1.43e-05	7.45e-05	2.49283
CCDC135	2.02914	-1.37286	4.45809	2.56e-05	0.00012539	1.93398
SERPINB2	2.02802	-7.9261	3.36715	0.0011507	0.0036442	-1.6724
CDC42BPG	2.02782	-3.17711	5.74279	1.47e-07	1.24e-06	6.92252
CERS3	-2.02779	-4.06087	-5.15131	1.7e-06	1.11e-05	4.54486
PLCB1	-2.02758	-3.04072	-7.17983	2.66e-10	4.38e-09	13.0953
SLC22A11	2.02746	-6.46997	2.97762	0.00380182	0.0105115	-2.77787
USP49	-2.0272	-3.15377	-5.71185	1.67e-07	1.39e-06	6.79526
FMNL1	2.02628	2.54972	11.7488	2.26e-19	6.14e-17	33.6479
SOX6	-2.02626	-6.26636	-6.12462	2.86e-08	2.83e-07	8.51618
LGALS3	2.02496	-1.11578	6.32303	1.21e-08	1.32e-07	9.35951
NRXN2	-2.024	-0.0545827	-7.55149	4.92e-11	9.65e-10	14.7516
FCGBP	2.02375	3.19605	6.16618	2.39e-08	2.41e-07	8.69201
BAI3	-2.02341	1.6375	-8.34317	1.3e-12	3.91e-11	18.3227
CD28	2.02286	-5.50399	4.52296	2e-05	0.00010054	2.16902
KCNT1	-2.02242	-7.68947	-3.90655	0.00018948	0.0007451	0.0241345
LINC00652	-2.02239	-3.53516	-4.148	8.03e-05	0.00034819	0.839991
EVC2	2.02119	-7.39982	4.66967	1.14e-05	6.09e-05	2.70804
CD48	2.01995	-0.13079	7.98711	6.7e-12	1.65e-10	16.7111
GPA33	2.01784	-4.09102	4.5954	1.52e-05	7.88e-05	2.43389
ZNF300	-2.0178	-3.06904	-6.54628	4.52e-09	5.5e-08	10.3193
MIR181A2HG	-2.01625	-0.68195	-5.3864	6.51e-07	4.66e-06	5.47523
C1orf172	2.01612	-6.48589	3.02189	0.0033351	0.00937299	-2.65766
LOC100507346	-2.01489	-5.10403	-3.25823	0.00162264	0.00494358	-1.99213
OR4A47	-2.01348	-8.40881	-3.47134	0.00082277	0.00272449	-1.35909
FCER1G	2.01326	6.36386	9.75769	1.9e-15	1.37e-13	24.7496
LRCOL1	2.013	-4.52285	3.19876	0.00195161	0.00582124	-2.16331
SUSD5	-2.01226	0.581119	-4.83162	6.08e-06	3.47e-05	3.31454
CMAHP	2.01167	-0.133264	10.3824	1.08e-16	1.17e-14	27.5719
IL4R	2.01058	-2.84995	7.19165	2.52e-10	4.18e-09	13.1477
IGF2BP2	2.01051	-4.29259	3.66441	0.00043457	0.00155445	-0.759951
C20orf197	2.00992	-2.81215	5.23547	1.21e-06	8.15e-06	4.87556
EPHX3	2.00915	-8.74594	4.66178	1.18e-05	6.25e-05	2.67878
GPR20	2.00852	-5.08916	2.98195	0.00375366	0.0103944	-2.76618
NOVA1	-2.00823	0.311136	-8.66703	2.92e-13	1.07e-11	19.7933
UBQLNL	2.00669	-2.48402	5.5707	3.03e-07	2.36e-06	6.21842
FOXR1	-2.0065	-6.21588	-2.73951	0.0075227	0.0190698	-3.39959
H1FOO	2.0064	-8.12068	2.94756	0.00415246	0.011351	-2.85868
TMEM114	2.00596	-5.16289	2.63542	0.0100172	0.0244893	-3.65786
CEACAM21	2.00589	-4.60355	3.95896	0.00015767	0.00063251	0.198394
CYR61	2.00567	5.46617	6.22212	1.88e-08	1.94e-07	8.92938
C10orf55	2.00539	-2.75278	5.18125	1.51e-06	9.96e-06	4.66218
CBS	-2.00428	-1.28718	-8.62944	3.47e-13	1.24e-11	19.6225
HLA-DRB1	2.00403	6.22747	5.47439	4.53e-07	3.39e-06	5.8286
BTNL9	-2.00377	-0.628056	-6.04	4.13e-08	3.94e-07	8.1595
EPS8L1	2.00331	-7.2845	4.14886	8.01e-05	0.00034718	0.842944
CACNG1	-2.00311	-1.79198	-4.02075	0.00012672	0.00052158	0.4059
NKG7	2.00304	1.05494	7.4415	8.12e-11	1.52e-09	14.2597
JMJD1C	-2.00076	-5.14682	-6.13829	2.7e-08	2.68e-07	8.57395
SCIN	1.99883	0.149671	5.52745	3.63e-07	2.77e-06	6.04301
KCNK2	-1.99874	-4.29892	-4.72709	9.14e-06	5e-05	2.92171
UPK2	-1.99825	-1.95058	-5.52873	3.61e-07	2.76e-06	6.04817
CDC42EP5	1.99776	0.167615	5.94056	6.33e-08	5.8e-07	7.74286
DKFZP434H168	-1.99751	-6.25837	-3.08166	0.00278889	0.00800755	-2.49309
KLHL26	1.99736	0.90891	7.87248	1.13e-11	2.63e-10	16.194
OTP	1.99705	-3.11182	2.69125	0.00859877	0.0214386	-3.52038
LINC00158	-1.99587	-3.66198	-4.24243	5.69e-05	0.00025546	1.16782
LOC729177	-1.99582	-1.21525	-5.36078	7.24e-07	5.12e-06	5.37284
LOC401463	1.99474	-6.91689	3.15287	0.00224696	0.00660778	-2.29369
SERPINA6	1.99444	-7.83246	2.72964	0.00773233	0.019539	-3.42445
TRPC2	1.99373	-2.93289	4.3579	3.72e-05	0.00017478	1.57507
PRKCZ	-1.99349	-1.45929	-5.00628	3.05e-06	1.86e-05	3.98151
CER1	1.99308	-5.60378	2.4331	0.0171065	0.038802	-4.1354
FAM171A2	-1.993	1.99964	-10.0218	5.64e-16	4.89e-14	25.9454
CTSW	1.99153	-0.725338	5.15665	1.66e-06	1.09e-05	4.56577
CCRL2	1.99108	-2.15409	5.926	6.74e-08	6.12e-07	7.68207
LOC84989	-1.99073	-1.59741	-8.26787	1.84e-12	5.29e-11	17.9813
MCF2L	-1.99046	-4.00437	-5.18738	1.47e-06	9.74e-06	4.68625
HIST3H2BB	-1.99019	-1.84464	-3.01326	0.00342168	0.00959124	-2.6812
FAM20C	1.9893	5.33543	10.5883	4.23e-17	5.16e-15	28.4969
GBP1	1.98877	3.95196	8.05166	4.98e-12	1.28e-10	17.0027
KCNK3	-1.98676	-0.12779	-5.25676	1.11e-06	7.54e-06	4.95963
PPARG	1.98432	-5.66555	3.80557	0.0002689	0.00101648	-0.307138
ZNF804A	-1.98301	0.237321	-7.10794	3.68e-10	5.86e-09	12.777
MGAT4C	-1.98266	-1.54982	-3.36031	0.00117605	0.00371571	-1.69271
NTNG1	1.9808	-4.99736	3.93075	0.0001741	0.00069118	0.104392
PTPRZ1	-1.98051	4.27612	-6.77048	1.67e-09	2.23e-08	11.2937
PIANP	-1.98021	0.578037	-6.6253	3.19e-09	3.99e-08	10.6616
C11orf35	1.98016	-1.57803	7.7065	2.42e-11	5.13e-10	15.447
OAS1	1.97973	0.493366	7.42027	8.94e-11	1.65e-09	14.1649
SPPL2C	-1.97926	-5.78742	-2.7682	0.0069429	0.0177938	-3.32696
CD226	1.97871	-0.546114	6.67889	2.51e-09	3.23e-08	10.8945
CCL11	1.97868	-8.10895	2.68562	0.00873312	0.0217357	-3.53436
NRSN1	-1.97848	1.19687	-6.50473	5.43e-09	6.49e-08	10.1399
SEMA5B	-1.97837	-2.97517	-5.36241	7.19e-07	5.09e-06	5.37937
SIGLEC9	1.9783	0.565999	10.7549	1.98e-17	2.73e-15	29.2432
FBLN2	1.97828	-4.91339	4.01023	0.00013154	0.00053854	0.370421
WWTR1	1.9782	-1.82463	6.94754	7.57e-10	1.11e-08	12.0696
CD300C	1.97573	0.596503	10.2278	2.19e-16	2.15e-14	26.8753
FNDC1	1.97522	-1.61809	4.36319	3.65e-05	0.00017175	1.5939
FAM78B	1.9718	0.914259	9.93941	8.24e-16	6.87e-14	25.5726
HLA-F	1.97174	-2.17559	7.33038	1.35e-10	2.37e-09	13.7642
ADH1C	1.97165	-6.39257	2.71841	0.0079771	0.0200867	-3.45262
CYP4F22	1.97109	-6.50718	3.27804	0.00152515	0.0046824	-1.93459
B4GALT1	1.97104	3.27151	12.7533	2.7e-21	2.64e-18	37.9973
CDH18	-1.97069	-5.7755	-3.23082	0.00176723	0.00533345	-2.07134
MR1	1.97047	-4.23104	10.0572	4.8e-16	4.28e-14	26.1052
PRAMEF12	1.96978	-7.31516	2.76074	0.0070896	0.0181129	-3.34591
LOC101055625	1.968	-7.97816	3.6603	0.00044061	0.00157292	-0.772952
LOC100506385	1.96739	-1.2683	8.00516	6.16e-12	1.54e-10	16.7926
TSPAN2	1.96716	-0.643279	5.71256	1.67e-07	1.39e-06	6.79815
CPA6	1.96619	-3.8486	3.86751	0.00021708	0.00084012	-0.104673
CD40	1.96511	-1.63952	5.87455	8.39e-08	7.47e-07	7.46776
PCSK5	1.96496	-3.63047	8.36686	1.17e-12	3.56e-11	18.4302
PTPRG-AS1	1.96487	-4.72945	3.90783	0.00018864	0.00074233	0.0283573
FAM155B	-1.96296	-0.880354	-5.42652	5.52e-07	4.02e-06	5.63601
SLC7A5P1	-1.96284	-3.18029	-3.9459	0.00016508	0.0006588	0.154816
CUL7	1.96258	-3.08588	9.05803	4.79e-14	2.21e-12	21.5713
APOBEC3B	1.96166	-4.77306	3.69867	0.00038717	0.00140381	-0.651162
SYT1	-1.96099	-4.86983	-3.37745	0.0011135	0.00354048	-1.64176
CD80	1.96032	-2.19169	6.2419	1.72e-08	1.8e-07	9.01353
DNAAF3	1.96024	-6.39583	3.18557	0.00203253	0.00604081	-2.20092
LOC100506585	1.95952	-0.718325	9.19438	2.55e-14	1.29e-12	22.1914
CLGN	-1.95923	-5.35713	-3.46708	0.00083426	0.00275616	-1.37206
FERMT3	1.95893	-1.06455	10.577	4.45e-17	5.37e-15	28.4463
NR0B2	1.95876	-7.25683	2.91045	0.00462652	0.0124755	-2.95755
C16orf89	1.95876	-1.66844	5.48613	4.31e-07	3.24e-06	5.87595
SLC2A10	1.95806	1.79796	8.32805	1.39e-12	4.13e-11	18.2541
COL10A1	1.958	-2.91213	4.19076	6.88e-05	0.00030343	0.98783
CRISPLD2	1.95777	1.29825	7.37519	1.1e-10	1.99e-09	13.9638
MDK	1.95758	1.39996	8.40819	9.64e-13	3.04e-11	18.6177
TIFA	1.95747	0.902061	9.94141	8.16e-16	6.85e-14	25.5816
SLITRK4	-1.95703	-8.18566	-5.53218	3.56e-07	2.72e-06	6.06214
NFIX	-1.95624	-0.602416	-8.64016	3.3e-13	1.19e-11	19.6712
STOX1	-1.9562	-5.67762	-3.43666	0.00092064	0.00300687	-1.46419
SIRPB1	1.9561	-0.858854	4.68211	1.09e-05	5.84e-05	2.75418
IL34	1.95599	-5.2687	3.71	0.00037261	0.00135628	-0.615034
TNFAIP3	1.95565	-4.79834	5.22151	1.28e-06	8.58e-06	4.82049
PHOSPHO2-KLHL23	-1.95562	-8.19551	-4.9026	4.6e-06	2.69e-05	3.58404
KLRF2	1.95529	-8.04632	2.99555	0.00360601	0.0100281	-2.72937
HCST	1.95495	0.980413	9.16358	2.94e-14	1.46e-12	22.0513
LINC00675	1.95389	-5.95842	2.64545	0.00974762	0.0239309	-3.63333
HDC	1.95364	-4.59814	2.74062	0.00749944	0.0190153	-3.39679
TEC	1.95328	-2.19835	9.7913	1.63e-15	1.22e-13	24.9019
IL2RB	1.95292	-0.362609	7.95229	7.86e-12	1.9e-10	16.5539
TCIRG1	1.95225	0.865188	12.5014	8.11e-21	5.45e-18	36.9173
ERP27	1.95216	-0.720941	4.59151	1.54e-05	7.98e-05	2.4196
FAM60A	-1.95213	-2.31941	-6.8972	9.49e-10	1.35e-08	11.8485
RLN1	1.95104	-5.42193	2.62734	0.0102392	0.0249244	-3.67755
40238	1.95085	-8.78134	4.55752	1.75e-05	8.96e-05	2.29507
LINC00320	-1.95082	-0.482997	-3.323	0.00132389	0.00413119	-1.80299
LAX1	1.95056	-7.95021	3.73625	0.00034084	0.00125425	-0.531009
LINC00634	-1.95052	1.21273	-5.93596	6.45e-08	5.89e-07	7.72364
IGSF23	1.95015	-8.06886	3.07474	0.0028476	0.00816301	-2.51228
ULK4P3	1.94948	-5.46974	3.51198	0.00072063	0.00242929	-1.23498
BACE2	1.94879	-1.42304	8.70213	2.48e-13	9.23e-12	19.9528
CLEC18B	1.94789	-2.70072	4.64344	1.26e-05	6.67e-05	2.6109
SLC14A1	-1.94624	-6.11887	-2.84275	0.00562181	0.0147901	-3.13524
CCL22	1.94618	-3.63344	4.37998	3.43e-05	0.00016237	1.65375
ZNF711	-1.94589	3.08504	-9.24737	2e-14	1.04e-12	22.4324
PKMYT1	-1.94391	-5.582	-3.96227	0.00015584	0.00062645	0.20947
TSPAN4	1.9436	-1.861	10.2475	2e-16	1.99e-14	26.9642
SLC24A3	-1.94349	1.93346	-6.24193	1.72e-08	1.8e-07	9.01363
LOC255130	1.94331	-0.0871001	4.08167	0.00010196	0.00043014	0.612582
IFNA22P	1.94287	-8.22111	3.14907	0.00227317	0.00667662	-2.30441
C12orf70	1.94154	-3.86639	3.47597	0.00081049	0.00268864	-1.34502
RAB11FIP1	1.94143	-4.35652	5.23059	1.23e-06	8.3e-06	4.85631
LOC387895	1.94066	-4.5377	2.63623	0.00999505	0.0244435	-3.65587
LOC283174	-1.94044	2.8169	-7.76558	1.85e-11	4.02e-10	15.7126
LOC100505912	-1.93926	-2.08591	-3.30983	0.00138009	0.00427986	-1.84168
RNASE4	1.93925	-2.07897	6.95059	7.47e-10	1.1e-08	12.0831
RAB3B	-1.93876	-1.68186	-5.56101	3.16e-07	2.45e-06	6.17909
FOLR1	1.93718	-3.51964	3.31322	0.00136539	0.00424405	-1.83171
THEMIS2	1.93702	0.119452	10.3102	1.5e-16	1.54e-14	27.2467
ANKRD29	1.93632	-1.2433	4.77787	7.5e-06	4.2e-05	3.11196
DGKI	-1.93621	0.114433	-7.8431	1.3e-11	2.96e-10	16.0616
WDR11-AS1	-1.93585	-1.02653	-6.03386	4.24e-08	4.03e-07	8.13371
ARPC1B	1.93578	5.55283	13.4896	1.13e-22	2.22e-19	41.111
NAT16	-1.93557	-0.184935	-5.1208	1.92e-06	1.24e-05	4.42563
SLC2A5	1.93529	3.61924	6.96058	7.14e-10	1.05e-08	12.127
SLC22A16	1.93476	-4.10322	3.69489	0.00039215	0.00141972	-0.663211
EVA1C	1.93427	-1.51979	5.71206	1.67e-07	1.39e-06	6.79612
LINC00593	-1.93419	-8.18135	-3.52036	0.00070111	0.00237054	-1.20924
DBX1	1.93389	-7.19977	2.7132	0.00809308	0.020343	-3.46567
DRAM1	1.93358	2.23452	12.2207	2.78e-20	1.17e-17	35.7049
COL15A1	1.93314	1.22717	6.21156	1.96e-08	2.02e-07	8.88451
HOTAIRM1	1.9326	-0.974103	3.97277	0.00015018	0.00060652	0.244604
RHAG	1.93247	-7.95551	3.06512	0.00293103	0.00836537	-2.53887
OR2AE1	1.93184	-5.49673	2.60048	0.0110094	0.026499	-3.74264
P2RX3	-1.93099	-5.20778	-2.61583	0.0105631	0.025594	-3.70552
LEF1	1.93095	-2.84444	6.54636	4.52e-09	5.5e-08	10.3197
PTCHD3	1.93012	-7.47883	2.81697	0.00605005	0.0157471	-3.20202
AGXT	1.93004	-6.81556	2.69984	0.00839755	0.0209953	-3.49901
VAMP8	1.92867	4.82615	11.6537	3.45e-19	8.82e-17	33.2302
CCR1	1.92843	3.00152	8.80468	1.54e-13	6.09e-12	20.4191
TAGLN	1.92809	2.37436	5.96984	5.58e-08	5.17e-07	7.86526
RCVRN	1.92771	-2.36188	3.57138	0.00059266	0.00204439	-1.05162
CTAGE10P	-1.92766	-6.5206	-4.08462	0.00010089	0.0004261	0.622671
ZNF664-FAM101A	-1.92709	-5.22347	-4.64492	1.26e-05	6.63e-05	2.61638
DMRTA1	1.92705	-3.37855	2.75428	0.00721885	0.0183885	-3.36227
ZIC3	-1.92622	-2.06869	-4.99384	3.2e-06	1.95e-05	3.93358
PODXL2	-1.92572	4.43044	-11.0701	4.75e-18	8.5e-16	30.6498
C4orf47	1.92441	0.300196	6.67795	2.52e-09	3.24e-08	10.8904
EDA2R	1.92403	-5.26756	4.13831	8.32e-05	0.000359	0.80663
NOD2	1.92351	-0.0609168	8.06686	4.64e-12	1.2e-10	17.0714
RAP1GAP	-1.92348	-3.79058	-5.12208	1.91e-06	1.23e-05	4.43065
GALNT12	1.92333	-0.436615	8.21918	2.3e-12	6.5e-11	17.7607
IL20	1.92327	-7.96257	2.92529	0.00443121	0.0120228	-2.91812
FBN3	-1.92294	-1.1658	-3.83047	0.00024679	0.00094153	-0.226023
ITK	1.92191	-1.36709	5.66832	2.01e-07	1.64e-06	6.61671
WWC2-AS2	1.92181	-3.63858	6.32956	1.17e-08	1.29e-07	9.38746
TDH	-1.9216	-2.58598	-3.34922	0.0012183	0.00383511	-1.72559
OSBPL10	1.92125	-3.33859	5.5424	3.41e-07	2.63e-06	6.10355
VAX2	-1.92112	1.2771	-8.17982	2.76e-12	7.59e-11	17.5825
LOC100130476	1.92082	-3.27367	4.6933	1.04e-05	5.62e-05	2.79579
C10orf91	1.91985	-7.46018	2.43248	0.0171339	0.0388519	-4.13682
KAT6B	-1.91974	-2.85783	-5.66438	2.05e-07	1.66e-06	6.60054
KCNK4	-1.91887	-2.35901	-4.40653	3.1e-05	0.00014879	1.74864
GAS6-AS1	1.9188	-1.8425	5.13703	1.8e-06	1.17e-05	4.48901
GPR45	-1.91864	-2.08065	-3.7716	0.00030213	0.00112763	-0.417228
CELSR1	1.91788	-0.0702004	6.52123	5.05e-09	6.1e-08	10.2111
PYROXD2	1.91782	0.104803	7.75848	1.91e-11	4.14e-10	15.6806
GLIPR1	1.91768	3.29942	9.27074	1.79e-14	9.54e-13	22.5386
PPP1R9A	-1.91707	-6.01375	-6.5527	4.4e-09	5.36e-08	10.3471
FAM209A	1.91671	-3.87046	2.95415	0.00407313	0.0111611	-2.84102
RDH5	1.91671	-4.81303	3.13756	0.00235441	0.00688231	-2.33685
MEX3B	-1.91668	1.17928	-8.69606	2.55e-13	9.43e-12	19.9252
ATP8B3	1.91638	-7.51175	4.82068	6.35e-06	3.61e-05	3.27319
LOC402160	1.91589	-2.51727	3.5028	0.0007426	0.00249358	-1.26311
CLEC4A	1.91582	-2.95914	4.24363	5.67e-05	0.0002545	1.17202
FGR	1.9156	-3.90905	4.41554	3e-05	0.00014447	1.78095
LINC00640	-1.91483	-5.86602	-2.7638	0.00702912	0.0179817	-3.33815
LILRB1	1.91467	-3.42107	3.99619	0.00013825	0.000563	0.323178
FBLN1	1.91457	1.8919	7.83495	1.35e-11	3.05e-10	16.0248
PCDHGC4	-1.91452	-3.84445	-5.16441	1.61e-06	1.06e-05	4.59613
DEFB119	-1.91451	-9.21365	-3.60082	0.00053751	0.0018743	-0.959887
MGP	1.91261	2.84566	6.55644	4.33e-09	5.28e-08	10.3633
RAD51	-1.91124	-7.53779	-4.07192	0.00010558	0.00044368	0.579363
SORCS3	-1.91104	0.996709	-6.58162	3.87e-09	4.77e-08	10.4723
DCN	1.91089	1.816	6.34093	1.12e-08	1.23e-07	9.43607
XK	1.91069	-2.37098	4.33273	4.08e-05	0.0001899	1.48573
HOXA5	1.91049	-0.911078	2.66128	0.00933567	0.0230353	-3.59447
SYP	-1.91043	3.57497	-7.2918	1.6e-10	2.78e-09	13.5925
DCC	-1.91033	-0.83395	-4.61778	1.39e-05	7.29e-05	2.5162
KIAA1199	1.90988	0.671994	6.57637	3.96e-09	4.87e-08	10.4496
MAN1A1	1.90849	2.0658	9.93539	8.39e-16	6.96e-14	25.5544
STX1B	-1.90573	1.84725	-7.65671	3.04e-11	6.28e-10	15.2234
SLC9C2	1.90472	-4.53683	3.59578	0.0005466	0.00190293	-0.975652
RAB25	-1.90394	-4.73907	-2.75026	0.00730047	0.0185744	-3.37245
CRB2	1.90383	1.40755	5.88252	8.11e-08	7.25e-07	7.50094
PPIC	1.90372	3.04184	9.69873	2.49e-15	1.71e-13	24.4823
ZNF492	-1.90348	-2.22533	-8.59425	4.08e-13	1.41e-11	19.4625
LINC00304	-1.90308	-4.16254	-3.70961	0.0003731	0.00135772	-0.616284
ELANE	1.90234	-3.25581	2.75843	0.00713551	0.0182042	-3.35176
CLUL1	1.90141	-8.46553	3.95572	0.00015948	0.00063844	0.187586
CCDC140	1.90122	-6.55411	2.42095	0.017649	0.0398684	-4.16303
SMAD9	-1.9007	-3.37039	-4.81802	6.41e-06	3.64e-05	3.26316
DSC2	1.90008	-4.66857	5.85956	8.95e-08	7.93e-07	7.40548
CTSK	1.89947	3.12448	7.88314	1.08e-11	2.51e-10	16.242
APC2	-1.89893	3.90649	-8.33123	1.37e-12	4.08e-11	18.2686
AQP3	1.89785	-0.367897	7.00826	5.76e-10	8.68e-09	12.337
CARD17	1.89776	-7.23614	2.34604	0.0213463	0.0469459	-4.33075
CCDC12	1.89752	-5.62958	3.16567	0.0021606	0.00638174	-2.25746
SERPINB4	1.89747	-7.91756	2.96324	0.00396605	0.0109055	-2.81662
GDNF	-1.89744	-7.57297	-4.1045	9.39e-05	0.00040038	0.690581
DOK2	1.89735	0.625004	8.93439	8.48e-14	3.6e-12	21.009
DNAJA4	1.89684	-4.47609	4.75467	8.21e-06	4.54e-05	3.02488
SH3BGR	1.89668	-0.0984144	5.58722	2.83e-07	2.22e-06	6.28563
TBC1D26	-1.89648	-4.15659	-3.50609	0.00073463	0.00247147	-1.25301
BSN	-1.89545	-0.0358135	-7.26005	1.85e-10	3.15e-09	13.4514
DACH2	-1.89536	-8.16795	-3.93226	0.00017318	0.00068791	0.109423
KCNJ6	1.89527	-3.29539	3.55228	0.00063125	0.00216224	-1.11082
FLJ34503	-1.89491	-4.76891	-3.77493	0.0002987	0.0011158	-0.406446
F11R	1.89455	2.27158	12.3242	1.77e-20	8.74e-18	36.1529
SLFN12L	1.89424	-4.77021	2.92671	0.004413	0.0119749	-2.91436
APOBEC3C	1.89399	2.954	10.7151	2.37e-17	3.17e-15	29.0654
ZNF74	-1.89322	-5.40567	-6.4504	6.9e-09	8.03e-08	9.90578
TESPA1	1.89301	-7.51894	3.54731	0.00064167	0.00219121	-1.12619
SLN	1.89237	2.35905	2.68217	0.00881632	0.0219276	-3.54291
CD97	1.89145	-2.33249	9.27224	1.78e-14	9.5e-13	22.5454
SYT4	-1.89016	-0.127946	-3.85427	0.00022728	0.00087502	-0.148126
SDS	1.88996	2.08081	6.09918	3.2e-08	3.12e-07	8.40874
LOC100130231	1.88891	-4.44201	5.74977	1.43e-07	1.21e-06	6.95128
GCNT3	1.88884	-6.73944	2.67488	0.00899437	0.0223033	-3.56093
C20orf166	1.88817	-8.00678	2.99491	0.00361276	0.010043	-2.73108
VWDE	1.88753	-5.07893	2.89654	0.00481667	0.0129137	-2.99433
COL6A1	1.88751	6.45309	7.42926	8.59e-11	1.6e-09	14.205
[truncated: 3,002 more rows]

## Sheet: Correlation CGGA Database
Supplementary Table S3d: Genes correlated with TAM score in CGGA
	Correlation	P value
A1BG	0.204231	0.0179567
A1BG-AS1	0.0673056	0.0133365
A1CF	-0.0218156	0.314396
A2M	0.562169	0.397402
A2M-AS1	0.334569	0.00053047
A2ML1	-0.163274	0.829394
A2MP1	0.0885687	6.95e-06
A4GALT	0.398006	0.0778944
A4GNT	0.102164	0.544329
AA06	0.0203328	0.059685
AAAS	-0.041683	0.948203
AACS	-0.183346	3.85e-05
AACSP1	-0.292578	0.141594
AADAC	0.0588403	0.030513
AADACL2	0.027247	0.841511
AADACL3	0.0546042	0.818442
AADACL4	0.0990692	0.645036
AADAT	-0.47833	1.39e-08
AAED1	0.395558	0.0317116
AAGAB	0.0579125	0.00012397
AAK1	-0.0360437	0.0187306
AAMDC	-0.0547449	0.00138819
AAMP	-0.142126	0.00404185
AANAT	0.238191	6.81e-07
AAR2	-0.0585592	0.34441
AARD	-0.0037514	0.161231
AARS	-0.310028	0.0552753
AARS2	-0.283609	0.704241
AARSD1	0.0473478	0.604292
AASDHPPT	-0.364961	1.02e-06
AASS	-0.40738	6.48e-13
AATF	-0.221664	0.109814
AATK	-0.12045	0.00033736
AATK-AS1	-0.167891	0.00083711
ABAT	-0.49192	0.550415
ABCA1	0.493329	0.433797
ABCA10	-0.0037919	0.493832
ABCA11P	-0.206222	0.208939
ABCA12	0.0505861	0.242302
ABCA13	0.44437	1.08e-06
ABCA17P	0.0824793	0.0183232
ABCA2	-0.160089	0.030608
ABCA3	-0.399969	0.00070212
ABCA4	0.0654321	0.00163273
ABCA5	-0.0416287	0.545237
ABCA6	0.349576	0.846961
ABCA7	0.327547	0.0314966
ABCA8	0.271042	0.132205
ABCA9	0.0574726	1.75e-05
ABCB1	-0.21401	0.588826
ABCB10	-0.105173	0.0240674
ABCB11	0.0915583	0.541106
ABCB4	0.0624821	0.13191
ABCB5	0.223799	0.550088
ABCB6	-0.359531	0.207455
ABCB7	0.0433932	0.100208
ABCB9	-0.105692	0.00250739
ABCC1	0.197332	5.52e-13
ABCC10	-0.177955	0.00020792
ABCC11	0.0384225	0.789689
ABCC12	-0.0512686	7.82e-10
ABCC13	0.166736	0.845476
ABCC2	-0.0948598	8.91e-05
ABCC3	0.556727	0.427298
ABCC4	0.169952	1.6e-12
ABCC5	-0.210106	0.125853
ABCC5-AS1	0.0291254	0.242892
ABCC6	0.276711	0.0295544
ABCC6P1	0.0527576	0.738697
ABCC6P2	-0.0370502	1.51e-06
ABCC8	-0.332446	0.00110893
ABCC9	-0.0268815	2.23e-05
ABCD1	0.444453	0.00057902
ABCD2	-0.163718	8.34e-07
ABCD3	-0.26661	0.0271202
ABCD4	0.00559944	0.733543
ABCE1	-0.103204	0.0535376
ABCF1	-0.341289	4.72e-09
ABCF2	0.0498534	0.00075381
ABCF3	-0.146782	0.84959
ABCG1	0.362477	0.00291756
ABCG2	-0.298077	1.2e-07
ABCG4	-0.187107	0.505967
ABCG5	0.0289054	0.386624
ABCG8	-0.0726843	0.0368665
ABHD1	0.0529504	0.64145
ABHD11	0.0864135	0.0002843
ABHD11-AS1	0.219182	0.0647952
ABHD12	0.357448	0.895304
ABHD12B	0.189077	0.770516
ABHD13	0.0013687	0.802554
ABHD14A	-0.266785	2e-10
ABHD14A-ACY1	-0.180507	0.684541
ABHD14B	0.258047	0.0011162
ABHD15	0.561616	8.18e-08
ABHD16A	-0.0744805	0.718897
ABHD16B	0.179647	0.0153794
ABHD2	-0.0547861	0.969905
ABHD3	0.333628	0.0705617
ABHD4	0.00136385	8.85e-07
ABHD5	0.179845	9.73e-06
ABHD6	-0.116165	0.00601447
ABHD8	0.0839452	0.0124063
ABI1	-0.207988	8.63e-10
ABI2	-0.286547	0.00979137
ABI3	0.541153	0.0262518
ABI3BP	0.277271	9.66e-10
ABL1	-0.186723	0.31579
ABL2	0.345263	0.00028713
ABLIM1	-0.291029	9.35e-07
ABLIM2	-0.324651	0.00540341
ABLIM3	0.151703	0.0013141
ABO	-0.0621749	0.559911
ABP1	0.180371	0.364916
ABR	-0.0685543	0.199589
ABRA	-0.0662484	0.3764
ABRACL	0.456065	0.0160155
ABT1	0.0365478	2.45e-08
ABTB1	0.170104	0.00955892
ABTB2	-0.0657786	0.499263
ACAA1	-0.0057461	0.0383025
ACAA2	0.451889	0.160869
ACACA	-0.265752	0.0372972
ACACB	0.10752	4.77e-18
ACAD10	-0.023764	0.034834
ACAD11	-0.181869	0.00095097
ACAD8	-0.280715	2.37e-23
ACAD9	-0.0724639	0.967424
ACADL	0.18027	0.00196034
ACADM	-0.0360545	0.472694
ACADS	0.39699	0.420833
ACADSB	-0.255934	4.41e-15
ACADVL	0.0675938	0.0130441
ACAN	0.122973	1.53e-09
ACAP1	0.644936	0.773544
ACAP2	0.0024199	0.0573155
ACAP3	-0.551085	0.0355149
ACAT1	-0.206446	0.051669
ACAT2	-0.380237	1.48e-25
ACBD3	0.0268257	0.183759
ACBD4	-0.125043	0.122115
ACBD5	-0.307822	6.11e-10
ACBD6	-0.465184	5.13e-05
ACBD7	-0.54406	0.522904
ACCS	0.33051	0.426574
ACCSL	0.0529947	0.400684
ACD	-0.285457	0.00038215
ACE	0.0501214	2.26e-10
ACE2	-0.0838658	0.365616
ACER1	0.0391102	0.841982
ACER2	0.135574	9.49e-06
ACER3	0.158113	0.00347458
ACHE	0.194848	0.409833
ACIN1	-0.463927	0.0402299
ACLY	-0.200982	0.384247
ACMSD	0.0122551	0.983715
ACN9	0.0613781	0.882378
ACO1	-0.164066	2.05e-16
ACO2	-0.358726	0.655798
ACOT1	-0.0918041	0.566268
ACOT11	0.266672	1.13e-09
ACOT12	0.156324	0.0184115
ACOT13	0.155492	0.388659
ACOT2	0.036663	0.208441
ACOT4	0.34782	0.00229186
ACOT6	0.185935	0.815932
ACOT7	0.0219625	0.0934661
ACOT8	0.040176	0.00727896
ACOT9	0.23055	0.145225
ACOX1	-0.108471	0.00205487
ACOX2	0.340083	0.041249
ACOX3	0.0528491	0.00010739
ACOXL	-0.0986584	0.724759
ACP1	0.0420957	0.00010432
ACP2	0.593715	0.00732597
ACP5	0.551965	0.0959487
ACP6	0.312651	5.44e-05
ACPL2	0.0257879	0.00069611
ACPP	0.67391	0.478498
ACPT	-0.267412	0.00023149
ACR	0.0730479	7.18e-06
ACRBP	0.282558	0.343344
ACRC	-0.252398	8.84e-05
ACRV1	-0.0799595	0.0820199
ACSBG1	-0.318978	4.19e-09
ACSBG2	-0.146289	1.97e-06
ACSF2	0.328055	0.516585
ACSF3	-0.0168431	0.0411494
ACSL3	-0.0289383	0.116841
ACSL4	0.131259	2.77e-08
ACSL5	0.241583	0.0153194
ACSL6	-0.142919	0.0481938
ACSM1	0.15526	0.0022736
ACSM2A	0.014172	0.312169
ACSM2B	0.0958191	0.0182795
ACSM3	0.262966	2.69e-14
ACSM4	0.08186	0.120388
ACSM5	0.177472	0.0104479
ACSS1	-0.318322	0.160273
ACSS2	0.0629765	0.144808
ACSS3	0.383869	0.233375
ACTA1	-0.0940152	7.8e-06
ACTA2	0.422048	0.00381982
ACTB	0.419924	2.43e-11
ACTBL2	0.167717	0.716784
ACTC1	0.0841808	0.0128542
ACTG1	0.135163	0.626203
ACTG1P4	-0.266229	0.342965
ACTG2	0.219771	0.0109142
ACTL10	0.451166	8.07e-06
ACTL6A	-0.31084	0.340061
ACTL6B	-0.435589	0.0324035
ACTL7A	0.0173322	0.0388274
ACTL7B	0.117117	0.952054
ACTL8	-0.0856268	0.861394
ACTL9	0.0820847	0.330151
ACTN1	0.411217	0.070102
ACTN1-AS1	0.190886	0.00174658
ACTN2	-0.157453	0.00261559
ACTN3	-0.0460951	0.23829
ACTN4	0.10394	2.94e-05
ACTR10	-0.105754	0.206959
ACTR1A	-0.313167	0.0015149
ACTR1B	-0.120259	0.00013246
ACTR2	-0.0119634	9.56e-07
ACTR3	0.0329089	0.886831
ACTR3B	-0.255694	0.194822
ACTR3BP2	0.0181525	0.241074
ACTR3BP5	-0.0287314	0.426923
ACTR3C	0.164644	0.00658114
ACTR5	-0.275763	4.63e-08
ACTR6	0.0165257	6.73e-09
ACTR8	-0.111449	4.64e-05
ACTRT1	0.0831583	0.156845
ACTRT2	0.0918875	0.639449
ACTRT3	0.222628	0.00066886
ACVR1	0.079948	0.00020292
ACVR1B	-0.0575342	0.0659466
ACVR1C	-0.113439	0.00708475
ACVR2A	-0.2226	1.85e-07
ACVR2B	-0.570532	8e-06
ACVR2B-AS1	-0.407746	0.329187
ACVRL1	0.162494	0.9163
ACY1	0.00206502	0.84113
ACY3	0.104918	0.872399
ACYP1	-0.362511	7.84e-09
ACYP2	-0.0852888	8.18e-33
ADA	0.322507	0.849789
ADAD1	-0.0892063	0.171789
ADAD2	-0.0752369	0.685454
ADAL	-0.321768	0.0558242
ADAM10	0.082087	5e-08
ADAM11	-0.485654	0.00054181
ADAM12	0.409371	0.138607
ADAM15	0.0748852	0.0522144
ADAM17	0.0672184	0.0005973
ADAM18	0.0661757	0.0529036
ADAM19	0.120221	0.508257
ADAM1A	-0.442825	6.46e-09
ADAM20	-0.109075	8.79e-05
ADAM20P1	-0.112835	0.0191419
ADAM21	0.072698	0.19313
ADAM21P1	0.189751	0.416369
ADAM22	-0.480401	0.112452
ADAM23	-0.189498	0.386535
ADAM28	0.664188	0.756821
ADAM30	0.0302195	7.25e-05
ADAM32	0.209655	0.0574843
ADAM33	-0.0202573	0.00083845
ADAM3A	0.0100879	0.346514
ADAM5	0.103055	0.363752
ADAM6	-0.171994	0.893324
ADAM7	0.0534486	0.0634168
ADAM8	0.458001	5.12e-12
ADAM9	0.32092	0.00475895
ADAMDEC1	0.507063	0.123128
ADAMTS1	0.445432	0.0325193
ADAMTS10	-0.301126	0.00026801
ADAMTS12	0.304889	0.00024491
ADAMTS13	-0.185046	0.637055
ADAMTS14	0.400597	6.13e-06
ADAMTS15	0.0396485	0.35912
ADAMTS16	-0.0769778	0.00353162
ADAMTS17	-0.241596	0.427728
ADAMTS18	0.0918613	0.413678
ADAMTS19	-0.218787	0.392053
ADAMTS2	0.391871	0.154896
ADAMTS20	-0.190894	0.0119611
ADAMTS3	0.0696567	1.19e-06
ADAMTS4	0.438	0.181112
ADAMTS5	0.0700073	0.0065958
ADAMTS6	-0.469388	1.08e-11
ADAMTS7	0.0355172	0.00116082
ADAMTS8	-0.072924	0.404399
ADAMTS9	0.140801	0.00148668
ADAMTS9-AS2	0.303363	2.42e-05
ADAMTSL1	0.228658	0.912
ADAMTSL2	-0.117516	0.83555
ADAMTSL3	0.0682069	0.154543
ADAMTSL4	0.552098	0.00021249
ADAMTSL5	0.17408	1.93e-06
ADAP1	0.101581	2.78e-29
ADAP2	0.760019	0.177088
ADAR	-0.341681	0.00011322
ADARB1	0.18232	0.123218
ADARB2	-0.150328	0.0933065
ADARB2-AS1	0.0577019	3.06e-18
ADAT1	-0.0811306	5.19e-09
ADAT2	-0.249845	0.36175
ADAT3	0.196526	0.478362
ADC	0.0339717	0.00076812
ADCK1	-0.0672261	0.00019805
ADCK2	0.484705	0.119058
ADCK3	-0.0053492	0.749102
ADCK4	-0.20592	0.350429
ADCK5	-0.101229	0.0496325
ADCY1	-0.385356	0.00109133
ADCY10	0.124422	2.75e-05
ADCY10P1	-0.165137	0.179666
ADCY2	-0.216085	0.0313537
ADCY3	0.205668	0.947715
ADCY4	0.0181222	0.00054739
ADCY5	-0.162786	0.831038
ADCY6	-0.191677	0.0234216
ADCY7	0.364176	0.260931
ADCY8	-0.390631	0.0451205
ADCY9	-0.142798	0.00739439
ADCYAP1	-0.169001	0.0688959
ADCYAP1R1	-0.335988	0.00021268
ADD2	-0.285431	0.484192
ADD3	-0.308625	3.8e-05
ADGB	0.241487	0.0960486
ADH1A	0.0930834	0.147046
ADH1B	-0.15412	0.00450091
ADH1C	0.0501675	0.00039154
ADH4	0.291571	0.530982
ADH5	0.0526315	0.0391184
ADH6	0.121448	0.650664
ADH7	0.0380547	0.938871
ADHFE1	-0.356319	0.00087108
ADI1	0.238031	0.907783
ADIG	0.149617	0.0251729
ADIPOQ	0.182749	0.0272014
ADIPOQ-AS1	0.0799727	0.835807
ADIPOR1	0.212961	0.362105
ADIPOR2	-0.139552	0.125428
ADK	-0.301495	0.622076
ADM	0.42653	0.915328
ADM2	-0.0079901	3.1e-05
ADM5	-0.111297	0.509383
ADNP	-0.103785	0.00898402
ADNP2	-0.195712	2.25e-06
ADO	-0.261197	1.2e-07
ADORA1	0.172127	7.12e-05
ADORA2A	0.324827	0.121195
ADORA2A-AS1	-0.137165	0.214724
ADORA2B	0.129732	2.5e-12
ADORA3	0.541201	0.670098
ADPGK	0.459727	5.21e-16
ADPGK-AS1	0.276284	0.60754
ADPRH	0.697179	0.0251772
ADPRHL1	-0.0072787	0.590486
ADPRHL2	0.160351	4.33e-05
ADPRM	-0.0251158	0.243608
ADRA1A	-0.262892	0.0724478
ADRA1B	-0.0278526	0.00145559
ADRA1D	0.0358018	0.740355
ADRA2A	-0.15015	0.00654969
ADRA2B	0.225613	0.346767
ADRA2C	-0.0789723	0.0213903
ADRB1	-0.191641	0.730061
ADRB2	0.357175	0.0781395
ADRB3	0.147281	0.20437
ADRBK1	0.251071	0.0220854
ADRBK2	-0.206871	0.00304025
ADSL	-0.106393	4.01e-09
ADSS	0.186541	0.936542
ADSSL1	0.280559	1.94e-05
ADTRP	0.35583	0.483365
AEBP1	0.344221	0.0073144
AEBP2	-0.142672	0.63731
AEN	0.161669	0.864582
AES	-0.0165632	7.21e-06
AFAP1	-0.311655	0.930363
AFAP1-AS1	-0.0969821	0.853894
AFAP1L1	0.0077983	0.381209
AFAP1L2	-0.323863	0.00033467
AFF1	0.03112	0.826136
AFF2	-0.196597	0.126841
AFF3	-0.31616	0.0156214
AFF4	-0.15673	0.00031566
AFG3L1P	-0.257067	2.49e-06
AFG3L2	-0.139291	0.00176441
AFM	0.100136	0.530538
AFMID	0.207845	0.423087
AFP	0.498812	0.125693
AFTPH	0.205582	0.00013352
AGA	0.465843	0.0586055
AGAP1	-0.207197	0.0506768
AGAP11	-0.0381644	0.0810828
AGAP2	-0.406305	0.481379
AGAP3	-0.288812	7.12e-05
AGAP4	-0.0795146	2.65e-05
AGAP5	-0.183788	7.66e-05
AGAP6	-0.406212	0.124214
AGAP7	0.0227505	0.767331
AGAP9	-0.0163082	0.0153378
AGBL1	0.0619919	0.326127
AGBL2	0.252067	7.44e-06
AGBL3	-0.203139	0.0434109
AGBL4	-0.153424	0.942475
AGBL5	-0.0071671	0.0167207
AGER	-0.211304	6.3e-06
AGFG1	-0.185214	0.00010631
AGFG2	0.113081	0.00019121
AGGF1	-0.0581505	0.017319
AGK	-0.122298	0.946456
AGL	-0.076665	0.00020636
AGMAT	0.404377	0.00012548
AGMO	0.13511	4.97e-05
AGPAT1	-0.173109	0.385311
AGPAT2	0.500386	0.00092918
AGPAT3	-0.0040905	2.32e-05
AGPAT4	-0.344797	0.0118575
AGPAT4-IT1	-0.117307	3.49e-09
AGPAT5	-0.2215	0.300473
AGPAT6	0.0383723	0.0930647
AGPAT9	0.306293	0.661342
AGPHD1	0.157601	0.0086002
AGPS	-0.0201085	7.15e-07
AGR2	0.0426534	0.35382
AGR3	0.129089	0.0605883
AGRN	-0.0729891	0.00503199
AGRP	0.249781	0.174184
AGSK1	-0.381785	0.198696
AGT	-0.157981	0.0453563
AGTPBP1	-0.0346234	0.0179312
AGTR1	0.07324	0.970847
AGTR2	0.00644684	0.843266
AGTRAP	0.144252	0.218812
AGXT	0.16706	0.370918
AGXT2	0.038491	0.23115
AGXT2L1	-0.215034	0.416414
AHCTF1	-0.233463	3.26e-12
AHCY	-0.0290004	0.380801
AHCYL1	-0.342117	0.185301
AHCYL2	-0.10765	0.410118
AHDC1	-0.341208	0.685396
AHI1	-0.0087659	6.88e-06
AHNAK	0.19065	1.09e-06
AHNAK2	0.430666	0.0123867
AHR	0.393193	0.355076
AHRR	-0.0236363	0.653811
AHSA1	-0.176622	1.9e-05
AHSA2	-0.0248503	0.54302
AHSG	-0.0776259	1.35e-24
AHSP	0.0367398	0.145752
AICDA	-0.0822676	0.329649
AIDA	0.259002	0.0002955
AIF1	0.723254	1.75e-14
AIF1L	-0.193103	0.916962
AIFM1	-0.415606	0.00913647
AIFM2	0.388914	5.11e-14
AIFM3	-0.0986748	0.124846
AIM1	0.58308	6.5e-06
AIM1L	0.34081	6.76e-07
AIM2	0.06285	0.939592
AIMP1	-0.0298176	0.590514
AIMP2	-0.0699735	0.612611
AIP	-0.142331	3.2e-09
AIPL1	0.0797811	0.02847
AIRE	0.302444	0.00457507
AIRN	0.0358147	0.737462
AJAP1	-0.144677	0.18508
AJUBA	-0.0071465	0.00290209
AK1	-0.0025777	0.779874
AK2	0.077476	0.33973
AK3	0.0105214	0.471456
AK4	0.135536	9.3e-11
AK5	0.182077	0.950003
AK7	0.210162	0.00065912
AK8	0.120503	0.0597312
AKAP1	-0.197883	0.00158267
AKAP10	-0.083073	0.0460976
AKAP11	-0.208446	0.00016017
AKAP12	0.11207	0.0494316
AKAP13	-0.0534966	3.1e-05
AKAP14	0.0725949	0.00509798
AKAP17A	-0.0173279	0.307697
AKAP2	0.0571778	0.451762
AKAP3	0.0213512	0.0781296
AKAP4	0.0171933	0.814072
AKAP5	-0.382649	0.0788658
AKAP6	-0.28245	2.22e-05
AKAP7	-0.215874	0.00529959
AKAP8	-0.212891	0.157409
AKAP8L	-0.48427	0.2072
AKAP9	-0.270262	0.00583168
AKD1	-0.347836	0.65358
AKIRIN1	0.0173203	2.29e-05
AKIRIN2	-0.0767417	0.236149
AKNA	0.305212	0.00348436
AKNAD1	-0.341306	0.00117128
AKR1B1	0.365857	0.00218249
AKR1B10	0.34543	0.142361
AKR1B15	0.156655	0.189774
AKR1C1	-0.0277816	4.29e-07
AKR1C2	-0.171425	0.0338691
AKR1C3	-0.0615598	0.943465
AKR1C4	0.0629717	0.106056
AKR1C6P	0.0652232	0.110568
AKR1CL1	0.154918	0.340057
AKR1D1	0.0571392	0.0477284
AKR1E2	0.0618575	0.00071883
AKR7A2	0.151963	7.86e-07
AKR7A2P1	-0.127744	0.0172168
AKR7A3	0.0380832	0.127536
AKR7L	-0.141314	0.967207
AKT1	-0.201599	0.206485
AKT1S1	-0.0813652	3.76e-13
AKT2	-0.250037	0.012718
AKT3	-0.550831	0.00319482
AKTIP	-0.233865	0.0106902
ALAD	0.0751122	2.4e-08
ALAS1	-0.0735774	0.00128758
ALAS2	0.0790136	6.83e-12
ALB	0.0234918	0.945595
ALCAM	-0.135839	0.745008
ALDH16A1	0.184742	0.0462364
ALDH18A1	-0.181727	3.57e-08
ALDH1A1	0.265705	0.207662
ALDH1A2	0.143311	0.0479582
ALDH1A3	0.393042	0.344508
ALDH1B1	-0.179432	1.1e-06
ALDH1L1	-0.10636	0.127108
ALDH1L1-AS1	-0.0503259	2.79e-05
ALDH1L1-AS2	0.0791529	9.95e-05
ALDH1L2	-0.106258	0.176085
ALDH2	-0.105628	0.0314038
ALDH3A1	0.199449	0.683617
ALDH3A2	-0.0720815	0.00022927
ALDH3B1	0.30252	0.843954
ALDH4A1	-0.0209663	0.611113
ALDH5A1	-0.36887	0.334949
ALDH6A1	-0.0546739	0.0126351
ALDH7A1	-0.0973054	0.316564
ALDH8A1	-0.0183912	2e-05
ALDH9A1	0.0793419	0.551619
ALDOA	0.283341	0.243743
ALDOB	-0.0977592	0.00645031
ALDOC	-0.397064	1.67e-05
ALG1	0.317222	0.53916
ALG10	-0.0248432	0.00516941
ALG10B	-0.218219	0.0178304
ALG11	-0.122142	9.98e-11
ALG12	0.269343	0.00428511
ALG13	0.107867	5.7e-05
ALG14	0.127215	0.0965021
ALG1L	-0.0773529	0.0322484
ALG1L2	0.0866647	0.0107944
ALG1L9P	-0.22773	0.00589276
ALG2	0.335662	0.00041292
ALG3	0.237418	0.845015
ALG5	0.206502	0.828885
ALG6	0.0181678	0.244964
ALG8	0.219831	0.0001185
ALK	0.0800738	3.92e-08
ALKBH1	0.0830795	3.1e-06
ALKBH2	-0.259958	0.172124
ALKBH3	0.149317	0.0859392
ALKBH4	-0.261948	0.214498
ALKBH5	0.103389	0.00202434
ALKBH6	0.246468	0.00247108
ALKBH7	0.00028369	3.85e-08
ALKBH8	-0.178931	0.0002564
ALLC	0.0327379	2.54e-11
ALMS1	-0.389953	3.21e-05
ALMS1P	-0.252053	0.729682
ALOX12	-0.0500161	0.124846
ALOX12B	-0.188545	0.736046
ALOX12P2	0.153518	0.133526
ALOX15	-0.0569028	2.87e-08
ALOX15B	0.442214	0.263667
ALOX15P1	-0.02877	0.0831988
ALOX5	0.538923	1.72e-11
ALOX5AP	0.436995	0.963019
ALOXE3	-0.0821745	0.468558
ALPI	0.0472776	0.633627
ALPK1	0.432768	0.00193441
ALPK2	0.305295	0.133626
ALPK3	0.354012	0.0136086
ALPL	-0.0057366	6.7e-06
ALPP	0.00389774	0.667551
ALPPL2	0.0359478	0.00072691
ALS2	-0.417592	0.823188
ALS2CL	0.349468	0.239185
ALS2CR11	0.110083	8.04e-06
ALS2CR12	-0.0441961	1.1e-11
ALS2CR8	-0.228868	0.559691
ALX1	0.166788	0.00014524
ALX3	-0.166921	1.38e-05
ALX4	-0.15378	0.00071233
ALYREF	-0.257283	0.0202321
AMACR	0.0932736	0.768458
AMBN	0.0532858	0.695181
AMBP	0.253378	0.0769736
AMBRA1	-0.218162	1.76e-07
AMD1	0.147854	0.0007351
AMDHD1	0.30897	0.182402
AMDHD2	0.356242	1.75e-07
AMELX	-0.198686	0.00850046
AMELY	-0.0069871	0.416697
AMER1	-0.467257	3.05e-06
AMER2	-0.205012	0.0288403
AMER3	-0.233313	0.228131
AMFR	0.0390919	0.0274503
AMH	-0.36537	4.23e-13
AMHR2	0.0490736	0.144469
AMICA1	0.420923	0.221794
AMIGO1	-0.186296	0.0027424
AMIGO2	0.359002	0.0109809
AMIGO3	-0.0941972	0.472861
AMMECR1	-0.196102	0.346598
AMMECR1L	-0.0448773	0.922791
AMN	0.12509	0.0086349
AMN1	-0.176708	4.45e-07
AMOT	-0.299839	0.14153
AMOTL1	-0.207179	8.16e-05
AMOTL2	-0.24298	0.951311
AMPD1	0.0870049	6.3e-16
AMPD2	-0.0325093	0.0368525
AMPD3	0.556875	4.71e-09
AMPH	-0.278195	0.586072
AMT	0.121567	0.00116135
AMTN	-0.0664769	0.955996
AMY1A	-0.23179	0.950229
AMY2A	-0.128485	1.95e-11
AMY2B	-0.107452	0.0572319
AMZ1	-0.234121	8.43e-07
AMZ2	0.00767449	0.214333
AMZ2P1	-0.294206	0.108671
ANAPC1	-0.317253	0.0060794
ANAPC10	-0.0577205	0.76016
ANAPC11	-0.238086	0.617252
ANAPC13	-0.352414	0.289351
ANAPC16	-0.0985058	0.00386346
ANAPC1P1	0.046012	0.166403
ANAPC2	-0.277361	0.718747
ANAPC4	0.0302681	5.66e-06
ANAPC5	-0.304866	3.47e-11
ANAPC7	-0.230094	0.00019785
ANG	-0.0589814	0.0929946
ANGEL1	-0.180581	3.36e-05
ANGEL2	-0.472776	4.7e-13
ANGPT1	0.22152	0.278744
ANGPT2	0.222348	3.04e-13
ANGPT4	-0.071355	0.198459
ANGPTL1	-0.0272597	0.0350311
ANGPTL2	-0.16031	0.125404
ANGPTL3	-0.0371885	0.615591
ANGPTL4	0.46535	0.0157138
ANGPTL5	0.215801	0.0536812
ANGPTL6	0.396242	0.00016089
ANGPTL7	0.0619883	0.0215941
ANHX	0.0583516	0.190566
ANK1	-0.203738	0.890658
ANK2	-0.215764	0.54572
ANK3	-0.172977	0.710513
ANKAR	-0.1456	5.27e-05
ANKDD1A	-0.271143	0.311679
ANKEF1	0.291673	0.0503502
ANKFN1	-0.4532	0.00063972
ANKFY1	-0.2455	0.367598
ANKH	0.334361	0.0385408
ANKHD1	-0.0029185	0.879773
ANKHD1-EIF4EBP3	0.279377	9.89e-07
ANKIB1	-0.229605	0.421813
ANKK1	0.241199	0.00127715
ANKLE1	-0.299182	0.559974
ANKLE2	-0.130395	0.00393921
ANKMY1	0.285039	0.0771518
ANKMY2	0.0611092	0.259711
ANKRA2	-0.0998636	0.716535
ANKRD1	0.341336	0.832541
ANKRD10	-0.0736704	0.0972936
ANKRD11	0.160095	0.461546
ANKRD12	-0.382586	0.101939
ANKRD13A	-0.0655005	0.407662
ANKRD13B	-0.599945	0.300756
ANKRD13C	-0.241349	0.283227
ANKRD13D	0.149524	0.311355
ANKRD16	-0.505989	0.0474079
ANKRD17	-0.0262265	0.00079543
ANKRD18A	0.0367887	0.0193935
ANKRD18B	-0.224951	0.792137
ANKRD18DP	0.0160683	0.680382
ANKRD19P	-0.269031	0.181715
ANKRD2	-0.0223378	0.785835
ANKRD20A1	-0.134134	0.783549
ANKRD20A11P	-0.185591	0.0929198
ANKRD20A12P	0.0120074	0.681834
ANKRD20A19P	-0.294657	0.414997
ANKRD20A2	NA	0.394458
ANKRD20A3	-0.247947	0.0907319
ANKRD20A4	-0.203414	0.0231921
ANKRD20A5P	-0.237832	0.00210733
ANKRD20A8P	-0.302904	0.00328161
ANKRD20A9P	-0.356312	0.845918
ANKRD22	0.380204	0.191395
ANKRD23	-0.473466	6.83e-06
ANKRD24	-0.008311	0.12026
ANKRD26	-0.39951	2.34e-08
ANKRD26P1	0.179938	0.202595
ANKRD26P3	-0.169951	0.509013
ANKRD27	0.0957171	0.38874
ANKRD28	-0.311605	1.18e-09
ANKRD29	0.279615	0.73738
ANKRD30A	0.063746	0.686048
ANKRD30B	-0.0495312	0.383781
ANKRD30BL	-0.0971827	0.406763
ANKRD30BP2	-0.0304029	0.0737238
ANKRD30BP3	-0.0526647	0.0311985
ANKRD31	0.0381657	0.512019
ANKRD32	-0.174953	0.270307
ANKRD33	0.192094	0.0460387
ANKRD33B	-0.0814008	0.649712
ANKRD34A	-0.258109	0.00392772
ANKRD34B	-0.138492	0.595672
ANKRD34C	-0.0844101	0.0326367
ANKRD35	0.0596999	0.192374
ANKRD36	-0.511812	0.638899
ANKRD36B	-0.483101	0.123086
ANKRD36BP1	-0.0232297	0.123666
ANKRD36BP2	-0.0062127	0.230667
ANKRD37	0.151365	0.0173998
ANKRD39	-0.0108175	0.00962819
ANKRD40	0.0425317	0.0191737
ANKRD42	0.254188	4.89e-07
ANKRD44	-0.0995079	0.00057216
ANKRD45	0.203865	0.00141656
ANKRD46	-0.127726	0.525658
ANKRD49	0.0294886	0.067403
ANKRD50	-0.264782	9.57e-07
ANKRD52	0.00186828	0.0677783
ANKRD53	0.0445023	0.809089
ANKRD54	-0.277929	0.266237
ANKRD55	-0.0646197	0.00184128
ANKRD6	-0.490953	0.962401
ANKRD61	-0.128073	0.0902961
ANKRD62P1-PARP4P3	-0.254215	0.0911287
ANKRD63	-0.0104875	1.58e-06
ANKRD65	0.0779168	0.561868
ANKRD66	0.221934	0.163908
ANKRD7	0.0430965	1.8e-06
ANKRD9	0.175249	0.0114628
ANKS1A	-0.197033	0.198103
ANKS1B	-0.108678	0.538958
ANKS3	-0.13578	0.00282252
ANKS4B	0.00403298	3.1e-05
ANKS6	-0.155625	0.772695
ANKUB1	0.171107	8.63e-05
ANKZF1	-0.323335	0.00039094
ANLN	0.069959	0.821667
ANO1	0.201048	0.488743
ANO10	0.0389484	0.0201945
ANO3	-0.360894	0.0152959
ANO4	0.0563466	0.0480579
ANO5	-0.0025844	2.22e-05
ANO6	0.022568	0.0035629
ANO7	0.18281	0.518124
ANO8	-0.52762	0.0765131
ANO9	0.448179	0.397798
ANP32A	-0.466888	0.00159068
ANP32A-IT1	-0.285375	4.01e-06
ANP32AP1	-0.0795407	0.818232
ANP32B	-0.168606	0.534591
ANP32C	-0.0552102	0.552864
ANP32D	0.04986	0.894901
ANP32E	-0.0714714	4.08e-05
ANPEP	0.511953	0.00068739
ANTXR1	-0.191176	0.079838
ANTXR2	0.0122632	0.471946
ANXA1	0.522008	0.165875
ANXA10	-0.0128081	0.955222
ANXA11	0.305957	1.6e-06
ANXA13	-0.0543203	0.176136
ANXA2	0.498449	0.00207056
ANXA2P1	0.00687886	0.370382
ANXA2P2	0.0735361	0.826454
ANXA2P3	-0.0420315	0.00840037
ANXA2R	0.100733	3.79e-06
ANXA3	0.362847	0.655572
ANXA4	0.623929	0.200579
ANXA5	0.42291	0.0561665
ANXA6	-0.159515	0.261365
ANXA7	0.0942104	0.662342
ANXA9	-0.173719	0.0605484
AOAH	0.35872	0.568822
AOAH-IT1	0.167775	0.298118
AOC2	0.0321559	0.0146114
AOC4	0.0985721	0.00042439
AOX1	0.387527	0.185567
AOX2P	0.121475	0.934784
AP1AR	-0.0356481	0.00182918
AP1B1	0.226615	0.688586
AP1B1P1	0.0686076	0.0606746
AP1G1	-0.0998116	0.0640587
AP1G2	0.169191	2.6e-06
AP1M1	-0.106342	1.91e-10
AP1M2	0.0729122	8.2e-10
AP1S1	0.0706256	0.0194567
AP1S2	0.15169	0.0426382
AP1S3	0.316836	0.0070942
AP2A1	-0.19128	0.404831
AP2A2	0.032733	0.00014453
AP2B1	-0.219175	0.233938
AP2M1	0.146859	0.00794757
AP2S1	0.432889	2.97e-23
AP3B1	-0.0410109	0.00051644
AP3D1	-0.203593	9.52e-06
AP3M1	-0.210266	0.0345354
AP3M2	-0.140294	0.0492615
AP3S1	0.194553	0.162854
AP3S2	0.132851	4.25e-10
AP4B1	-0.0049138	0.075518
AP4B1-AS1	-0.275213	3.77e-09
AP4E1	-0.0333944	0.557399
AP4M1	0.0195693	0.310773
AP4S1	-0.0788236	0.466048
AP5B1	0.212079	0.173988
AP5M1	-0.172654	0.00055845
AP5S1	0.07278	0.125514
AP5Z1	0.189611	0.00221293
APAF1	0.168944	0.621506
APBA1	-0.344993	5.23e-08
APBA2	-0.447177	1.05e-05
APBA3	0.0448339	1.49e-12
APBB1	-0.0428908	9.98e-06
APBB1IP	0.58852	0.00055683
APBB2	-0.438307	0.012279
APBB3	-0.110565	1.42e-05
APC	-0.390138	7.62e-09
APC2	-0.54553	1.5e-05
APCDD1	-0.342165	0.0002024
APCDD1L	0.464532	5.78e-06
APCDD1L-AS1	0.244893	2.52e-09
APCS	0.0571274	0.878325
APEH	0.153108	0.00654846
APEX1	-0.374913	0.168358
APEX2	0.207096	9.36e-08
APH1A	0.0397613	9.6e-08
APH1B	0.162162	0.636203
API5	0.0206106	0.0545485
APIP	0.302792	0.201142
APITD1	-0.0023395	0.691349
APITD1-CORT	-0.127382	0.0018435
APLF	0.354122	0.00025823
APLN	0.332187	0.08587
APLNR	0.245322	0.0499083
APLP1	0.207269	3.1e-13
APLP2	0.119417	0.0195672
APMAP	0.139934	3.33e-08
APOA1	0.139953	0.282453
APOA1BP	-0.169506	0.177547
APOA2	0.225618	7.76e-14
APOA4	0.158837	0.630644
APOB	0.235023	0.00023799
APOBEC1	0.0128694	0.102935
APOBEC2	-0.13912	0.205172
APOBEC3A	0.142262	0.888962
APOBEC3B	0.186466	9.4e-11
APOBEC3C	0.649217	0.702374
APOBEC3D	0.377718	1.77e-14
APOBEC3F	0.482593	0.272553
APOBEC3G	0.652272	0.0189307
APOBEC3H	0.427272	6.83e-06
APOBEC4	0.0623076	0.608383
APOBR	0.708714	0.0595633
APOC1	0.571099	0.434596
APOC1P1	0.376212	0.649501
APOC2	0.463971	0.0032394
APOC3	0.090172	0.375825
APOC4	-0.0556996	0.13081
APOC4-APOC2	0.297555	0.178136
APOD	0.0656143	5.23e-06
APOE	0.226022	0.0171529
APOF	-0.0400522	0.496435
APOH	0.074347	0.656444
APOL1	0.326477	3.86e-12
APOL2	-0.120104	7.71e-05
APOL3	0.329286	0.047513
APOL4	-0.049997	0.0004663
APOL5	0.0863251	0.551772
APOL6	0.386693	0.303576
APOLD1	-0.35806	4.04e-10
APOM	-0.128296	0.68472
APOO	-0.101384	0.263517
APOOL	-0.0672243	0.171514
APOPT1	-0.0764104	0.037958
APP	-0.0189684	0.911598
APPBP2	-0.163463	0.0736059
APPL1	-0.176301	0.828517
APPL2	-0.0181332	7.06e-05
APRT	0.243751	3.52e-06
APTX	0.00071606	0.388756
AQP1	-0.0295044	0.00789703
AQP10	0.00116779	0.273359
AQP11	-0.262687	0.714864
AQP12A	0.168172	0.639931
AQP12B	0.0463537	0.0759647
AQP2	-0.0404041	0.507601
AQP3	0.340683	0.488334
AQP4	-0.144818	0.00203165
AQP4-AS1	-0.224175	0.431985
AQP5	0.255086	0.245472
AQP6	-0.0974034	0.489892
AQP7	-0.191806	0.769187
AQP7P1	-0.24104	0.021752
AQP7P3	-0.10681	3.57e-05
AQP8	-0.0745298	0.70862
AQP9	0.672123	0.00069495
AQPEP	-0.0719019	0.149503
AQR	-0.241839	0.229794
AR	-0.198369	0.0566224
ARAF	-0.0618388	6.73e-11
ARAP1	0.500374	0.0804612
ARAP2	0.149178	0.00102233
ARAP3	0.188123	0.212187
ARC	-0.153413	5.47e-08
ARCN1	-0.057997	0.0426348
AREG	0.368673	0.780956
ARF1	0.100236	0.653863
ARF3	-0.0233734	3.4e-06
ARF4	0.376062	0.00078411
ARF5	-0.109111	1.44e-06
ARF6	0.389029	2.91e-08
ARFGAP2	-0.148707	0.0657297
ARFGAP3	-0.0314905	0.0416479
ARFGEF1	-0.0595066	0.141437
ARFGEF2	0.015622	0.478645
ARFIP1	0.119475	2.73e-21
ARFIP2	-0.158609	0.806669
ARFRP1	0.110828	0.732484
ARG1	0.221637	0.00016423
ARG2	0.326588	1.25e-05
ARGFX	-0.12548	0.461236
ARGFXP2	-0.101109	0.720806
ARGLU1	-0.255135	0.986121
ARHGAP1	0.208191	8.76e-10
ARHGAP10	0.177836	0.0290414
ARHGAP11A	-0.0686376	0.00037564
ARHGAP11B	-0.225309	0.60622
ARHGAP15	0.64831	0.00175157
ARHGAP17	-0.0639406	0.692202
ARHGAP18	0.511969	0.00244168
ARHGAP19	-0.0990396	0.796749
ARHGAP19-SLIT1	-0.308576	0.0313972
ARHGAP20	0.0354034	0.0217375
ARHGAP21	-0.348496	6.01e-13
ARHGAP22	0.117731	5.54e-20
ARHGAP23	-0.0589757	0.0555821
ARHGAP24	0.361551	0.215062
ARHGAP25	0.351536	3.78e-05
ARHGAP26	0.204939	0.0317397
ARHGAP26-AS1	0.127326	0.656341
ARHGAP27	0.213273	0.552299
ARHGAP28	-0.0828888	3.18e-06
ARHGAP29	0.396701	0.00439688
ARHGAP30	0.68522	6.5e-06
ARHGAP31	-0.340116	0.944344
ARHGAP32	-0.397449	0.0101122
ARHGAP33	-0.608102	0.00778948
ARHGAP35	-0.461549	0.060242
ARHGAP36	-0.0366518	0.753362
ARHGAP39	-0.405388	0.677574
ARHGAP4	0.481001	0.866142
ARHGAP40	0.0130541	0.00793474
ARHGAP42	-0.196667	0.0585574
ARHGAP44	-0.148282	0.410203
ARHGAP5	-0.154732	0.258095
ARHGAP5-AS1	-0.24365	0.053611
ARHGAP6	0.103915	1.17e-07
ARHGAP8	0.176586	0.00186072
ARHGAP9	0.557859	0.981498
ARHGDIA	0.354336	0.0117001
ARHGDIB	0.701143	0.00067543
ARHGDIG	-0.280031	2.38e-05
ARHGEF1	-0.273779	5.8e-09
ARHGEF10	0.00471033	0.00150716
ARHGEF10L	-0.422095	0.00343555
ARHGEF11	-0.150119	2.19e-05
ARHGEF12	-0.252432	5.64e-06
ARHGEF15	-0.0006461	0.00147933
ARHGEF16	0.0193386	1.5e-10
ARHGEF17	-0.345772	3.02e-08
ARHGEF18	-0.19648	0.0105888
ARHGEF19	0.261103	0.00446718
ARHGEF2	-0.167557	0.00015877
ARHGEF25	-0.360943	2.86e-06
ARHGEF26	-0.324985	0.686815
ARHGEF26-AS1	-0.334232	0.00129258
ARHGEF28	0.0511127	0.00183357
ARHGEF3	-0.063112	0.241853
ARHGEF33	-0.139448	8.01e-06
ARHGEF35	0.386895	0.00121763
ARHGEF37	0.174429	0.00370131
ARHGEF38	0.0415519	0.903261
ARHGEF38-IT1	-0.0386591	0.287661
ARHGEF39	-0.284775	0.0818099
ARHGEF3-AS1	-0.0655771	0.757118
ARHGEF4	-0.30488	1.9e-05
ARHGEF5	0.469843	0.0792406
ARHGEF6	-0.143878	0.986149
ARHGEF7	-0.220729	2.29e-09
ARHGEF9	-0.558233	0.0210787
ARID1A	-0.3308	6.22e-06
ARID1B	-0.218471	0.00229893
ARID2	-0.402412	0.302764
ARID3A	0.539158	1.02e-06
ARID3B	0.0109805	0.706541
ARID3C	-0.0553318	0.0384376
ARID4A	-0.436806	0.45872
ARID4B	-0.074099	2.47e-06
ARID5A	0.471915	0.00849159
ARID5B	-0.0109175	0.137419
ARIH1	-0.101926	1.91e-18
ARIH2	-0.10823	2.45e-09
ARIH2OS	-0.0414193	2.81e-15
ARL1	0.344317	0.0183301
ARL10	-0.400358	0.986653
ARL11	0.796365	0.448256
ARL13B	-0.171444	0.516305
ARL14	0.208945	0.0831686
ARL14EP	-0.0997864	0.159643
ARL14EPL	0.386474	0.686936
ARL15	-0.25469	0.183125
ARL16	-0.210332	7.01e-19
ARL17A	-0.365149	2.21e-19
ARL17B	0.0262663	0.976078
ARL2	0.0563436	2e-06
ARL2BP	0.00162711	0.00033088
ARL2-SNX15	0.0991941	0.0463983
ARL3	-0.48295	0.00023658
ARL4A	-0.024034	0.00379157
ARL4C	0.261969	0.00264831
ARL4D	-0.276786	0.19298
ARL5A	0.0182075	0.0549346
ARL5B	-0.232222	0.647942
ARL5C	-0.0086849	0.503785
ARL6	-0.0754506	0.163383
ARL6IP1	-0.256126	9.75e-05
ARL6IP4	-0.0419933	0.0284446
ARL6IP5	0.400408	0.611726
ARL6IP6	-0.401336	8.13e-07
ARL8A	-0.185645	1.19e-08
ARL8B	0.22009	0.767297
ARL9	0.237738	0.190144
ARMC1	-0.176445	0.350744
ARMC10	0.260643	5.63e-08
ARMC12	-0.0380588	0.439379
ARMC2	0.112003	0.00214156
ARMC4	0.153527	1.57e-05
ARMC5	-0.262593	0.0125973
ARMC6	-0.225263	0.0992627
ARMC7	0.00328762	0.00471392
ARMC8	-0.0809051	0.110749
ARMC9	0.0360294	0.276716
ARMCX1	-0.383765	3.37e-08
ARMCX2	0.0723032	0.0725066
ARMCX3	-0.144468	2.05e-06
ARMCX4	-0.523239	0.941198
ARMCX5	-0.0001071	0.00842191
ARMCX5-GPRASP2	-0.109079	0.237595
ARMCX6	0.187443	0.59967
ARMS2	-0.117772	0.119027
ARNT	0.149729	0.0480415
ARNT2	-0.556836	1.19e-06
ARNTL	0.0245828	0.0105833
ARNTL2	0.220826	0.00117156
ARPC1A	0.0778281	0.0379962
ARPC1B	0.741058	0.695375
ARPC2	0.138302	0.0669768
ARPC3	0.25532	2.44e-26
ARPC4	0.150194	0.0862528
ARPC4-TTLL3	0.0814827	0.762934
ARPC5	0.198834	0.00201175
ARPC5L	0.186961	0.129926
ARPP19	-0.245549	0.510281
ARPP21	-0.390178	0.078207
ARR3	0.0478056	0.673799
ARRB1	0.180169	0.0158169
ARRB2	0.538711	0.00079969
ARRDC1	0.318005	2.95e-05
ARRDC2	0.365852	8.49e-06
ARRDC3	0.167797	0.876089
ARRDC3-AS1	-0.236436	0.117862
ARRDC4	0.370791	0.164535
ARRDC5	0.379068	0.379313
ARSA	0.375516	0.19481
ARSB	0.159224	0.056764
ARSD	0.391246	1.28e-17
ARSE	0.159134	0.00109015
ARSF	0.0513423	0.118107
ARSG	0.19433	0.00016836
ARSH	-0.0284981	0.0545329
ARSI	0.407987	1.77e-08
ARSJ	0.455966	0.835725
ARSK	0.116376	0.00025526
ART1	0.0353757	0.757733
ART3	0.0250122	0.895416
ART4	0.0052508	0.500873
ART5	-0.0961634	0.553573
ARTN	-0.0126264	0.0531023
ARV1	0.0163072	0.0309796
ARVCF	-0.634894	0.00103708
ARX	0.0665975	0.192039
AS3MT	-0.181722	0.00049133
ASAH1	0.301818	8.4e-14
ASAH2	-0.0242288	0.117742
ASAH2B	-0.0877682	0.282033
ASAP1	-0.194954	0.260051
ASAP1-IT1	-0.0181507	0.814759
ASAP2	-0.317353	0.0816979
ASAP3	-0.150086	0.00155421
ASB1	-0.243186	0.846359
ASB10	0.0254383	0.216278
ASB11	0.0710967	0.596603
ASB12	0.0810199	0.00822927
ASB13	-0.182854	0.00044141
ASB14	-0.039926	0.298068
ASB15	0.0478303	0.00082943
ASB16	-0.28603	0.0187491
ASB16-AS1	-0.0361908	0.0242263
ASB17	-0.0363024	0.0839952
ASB18	0.00023601	0.632726
ASB2	0.0373744	0.0272759
ASB3	-0.332528	0.457598
ASB4	-0.062384	0.00769937
ASB5	-0.157604	0.828151
ASB6	-0.0195452	0.502806
ASB7	-0.159291	0.591907
ASB8	-0.179976	0.0638899
ASB9	0.155426	1.39e-11
ASB9P1	-0.138434	0.319364
ASCC1	-0.199543	0.385136
ASCC2	0.0409243	0.594304
ASCC3	0.104014	0.0323172
ASCL1	-0.570453	0.00300477
ASCL2	0.435761	0.0433662
ASCL3	0.0897104	0.689739
ASCL4	0.0907682	0.256531
ASCL5	-0.339765	0.162983
ASF1A	-0.408844	0.0110712
ASF1B	-0.146457	5.41e-06
ASGR1	-0.270596	0.00030532
ASGR2	0.269609	0.14078
ASH1L	-0.464628	0.0959124
ASH1L-AS1	-0.316265	0.313261
ASH2L	-0.175828	1.08e-06
ASIC1	-0.534196	1.11e-08
ASIC2	-0.110023	0.958572
ASIC3	-0.0618182	1.73e-13
ASIC4	-0.385417	0.00193271
ASIC5	0.199808	0.791003
ASIP	0.296678	0.995441
ASL	0.269476	0.167984
ASMT	0.045389	0.359015
ASMTL	0.230934	0.420112
ASMTL-AS1	0.0739668	0.0113927
ASNA1	-0.245612	0.00368994
ASNS	-0.0968685	0.0043439
ASNSD1	-0.165521	3.5e-07
ASPA	0.115514	0.242676
ASPDH	0.0638671	0.987123
ASPG	-0.0317338	0.467298
ASPH	-0.234954	0.0764038
ASPHD1	0.167594	1.84e-09
ASPHD2	-0.170797	0.272078
ASPM	-0.321362	0.911773
ASPN	0.298892	0.00110939
ASPRV1	-0.174391	0.404438
ASPSCR1	-0.205915	0.829206
ASRGL1	-0.46485	0.332112
ASS1	0.288735	0.016864
ASTE1	0.0677274	4.42e-10
ASTL	0.085004	0.0040586
ASTN1	-0.240494	0.059212
ASTN2	-0.332771	0.0836465
ASUN	-0.213934	1.26e-08
ASXL1	-0.434644	0.684797
ASXL2	-0.0485913	0.0365105
ASXL3	-0.372237	2.01e-06
ASZ1	-0.0101982	0.341052
ATAD1	-0.128521	0.266546
ATAD2	-0.462478	0.520719
ATAD2B	-0.0830117	0.36678
ATAD3A	-0.230202	0.227443
ATAD3B	-0.156347	0.00834034
ATAD3C	0.197917	1.11e-09
ATAD5	-0.436203	0.311971
ATAT1	-0.348179	0.771515
ATCAY	-0.379161	0.00485628
ATE1	-0.125203	0.339263
ATF1	0.168609	3.33e-12
ATF2	0.0499995	0.595335
ATF3	0.212428	3.21e-08
ATF4	0.00048035	0.387404
ATF5	0.471999	0.989196
ATF6	0.0995513	5.26e-05
ATF6B	-0.211869	0.00269246
ATF7	-0.0245184	0.925685
ATF7IP2	0.183715	0.674451
ATG10	-0.0367116	0.198656
ATG12	-0.0178402	0.529621
ATG13	-0.255369	0.561613
ATG14	-0.309833	3.3e-05
ATG16L1	-0.112844	0.0369838
ATG16L2	0.193343	0.0491109
ATG2A	-0.0380262	0.0249295
ATG2B	-0.393418	3.71e-06
ATG3	0.173828	0.007713
ATG4A	0.310062	0.129048
ATG4B	0.0206345	0.919496
ATG4C	-0.0168411	3.94e-08
ATG7	0.478046	0.00991377
ATG9A	-0.100275	1.65e-07
ATG9B	0.0906338	0.742116
ATHL1	0.308597	0.00848842
ATIC	-0.20079	3.85e-05
ATL1	-0.307537	0.00420237
ATL2	-0.369744	7.97e-07
ATL3	0.2689	2.08e-05
ATM	-0.0979798	0.846333
ATMIN	-0.107875	0.00132176
ATN1	-0.483779	0.995353
ATOH1	-0.0894665	0.336187
ATOH7	-0.336693	0.00331876
ATOH8	-0.299077	1.52e-07
ATOX1	0.335946	7.03e-16
ATP10A	-0.0942179	9.96e-08
ATP10B	0.0544863	8.43e-17
ATP10D	0.257443	0.00054141
ATP11A	-0.0593848	0.213469
ATP11B	-0.0113651	0.210461
ATP11C	0.227121	0.741271
ATP12A	-0.0751975	0.00231371
ATP13A1	-0.141276	0.228151
ATP13A2	-0.0637778	1.96e-06
ATP13A3	0.319042	0.317151
ATP13A4	-0.317417	0.00050691
ATP13A5	-0.360785	0.944832
ATP1A1	0.116086	0.00041207
ATP1A1OS	-0.140261	0.00047075
ATP1A2	-0.29051	0.870522
ATP1A3	-0.471119	0.00499905
ATP1A4	-0.203659	0.298891
ATP1B1	-0.0725653	0.0886417
ATP1B2	-0.142401	3.09e-05
ATP1B3	0.339798	0.00012711
ATP1B4	-0.0837546	0.193222
ATP2A1	-0.118718	0.0338464
ATP2A2	-0.313956	0.177367
ATP2A3	0.538586	1.66e-15
ATP2B1	0.043301	0.952921
ATP2B2	-0.525523	0.842642
ATP2B3	-0.187743	0.545793
ATP2B4	-0.113103	0.835347
ATP2C1	-0.0299031	0.00958365
ATP2C2	-0.0691485	4.25e-13
ATP4A	-0.0137017	0.102889
ATP4B	0.0166202	0.915505
ATP5A1	-0.0811634	7.5e-05
ATP5B	-0.113033	0.362705
ATP5C1	-0.167652	0.0131435
ATP5D	-0.206226	0.134855
ATP5E	0.261151	4.52e-05
ATP5EP2	0.124958	0.624074
ATP5F1	0.0764068	0.396771
ATP5G1	-0.108313	0.0648627
ATP5G2	0.103918	0.0455748
ATP5G3	0.182645	0.128178
ATP5H	0.300827	5.58e-07
ATP5I	0.0334588	0.819343
ATP5J	-0.166435	0.00195379
ATP5J2-PTCD1	-0.0427268	0.0286034
ATP5L	-0.1084	4.28e-06
ATP5L2	0.0076576	0.0292538
ATP5O	-0.115396	0.994
ATP5S	-0.303207	1.59e-06
ATP5SL	0.0108634	0.670513
ATP6AP1	0.39767	0.728694
ATP6AP1L	-0.104564	0.00059036
ATP6AP2	0.385541	0.0174716
ATP6V0A1	-0.257304	0.00084215
ATP6V0A2	-0.287314	0.310682
ATP6V0A4	-0.191003	0.0400132
ATP6V0B	0.328442	0.00023282
ATP6V0C	0.169984	0.240873
ATP6V0CP3	0.179374	0.0146812
ATP6V0D1	0.297942	2.55e-05
ATP6V0D2	0.400242	0.00014414
ATP6V0E1	0.602515	0.0782831
ATP6V0E2	-0.315247	0.00028392
ATP6V0E2-AS1	-0.331459	0.0001964
ATP6V1A	-0.0711473	0.00027627
ATP6V1B1	-0.298704	3.88e-08
ATP6V1B2	0.438425	0.0416617
ATP6V1C1	0.0983539	0.168421
ATP6V1C2	-0.0877406	0.00386473
ATP6V1D	0.122929	0.00026855
ATP6V1E1	0.0566913	0.0285701
ATP6V1E2	-0.0076698	0.00017968
ATP6V1F	0.268537	0.0328499
ATP6V1G1	0.041717	0.061195
ATP6V1G2	-0.250554	1.22e-07
ATP6V1G2-DDX39B	-0.171269	0.211717
ATP6V1G3	-0.052476	0.284609
ATP6V1H	-0.148768	0.00439946
ATP7A	-0.0162909	1.66e-07
ATP7B	-0.125605	0.588402
ATP8A1	-0.199049	0.241398
ATP8A2	-0.0879037	0.826835
ATP8B1	0.312694	5.01e-06
ATP8B2	-0.283447	0.948128
ATP8B3	0.253265	1.99e-08
ATP8B5P	0.105974	0.775048
ATP9A	-0.512284	0.937194
ATP9B	-0.219421	0.00013168
ATPAF1	-0.131648	0.752184
ATPAF2	-0.118363	0.00350038
ATPBD4	-0.252887	0.447591
ATPBD4-AS1	0.167685	0.84564
ATPIF1	-0.32312	0.00208609
ATR	0.0291532	0.337089
ATRAID	0.177764	0.00472365
ATRIP	-0.129571	0.800754
ATRN	-0.28572	0.0148323
ATRNL1	-0.167177	0.158451
ATRX	-0.123936	0.978505
ATXN1	0.0786637	0.999378
ATXN10	-0.201932	0.12763
ATXN1L	-0.136692	0.023626
ATXN2	-0.298791	0.00076934
ATXN2L	-0.0551242	1.24e-15
ATXN3	-0.0554723	0.0527567
ATXN3L	0.0687233	0.793079
ATXN7	-0.196367	0.977606
ATXN7L1	0.0543389	0.132084
ATXN7L2	-0.420965	0.0771421
ATXN7L3	-0.122776	0.13105
ATXN7L3B	-0.369054	4.99e-05
ATXN8OS	-0.0708207	5.55e-05
AUH	0.00063216	2.72e-06
AUNIP	-0.414636	0.0517123
AUP1	0.159062	0.0275542
AURKA	-0.181552	0.468134
AURKAIP1	0.0642798	7.18e-07
AURKAPS1	0.0960338	0.00325065
AURKB	0.061664	0.282198
AURKC	0.138545	0.396575
AUTS2	-0.39922	0.0023428
AVEN	0.241473	0.135749
AVIL	0.0766663	1.02e-09
AVL9	-0.0851332	0.0918808
AVP	-0.0022651	8.93e-25
AVPI1	0.164968	8.63e-07
AVPR1A	0.13647	0.00968125
AVPR1B	0.00891907	0.996261
AVPR2	0.0314361	0.0790045
AWAT1	0.0708477	0.00667504
AWAT2	0.144622	0.446394
AXDND1	-0.0512464	0.477215
AXIN1	-0.170324	0.00163658
AXIN2	-0.571207	0.0007154
AXL	0.37947	0.197425
AZGP1	0.257405	0.491504
AZGP1P1	-0.0041922	0.0194096
AZI1	-0.411781	0.220098
AZI2	-0.0421755	0.132367
AZIN1	-0.166192	3.07e-07
AZU1	0.0360955	0.414533
B2M	0.607318	0.276117
B3GALNT1	0.0736117	0.961602
B3GALNT2	-0.136139	0.00110056
B3GALT1	-0.279415	1.12e-05
B3GALT2	-0.471639	9.19e-15
B3GALT4	0.537394	2.42e-09
B3GALT5	0.0615895	NA
B3GALT6	0.043014	0.00598076
B3GALTL	-0.424728	0.00028773
B3GAT1	-0.246702	0.0983872
B3GAT2	-0.45339	9.27e-11
B3GAT3	0.321815	0.516313
B3GNT1	-0.261476	0.180324
B3GNT2	0.481311	0.0951427
B3GNT3	0.0752997	0.419247
B3GNT4	0.0594703	0.0001994
B3GNT5	0.411585	8.99e-13
B3GNT6	-0.0773037	0.489111
B3GNT7	0.406616	0.181008
B3GNT8	0.563189	0.426854
B3GNT9	0.232456	9.71e-05
B3GNTL1	0.156236	0.0627651
B4GALNT2	-0.0463055	0.26619
B4GALNT3	-0.118878	0.982269
B4GALNT4	-0.557083	0.00068218
B4GALT1	0.660435	0.340322
B4GALT2	-0.101726	0.00135809
B4GALT3	0.0278045	0.27087
B4GALT4	0.0629177	3.8e-12
B4GALT5	0.138536	0.0127556
B4GALT6	-0.19295	0.0977349
B4GALT7	0.260342	1.12e-05
B9D1	-0.120632	0.572587
B9D2	0.172342	0.125557
BAALC	-0.037682	6.91e-05
BAAT	-0.108037	1.46e-15
BABAM1	-0.179972	0.248491
BACE1	-0.18635	0.00215715
BACE1-AS	-0.436282	0.0323995
BACE2	0.501465	0.984558
BACH1	0.0608609	3.09e-09
BACH2	-0.279911	0.656598
BAD	-0.157608	1.4e-06
BAG2	0.200586	0.00018584
BAG3	0.316851	0.0159258
BAG4	-0.27906	0.800396
BAG5	-0.232443	0.128586
BAG6	-0.49672	3.91e-05
BAGE	-0.0488781	0.524164
BAGE2	-0.0909373	0.151762
BAGE3	-0.0473264	0.257119
BAGE4	0.033486	0.204334
BAGE5	-0.045242	0.703689
BAHCC1	-0.465851	0.0797258
BAHD1	-0.255953	0.00014402
BAI1	-0.601953	1.05e-06
BAI2	-0.393653	1.55e-12
BAI3	-0.545486	0.0714471
BAIAP2	-0.147703	0.00032571
BAIAP2-AS1	-0.277498	0.00481213
BAIAP2L1	0.156226	0.287612
BAIAP2L2	-0.279223	0.74769
BAIAP3	-0.208751	0.745131
BAK1	0.46884	0.308684
BAMBI	-0.108884	0.000738
BANCR	-0.131773	3.15e-05
BANF1	-0.278172	4.83e-06
BANF2	-0.0154391	0.47078
BANK1	0.147766	0.81833
BANP	-0.111108	5.11e-05
BAP1	-0.278786	0.0371634
BARHL1	-0.0401599	0.0580687
BARHL2	-0.0740387	0.632713
BARX1	0.0135425	1.61e-05
BARX2	0.137062	0.810933
BASP1	-0.119576	0.631998
BASP1P1	0.0698493	0.863644
BATF	0.733008	0.0433707
BATF2	0.357709	0.392926
BATF3	0.309543	0.00020208
BAX	0.389533	3e-09
BAZ1A	-0.119921	0.0110683
BAZ1B	-0.330305	0.212782
BAZ2A	-0.211159	1.13e-09
BAZ2B	-0.480155	0.00131027
BBC3	0.185477	0.00472104
BBIP1	-0.137099	0.675909
BBOX1	-0.16391	0.00133204
BBS1	-0.195095	0.0648716
BBS10	-0.263983	0.871248
BBS12	-0.0222416	0.00042756
BBS2	-0.248385	0.0512859
BBS4	-0.117631	3.15e-10
BBS5	0.0882298	0.187037
BBS7	0.0199745	0.0859429
BBS9	0.0065855	3.28e-07
BBX	-0.0977872	0.396197
BCAM	0.162172	0.315986
BCAN	-0.568556	0.0242364
BCAP29	0.093026	0.0428397
BCAP31	0.317305	0.100627
BCAR1	-0.418892	0.00373083
BCAR3	-0.0080018	0.00796283
BCAR4	-0.156659	0.00286952
BCAS1	0.183206	0.101389
BCAS2	0.0705147	0.465894
BCAS3	-0.0365804	0.0636672
BCAS4	0.113105	0.752968
BCAT1	0.316729	8.17e-06
BCAT2	0.260911	3.65e-07
BCCIP	-0.298392	0.530666
BCDIN3D	-0.230373	0.120681
BCDIN3D-AS1	-0.103992	0.00311427
BCHE	-0.419525	0.0106578
BCKDHA	-0.214932	0.00024002
BCKDHB	-0.21223	0.028751
BCKDK	0.356779	1.54e-12
BCL10	0.372415	5.84e-07
BCL11A	-0.223174	0.188796
BCL2	-0.0663048	0.393502
BCL2A1	0.639815	3.63e-07
BCL2L1	0.306253	1.1e-07
BCL2L10	0.0113249	0.827266
BCL2L11	-0.050445	5.37e-07
BCL2L12	0.206777	0.0711756
BCL2L13	0.00454417	2.81e-12
BCL2L14	0.0910779	0.686634
BCL2L15	-0.284172	6.8e-07
BCL2L2	-0.166836	0.495547
BCL2L2-PABPN1	-0.0914075	0.2974
BCL3	0.601042	1.08e-09
BCL6	0.0132768	2.22e-07
BCL6B	0.00267731	0.107542
BCL7A	-0.559518	0.0008591
BCL7B	0.0172262	1.54e-05
BCL7C	0.113206	0.131769
BCL9	-0.469196	3.85e-07
BCL9L	-0.192325	0.00221575
BCLAF1	-0.0357807	0.382825
BCMO1	-0.0266554	1.77e-08
BCO2	0.12102	5.48e-08
BCOR	-0.266319	0.0241253
BCORL1	-0.25332	1.03e-05
BCORP1	-0.0262675	0.116627
BCR	-0.408002	0.00074972
BCRP2	-0.292787	0.0877328
BCRP3	-0.349542	0.0262977
BCS1L	-0.277766	4.2e-05
BCYRN1	0.00151183	0.0234197
BDH1	0.0913632	0.124066
BDH2	0.118545	0.00409796
BDKRB1	0.30153	0.00952289
BDKRB2	0.385209	3.73e-07
BDNF	0.0577367	1.34e-16
BDNF-AS	-0.0040314	0.450111
BDP1	-0.294251	0.116366
BEAN1	0.184669	0.00022856
BECN1	0.149725	0.00080419
BEGAIN	-0.115547	0.085349
BEND2	-0.106893	0.56072
BEND3	-0.499267	0.00068796
BEND3P3	-0.406805	0.159679
BEND4	-0.243811	0.770556
BEND5	-0.526891	0.0329694
BEND6	-0.128079	7.15e-06
BEND7	-0.522934	0.131005
BEST1	0.326125	0.0159072
BEST2	-0.0160724	0.00112472
BEST3	-0.168556	0.0656462
BEST4	0.191095	0.313185
BET1	0.325137	1.42e-05
BET1L	0.287958	0.0337845
BET3L	0.200621	0.0736845
BEX1	-0.466262	0.20712
BEX2	-0.173849	0.557486
BEX4	-0.355896	1.55e-06
BEX5	0.0389938	0.00649437
BFAR	0.141868	6.9e-13
BFSP1	0.0445324	1.04e-12
BFSP2	0.0886106	0.802685
BGLAP	-0.0881625	0.0274356
BGN	0.373075	0.368227
BHLHA15	0.20905	0.118501
BHLHA9	-0.0849991	0.766552
BHLHB9	-0.151076	0.139385
BHLHE22	0.0357836	0.0393522
BHLHE23	-0.0679915	0.705934
BHLHE40	0.529084	0.20212
BHLHE40-AS1	0.265617	8.66e-06
BHLHE41	0.427397	8.39e-07
BHMT	0.0755345	0.462223
BHMT2	0.307607	0.0104853
BICC1	0.179105	0.015048
BICD1	0.133116	0.001051
BICD2	-0.315246	2.08e-07
BID	-0.232936	0.050067
BIK	0.163607	0.00016957
BIN1	0.202692	0.048631
BIN2	0.728088	0.396842
BIN3	0.26039	0.00426556
BIRC2	0.153073	9.25e-08
BIRC3	0.589194	0.567517
BIRC5	-0.209945	5.08e-08
BIRC6	-0.3095	1.89e-05
BIRC7	0.199538	0.045972
BIRC8	0.0533551	0.603693
BIVM	-0.272593	0.845452
BIVM-ERCC5	-0.0216493	0.643018
BLCAP	-0.280691	0.300159
BLID	-0.0316773	0.354864
BLK	0.0617456	0.00627661
BLM	-0.182299	0.423507
BLMH	-0.3017	4.67e-08
BLNK	0.175591	0.0214731
BLOC1S1	0.22335	0.528093
BLOC1S1-RDH5	-0.0530017	0.697756
BLOC1S3	0.218569	0.00065314
BLOC1S4	0.0574305	0.0583928
BLOC1S5	-0.0607156	0.930059
BLOC1S5-TXNDC5	-0.202993	0.917901
BLOC1S6	-0.0420152	0.15672
BLVRA	0.215392	1.63e-16
BLVRB	0.617716	8.85e-14
BLZF1	0.153826	0.385611
BMF	0.229984	0.704199
BMI1	-0.480627	0.010762
BMP10	0.0892071	0.0180595
BMP15	0.0834555	0.570695
BMP2	-0.133413	0.288861
BMP2K	0.452748	0.00441782
BMP3	-0.208952	0.00063102
BMP4	0.187388	0.0318996
BMP5	-0.0493576	0.0383883
BMP6	-0.184554	2.33e-05
BMP7	-0.344661	0.0615373
BMP8A	0.0156829	0.00325774
BMP8B	-0.156205	0.00803223
BMPER	-0.0662511	1.57e-05
BMPR1A	-0.334373	0.00034259
BMPR1B	-0.132349	0.00398216
BMPR2	-0.199495	0.026974
BMS1	-0.350745	0.573618
BMS1P1	-0.337279	0.539911
BMS1P4	-0.219963	0.659043
BMS1P5	-0.171388	0.315016
BMX	0.04301	0.862318
BNC1	0.226749	0.0268013
BNC2	0.465911	0.112903
BNIP1	0.099536	0.505298
BNIP2	0.294325	0.116812
BNIP3	-0.128749	0.00962774
BNIP3L	0.131269	0.0158115
BNIPL	-0.0156963	0.0002284
BOC	-0.234654	0.0124346
BOD1	-0.218478	0.00231123
BOD1L1	-0.369353	0.100421
BOD1L2	0.0305819	0.207663
BOK	0.0980696	0.0289377
BOK-AS1	0.0136206	0.0685375
BOLA1	-0.240367	0.0332793
BOLA2	0.0333287	0.0189032
BOLA3	0.241423	0.932058
BOLA3-AS1	-0.0320472	0.464034
BOLL	0.0974141	0.24542
BOP1	-0.479687	0.0147266
BPESC1	-0.140764	0.573391
BPGM	-0.239555	0.005851
BPI	0.228611	0.0832443
BPIFA1	NA	0.644318
BPIFA2	0.133103	0.418099
BPIFA3	-0.0241642	0.727969
BPIFA4P	0.12611	0.250393
BPIFB1	0.0660602	0.311394
BPIFB2	-0.0438252	1.8e-19
BPIFB3	0.124528	0.62717
BPIFB4	0.167678	0.00785356
BPIFB6	-0.0901974	0.51916
BPIFC	0.0201784	0.878449
BPTF	-0.442645	1.73e-07
BRAF	-0.2008	1.93e-12
BRAP	-0.354393	0.036118
BRAT1	-0.0906595	0.2856
BRCA1	-0.129038	0.0104035
BRCA2	-0.0672063	1.85e-21
BRCC3	0.0343307	0.0532214
BRD1	-0.464015	3.67e-06
BRD2	-0.272734	0.092553
BRD3	-0.603547	3.43e-05
BRD4	-0.176665	0.0937768
BRD7	-0.450038	1.93e-06
BRD7P3	-0.127684	0.215067
BRD8	-0.388369	0.00444487
BRD9	-0.490276	0.0278308
BRDT	-0.24709	0.00097562
BRE	0.0836153	5.31e-06
BREA2	-0.122166	0.338725
BRE-AS1	0.228738	1.96e-08
BRF1	-0.346571	0.494887
BRF2	0.112478	7.48e-07
BRI3	0.583839	6.46e-06
BRI3BP	0.0951918	3.09e-10
BRICD5	-0.359047	0.217211
BRIP1	-0.466554	2.98e-07
BRIX1	-0.146084	0.323937
BRK1	0.102659	0.0485467
BRMS1	0.20314	0.0723631
BRMS1L	-0.450727	0.488834
BROX	-0.136244	1.34e-06
BRPF1	-0.0756376	0.0461806
BRPF3	-0.348299	0.593105
BRS3	0.0685124	0.394088
BRSK1	-0.457794	0.0831038
BRSK2	-0.461558	0.0593814
BRWD1	-0.407098	0.00154218
BRWD1-AS1	-0.341575	0.00419706
BRWD1-IT2	-0.217564	5.65e-05
BRWD3	-0.441268	0.778218
BSCL2	0.172327	0.146742
BSDC1	-0.213946	0.00314276
BSG	-0.144847	0.0202876
BSN	-0.5584	0.0684691
BSN-AS2	-0.197501	0.893668
BSND	0.200859	0.988917
BSPH1	-0.102695	0.541327
BSPRY	0.154958	0.00094828
BST1	0.543517	9.38e-10
BST2	0.482196	0.214925
BSX	0.0285126	0.0191609
BTAF1	-0.334847	2.24e-17
BTBD1	-0.17697	0.409592
BTBD10	0.0407817	0.0846579
BTBD11	0.265086	1.7e-13
BTBD16	0.239327	0.0787265
BTBD17	-0.539976	0.809803
BTBD18	-0.041277	0.311148
BTBD19	0.371003	6.51e-05
BTBD2	-0.392622	0.331149
BTBD3	-0.30853	7.41e-07
BTBD6	-0.0675302	0.00069806
BTBD7	-0.254635	0.00118986
BTBD8	-0.093343	0.0982027
BTBD9	-0.239086	0.772752
BTC	0.193273	0.0106451
BTF3	-0.111257	0.470389
BTF3L4	-0.0932727	2.55e-06
BTF3P11	0.130457	0.20694
BTG1	0.355047	0.337848
BTG2	0.161058	0.00394601
BTG3	0.0241195	0.103429
BTG4	0.133316	1.09e-06
BTK	0.687314	4.19e-13
BTLA	0.173616	0.102291
BTN1A1	-0.0804404	2.18e-16
BTN2A1	-0.0528147	2.45e-05
BTN2A2	0.123675	0.837628
BTN2A3P	0.0255404	2.18e-05
BTN3A1	0.0278584	0.00279607
BTN3A2	0.351684	0.045042
BTN3A3	0.165134	0.0342406
BTNL2	-0.0419651	7.71e-08
BTNL3	0.0901524	0.530168
BTNL8	0.01347	0.598412
BTNL9	-0.421169	0.00552882
BTRC	-0.296258	0.00598275
BUB1B	-0.330276	9.42e-05
BUB3	-0.236383	0.565628
BUD13	-0.177477	0.0257864
BUD31	-0.0251688	0.00043799
BVES	0.119753	0.835001
BVES-AS1	0.258463	0.957239
BYSL	-0.215087	3.75e-21
BZRAP1	-0.337898	0.319063
BZRAP1-AS1	0.00812702	0.0158073
BZW1	0.32342	0.0539377
BZW2	0.0497219	0.650513
C10orf10	0.47345	7.83e-10
C10orf105	0.0397268	0.193255
C10orf107	0.151627	0.278044
C10orf11	0.639631	0.0432859
C10orf111	-0.314521	0.879347
C10orf113	0.0545225	0.356752
C10orf114	0.0780415	1.34e-16
C10orf116	0.178493	0.225263
C10orf118	-0.110139	0.00103717
C10orf12	-0.0895029	0.0258038
C10orf120	0.157919	0.805472
C10orf128	0.404953	4.76e-05
C10orf129	0.122829	0.623467
C10orf131	-0.053945	0.0190912
C10orf137	-0.241494	7.34e-06
C10orf25	-0.432226	0.9401
C10orf32	-0.201238	0.0159171
C10orf32-AS3MT	-0.0316243	0.765528
C10orf35	0.16934	2.73e-13
C10orf40	0.0381435	0.746858
C10orf53	-0.057115	0.773741
C10orf54	0.415624	0.755698
C10orf55	0.269283	0.059877
C10orf62	-0.0120207	0.158976
C10orf67	0.31701	0.00163013
C10orf68	-0.11876	0.571389
C10orf71	0.0082007	0.945161
C10orf76	-0.0533358	0.00159414
C10orf82	0.0743175	0.106922
C10orf88	-0.108879	3.4e-07
C10orf90	0.260868	0.996532
C10orf91	0.109339	1.33e-05
C10orf95	-0.16698	2.44e-07
C10orf99	-0.0168087	0.646465
C11orf1	0.0241977	7.39e-06
C11orf16	-0.1059	0.0159299
C11orf21	0.265408	0.807544
C11orf24	0.376326	1.37e-09
C11orf30	-0.458597	1.3e-08
C11orf31	0.0408215	0.962459
C11orf34	0.0916923	1.9e-08
C11orf35	0.406363	2.7e-05
C11orf40	0.0357851	0.0663257
C11orf42	-0.160032	8.42e-05
C11orf45	0.375817	0.879532
C11orf48	0.222327	8.93e-05
C11orf49	-0.331344	0.00202563
C11orf53	0.0995447	0.38033
C11orf54	-0.0380723	5.41e-05
C11orf57	0.0596568	0.656167
C11orf58	-0.0260273	0.00527099
C11orf63	0.378898	8.76e-15
C11orf65	-0.0023681	0.34196
C11orf68	-0.179084	0.028624
C11orf70	0.215979	0.0125032
C11orf71	-0.26664	0.010245
C11orf73	-0.311796	0.0122086
C11orf75	0.562483	0.00012806
C11orf80	-0.154267	4.98e-08
C11orf82	-0.272141	0.0969098
C11orf83	-0.229444	0.124554
C11orf84	-0.260162	2.42e-09
C11orf85	0.0481885	0.431189
C11orf86	0.247022	0.908885
C11orf87	-0.0906314	2.36e-09
C11orf88	0.317608	0.00749899
C11orf91	0.206838	0.711178
C11orf92	-0.138101	0.199175
C11orf93	-0.032463	0.0185916
C11orf94	0.0301727	0.15455
C11orf95	-0.614162	0.239882
C11orf96	0.0731192	0.0215352
C12orf10	-0.0960099	0.00122274
C12orf23	0.0101361	0.00012608
C12orf29	-0.118897	0.0219858
C12orf36	0.0108575	0.0115669
C12orf39	-0.0666464	0.757974
C12orf4	-0.124919	0.0131495
C12orf40	-0.0065107	0.283261
C12orf44	0.0775775	0.0506333
C12orf45	0.198947	0.215901
C12orf49	0.0731189	0.339933
C12orf5	0.206213	0.00040163
C12orf50	0.329104	0.00181569
C12orf52	-0.182763	5.62e-09
C12orf54	-0.103751	0.00023968
C12orf56	0.0375017	0.476581
C12orf57	-0.33886	1.98e-18
C12orf60	0.100264	0.302691
C12orf61	0.162264	2.76e-21
C12orf65	-0.436703	0.190472
C12orf66	0.153829	0.00382902
C12orf68	0.107183	0.107047
C12orf69	0.0368915	0.491638
C12orf70	0.140513	0.142869
C12orf71	-0.0628674	0.00742637
C12orf73	-0.207383	0.00133693
C12orf74	0.083849	0.548424
C12orf75	0.189978	0.380956
C12orf76	-0.309777	0.00224767
C12orf77	0.057617	0.313845
C13orf35	0.0714473	0.840462
C13orf45	-0.166948	0.0152976
C14orf1	-0.305563	0.00061113
C14orf101	-0.10436	2.89e-09
C14orf105	-0.0792372	0.400875
C14orf119	0.287763	0.378733
C14orf132	-0.47865	0.00128569
C14orf142	0.079533	0.00307993
C14orf159	-0.151386	0.199555
C14orf166	-0.035264	6.31e-05
C14orf166B	-0.0043668	0.403629
C14orf169	0.407592	6.21e-05
C14orf177	0.0828414	0.116139
C14orf178	-0.0159929	0.1124
C14orf182	0.0131081	0.202863
C14orf183	0.0666798	2.58e-06
C14orf2	0.0439053	0.00051092
C14orf23	0.0701848	0.00084795
C14orf28	0.00650445	0.0352123
C14orf37	-0.187396	0.0282989
C14orf39	-0.111554	0.0119861
C14orf64	-0.204619	0.890565
C14orf79	-0.020972	2.04e-11
C14orf80	-0.450524	0.91548
C14orf93	-0.147966	6.68e-06
C15orf26	0.321419	6.91e-06
C15orf27	-0.0449777	0.460436
C15orf32	0.0426224	0.524554
C15orf37	0.206243	0.106711
C15orf38-AP3S2	-0.0562872	0.00425073
C15orf39	-0.0211281	0.00108774
C15orf40	-0.0376481	0.0291639
C15orf41	-0.235841	0.999228
C15orf43	0.0933809	0.375718
C15orf48	0.567482	0.141946
C15orf52	0.222363	2.32e-11
C15orf53	0.230956	0.00376191
C15orf54	0.240008	0.0445464
C15orf55	0.107733	0.204595
C15orf56	0.238918	0.0239915
C15orf57	0.173477	0.785098
C15orf59	-0.516311	0.0008041
C15orf60	0.053984	0.618462
C15orf61	-0.0592388	0.794592
C15orf62	-0.11646	0.100422
C16orf11	-0.0838916	0.0402986
C16orf13	-0.145858	0.116185
C16orf3	-0.0596505	0.00024544
C16orf45	-0.492716	0.0191715
C16orf46	-0.0296463	0.165879
C16orf52	-0.033634	2.45e-07
C16orf54	0.685168	1.24e-13
C16orf55	0.147152	0.0877693
C16orf58	-0.124537	0.0230819
C16orf59	-0.459253	0.00098026
C16orf62	-0.0946463	2.14e-11
C16orf70	0.208624	8.64e-10
C16orf71	0.0683525	0.150138
C16orf72	0.241649	0.32768
C16orf74	0.010055	0.00024251
C16orf78	0.0222524	0.303871
C16orf80	-0.42308	1.09e-10
C16orf82	0.0507556	0.971562
C16orf86	0.115261	0.511754
C16orf87	-0.397727	0.680462
C16orf88	-0.388076	0.0240518
C16orf89	0.288932	0.00478529
C16orf90	0.116678	0.0268044
C16orf92	0.0671713	0.897866
C16orf93	0.279188	0.952193
C16orf95	0.052457	0.229145
C16orf96	-0.247382	0.0717414
C17orf100	-0.545239	0.63535
C17orf102	0.141131	0.00568211
C17orf103	0.0565025	0.683899
C17orf104	-0.31342	0.00469789
C17orf105	0.107421	0.00283741
C17orf107	0.216428	0.972176
C17orf112	0.0153305	0.355684
C17orf47	0.133601	0.459732
C17orf49	0.0416205	0.00577393
C17orf50	-0.171118	0.0204866
C17orf51	-0.406305	0.626568
C17orf53	-0.269527	0.041535
C17orf58	0.00650608	0.00809245
C17orf59	0.104067	2.83e-12
C17orf61-PLSCR3	-0.2173	0.181276
C17orf62	0.0871838	0.260961
C17orf64	0.294766	0.00547198
C17orf66	0.113269	0.0973335
C17orf67	0.222341	0.0548273
C17orf70	-0.163883	0.459801
C17orf72	0.0966796	0.555305
C17orf74	-0.142195	0.220254
C17orf75	-0.414019	0.0159569
C17orf76-AS1	-0.326829	0.211727
C17orf77	-0.157614	0.568955
C17orf78	-0.0391818	0.0459512
C17orf80	-0.261636	0.680062
C17orf82	0.171008	0.852231
C17orf85	-0.258236	0.00016489
C17orf89	0.0580029	0.0892659
C17orf96	-0.53655	0.295842
C17orf97	0.106983	0.727558
C17orf98	0.0610491	0.163712
C17orf99	-0.128447	0.0893046
C18orf21	-0.094672	0.00049491
C18orf25	-0.0768362	1.14e-07
C18orf32	-0.140956	0.00039152
C18orf42	-0.294574	0.159093
C18orf54	-0.364871	3.05e-08
C18orf56	0.0274787	1.7e-10
C18orf61	-0.173795	0.0111376
C18orf62	0.0661008	0.590458
C18orf63	0.114255	0.0399138
C18orf8	0.0084963	0.300309
C19orf10	0.474948	0.025179
C19orf12	0.0877859	0.938267
C19orf18	-0.0787922	0.0385556
C19orf21	-0.131569	0.00726919
C19orf24	0.285581	0.0323659
C19orf25	-0.169417	3.59e-05
C19orf26	-0.381976	0.972455
C19orf33	0.0300332	0.0410022
C19orf35	0.31328	0.183561
C19orf38	0.654604	0.00849332
C19orf40	0.128793	0.236365
C19orf43	-0.162464	4.83e-06
C19orf44	-0.13188	6.61e-08
C19orf45	-0.111448	0.0932059
C19orf47	-0.193911	4.49e-07
C19orf48	-0.109372	0.168302
C19orf52	-0.0962488	1.64e-16
C19orf53	-0.0094426	0.0250171
C19orf54	-0.135886	2.74e-07
C19orf55	-0.106285	0.00178765
C19orf57	-0.521373	0.372753
C19orf59	0.54211	0.0102711
C19orf6	-0.0251658	0.0474195
C19orf60	0.174832	0.273562
C19orf66	0.41589	8.49e-06
[truncated: 19,471 more rows]

## Sheet: DEG Gravendeel Database
Supplementary Table S3e: Differential expression genes between mesenchymal subtype GBM and proneural GBM in Gravendeel
	logFC	AveExpr	t	P.Value	adj.P.Val	B
DCX	-3.31638	8.06061	-10.9306	1.80936e-19	2.1227e-16	33.7137
NXPH1	-2.93124	7.22651	-9.61279	2.18506e-16	6.80918e-14	26.7864
PHACTR3	-2.79383	7.38182	-11.6185	4.48145e-21	1.78756e-17	37.3211
LOX	2.77521	7.22213	8.2088	3.80173e-13	3.86845e-11	19.5038
GPR17	-2.75963	6.92045	-7.46936	1.7443e-11	9.47911e-10	15.7748
PTX3	2.7057	8.34498	7.6972	5.42318e-12	3.40125e-10	16.9128
CADM2	-2.67192	7.54942	-10.8306	3.1005e-19	3.07065e-16	33.1881
TOX3	-2.65545	7.89057	-9.85228	6.03198e-17	2.58205e-14	28.0431
CHI3L1	2.61601	11.8856	5.60454	1.46792e-07	2.32905e-06	7.00772
SOX8	-2.6055	10.3909	-9.65061	1.78338e-16	5.92796e-14	26.9847
HMP19	-2.57768	7.48506	-9.96671	3.2587e-17	1.54742e-14	28.6443
INA	-2.57346	7.21661	-9.81224	7.48153e-17	3.04514e-14	27.8328
DKK1	2.5394	6.38338	6.34024	4.73388e-09	1.17721e-07	10.329
KLRC3	-2.53109	6.47598	-8.49349	8.51361e-14	1.19574e-11	20.9636
NNMT	2.5283	8.96834	7.71423	4.96782e-12	3.21366e-10	16.9982
CXCL14	2.51989	8.7937	6.82199	4.52198e-10	1.5905e-08	12.6082
GPX8	2.44977	6.61855	11.3326	2.08039e-20	5.92734e-17	35.8239
F13A1	2.44325	9.50115	8.74557	2.24386e-14	3.76064e-12	22.2648
UGT8	-2.43937	7.69439	-8.12506	5.89103e-13	5.49022e-11	19.0767
SERPINE1	2.37476	8.57252	8.78932	1.77895e-14	3.13978e-12	22.4914
SHD	-2.36638	6.80533	-12.2405	1.60972e-22	1.07014e-18	40.5632
STMN2	-2.36567	8.42243	-5.49358	2.41935e-07	3.59549e-06	6.52607
SNAP91	-2.3635	7.31911	-8.74837	2.21079e-14	3.73661e-12	22.2793
PLP1	-2.36292	11.0916	-6.23952	7.6636e-09	1.77518e-07	9.86213
COL6A3	2.34667	8.49073	6.73978	6.78392e-10	2.22531e-08	12.2142
SH3GL2	-2.34138	7.51657	-7.04713	1.47496e-10	6.05279e-09	13.6972
LTF	2.33117	9.3088	4.59252	1.13386e-05	0.000102836	2.83727
DPP10	-2.3252	5.5464	-7.84238	2.56261e-12	1.8585e-10	17.6433
KCND2	-2.29634	7.67241	-7.94573	1.49946e-12	1.17737e-10	18.1657
OMG	-2.29598	8.60142	-6.74077	6.75103e-10	2.22182e-08	12.2189
NCAN	-2.28348	9.48877	-7.75645	3.9958e-12	2.68324e-10	17.2104
GRIA2	-2.26301	9.28177	-8.8926	1.02764e-14	1.93352e-12	23.027
SOX11	-2.26119	9.32643	-8.40646	1.34676e-13	1.71081e-11	20.5161
CNTN3	-2.21441	5.86768	-6.27184	6.56849e-09	1.55955e-07	10.0115
CCL2	2.17056	9.79889	6.79316	5.21421e-10	1.79606e-08	12.4698
ATCAY	-2.13341	9.10525	-12.3544	8.779e-23	1.07014e-18	41.1538
SCG3	-2.13102	8.83629	-7.28621	4.42592e-11	2.14249e-09	14.8683
OLIG1	-2.12261	11.1838	-5.77539	6.73444e-08	1.18965e-06	7.75972
ASCL1	-2.11461	8.09796	-9.8031	7.85823e-17	3.07303e-14	27.7849
FZD7	2.07515	8.12256	8.24611	3.12678e-13	3.2995e-11	19.6944
EMP3	2.07132	9.27684	7.84912	2.4748e-12	1.80137e-10	17.6773
LOXL1	2.05997	7.85899	8.35021	1.8104e-13	2.11149e-11	20.2275
ARSJ	2.04575	6.42886	9.06722	4.05403e-15	8.33542e-13	23.935
ACSS3	2.04177	7.35223	8.97453	6.64419e-15	1.29913e-12	23.4527
NKAIN4	-2.04118	7.56891	-8.89622	1.00803e-14	1.91468e-12	23.0458
FCGR2B	2.03599	7.17212	8.47645	9.3141e-14	1.27233e-11	20.8759
TIMP1	2.03095	12.3246	9.36961	8.05139e-16	2.03262e-13	25.513
MOXD1	2.02983	7.26751	5.89914	3.80213e-08	7.16726e-07	8.31209
IBSP	2.02673	7.74162	5.98206	2.58379e-08	5.05703e-07	8.68562
COL3A1	2.00573	9.37429	5.96781	2.76165e-08	5.37349e-07	8.62123
COL1A2	1.98793	10.5361	6.03176	2.04732e-08	4.11195e-07	8.91076
LHFPL3	-1.98142	9.42542	-5.02819	1.85342e-06	2.15035e-05	4.56885
TMEM35	-1.96517	7.18905	-9.05567	4.31151e-15	8.77437e-13	23.8748
OPCML	-1.96466	7.27852	-8.18363	4.33718e-13	4.28221e-11	19.3753
RAB33A	-1.92832	7.76916	-10.2837	5.90869e-18	3.80138e-15	30.3112
CCL20	1.9226	5.82044	6.69525	8.44436e-10	2.71636e-08	12.0016
TGFBI	1.91439	10.6699	8.0403	9.16731e-13	7.78012e-11	18.6455
C1R	1.90647	10.107	8.16414	4.80269e-13	4.64975e-11	19.2759
CD163	1.90643	11.1207	7.4293	2.13956e-11	1.14401e-09	15.5759
IGFBP6	1.90028	8.22348	8.54251	6.57264e-14	9.49889e-12	21.216
AIM1	1.89989	6.72058	8.13705	5.53341e-13	5.2307e-11	19.1377
XKR4	-1.89107	6.6691	-8.06811	7.93033e-13	7.02944e-11	18.7868
STEAP1	1.89009	6.57514	7.89086	1.99342e-12	1.48902e-10	17.8882
IL8	1.88794	8.26168	5.4839	2.52644e-07	3.74071e-06	6.48434
CA12	1.88542	8.25056	7.13119	9.6753e-11	4.21007e-09	14.1073
CA10	-1.88345	6.69839	-6.00473	2.32382e-08	4.59784e-07	8.7882
ZNF711	-1.88314	8.62988	-10.4489	2.42551e-18	1.79164e-15	31.1804
BEX1	-1.87334	11.6923	-9.32783	1.00699e-15	2.47945e-13	25.2946
KIF21B	-1.86914	8.00916	-10.2369	7.60302e-18	4.33242e-15	30.0651
CHGB	-1.86536	7.38021	-7.54089	1.21009e-11	6.83683e-10	16.1309
RP1.177G6.2	-1.86115	5.58666	-9.40436	6.68357e-16	1.77907e-13	25.6948
CNTN1	-1.85922	7.57591	-7.9718	1.30943e-12	1.04045e-10	18.2978
PCOLCE	1.8577	8.34377	7.37506	2.81989e-11	1.44948e-09	15.3071
SYT4	-1.8521	7.04151	-7.15777	8.46431e-11	3.79949e-09	14.2374
LY75	1.85093	6.45843	8.76689	2.00389e-14	3.44531e-12	22.3752
PHYHIPL	-1.84874	9.29893	-8.00609	1.09552e-12	8.95455e-11	18.4717
BCAN	-1.84434	8.71134	-8.82004	1.51119e-14	2.76505e-12	22.6506
METTL7B	1.84214	8.85109	6.38739	3.77384e-09	9.68669e-08	10.5487
OLIG2	-1.84071	8.30114	-7.64814	6.98042e-12	4.16819e-10	16.6668
C8orf4	1.83744	8.69078	6.91925	2.79159e-10	1.04457e-08	13.077
COL5A2	1.83505	9.2817	8.03197	9.57398e-13	7.98927e-11	18.6031
SUSD5	-1.82254	5.44194	-5.91115	3.59583e-08	6.81704e-07	8.36601
RARRES2	1.82106	8.07279	5.79616	6.12077e-08	1.09384e-06	7.85201
REEP1	-1.78355	8.60345	-8.47959	9.16118e-14	1.26007e-11	20.892
PDPN	1.78032	7.93641	5.82937	5.25206e-08	9.59223e-07	7.99988
CSPG5	-1.77106	8.80507	-9.37591	7.78423e-16	2.01622e-13	25.546
COL5A1	1.76691	7.90317	7.59655	9.09808e-12	5.32118e-10	16.4087
AMER2	-1.76512	8.415	-6.56782	1.57486e-09	4.57105e-08	11.3965
SERPING1	1.76353	9.81488	8.38593	1.50035e-13	1.87019e-11	20.4107
TREM1	1.7629	7.84007	5.80481	5.88183e-08	1.05777e-06	7.89047
FXYD6	-1.7589	11.1518	-9.36048	8.45459e-16	2.10773e-13	25.4653
PLAUR	1.75831	8.15921	10.4909	1.93412e-18	1.54296e-15	31.4014
PLAU	1.75642	7.48683	7.74014	4.34657e-12	2.88e-10	17.1284
ZNF488	-1.75076	6.32799	-7.34601	3.26821e-11	1.65016e-09	15.1635
PLA2G5	1.74994	6.8912	6.08921	1.5626e-08	3.24631e-07	9.17221
RNASE2	1.74722	8.47414	7.93696	1.5693e-12	1.21437e-10	18.1214
LUM	1.74692	6.78558	7.15142	8.7393e-11	3.908e-09	14.2063
RALYL	-1.74675	6.3513	-6.1244	1.32343e-08	2.8473e-07	9.33303
AGXT2L1	-1.7459	6.81109	-4.17182	5.91623e-05	0.000434118	1.26846
CSTA	1.74499	8.13097	9.18981	2.10684e-15	4.61745e-13	24.5739
BCL2A1	1.74423	7.24208	6.84002	4.13586e-10	1.47296e-08	12.6949
CFI	1.74318	9.20031	6.56136	1.6252e-09	4.69753e-08	11.366
GALNT13	-1.74269	6.8484	-7.07047	1.31223e-10	5.48661e-09	13.8109
CYP1B1	1.74092	7.66424	5.82903	5.26017e-08	9.59824e-07	7.99839
SEPT3	-1.73515	8.2524	-10.2516	7.02426e-18	4.12035e-15	30.1424
TMEM132B	-1.73394	7.16471	-6.85238	3.89044e-10	1.39552e-08	12.7544
OCIAD2	1.73225	9.49138	5.32381	5.14299e-07	6.99194e-06	5.80006
GNG4	-1.73141	6.51314	-10.84	2.94749e-19	3.07065e-16	33.2375
NFKBIZ	1.73037	8.0126	9.39295	7.10506e-16	1.86452e-13	25.6351
EPHB1	-1.72796	7.16319	-10.8228	3.23323e-19	3.07065e-16	33.1472
PAK3	-1.72362	7.838	-9.50034	3.99539e-16	1.13834e-13	26.1971
IER3	1.72127	9.24074	9.27227	1.35565e-15	3.10771e-13	25.0044
CHRNA9	1.71968	6.74704	4.92806	2.83432e-06	3.08726e-05	4.16184
KDELR3	1.71876	6.56694	7.99534	1.15857e-12	9.39289e-11	18.4172
STEAP3	1.71852	7.15899	8.60777	4.65554e-14	7.08779e-12	21.5525
LINC00844	-1.71279	9.01302	-5.13031	1.19578e-06	1.46942e-05	4.98927
SLITRK1	-1.71194	5.08221	-8.39646	1.41951e-13	1.79181e-11	20.4648
CYR61	1.71051	9.23503	7.38941	2.62133e-11	1.35792e-09	15.3782
CP	1.70339	7.38928	5.45669	2.8531e-07	4.1474e-06	6.36721
CPLX1	-1.70048	5.80228	-6.3963	3.61528e-09	9.33979e-08	10.5903
LRRN1	-1.69953	8.32971	-7.24078	5.56912e-11	2.61959e-09	14.6447
IGFBPL1	-1.69897	6.16285	-8.53623	6.79419e-14	9.74844e-12	21.1837
S100A4	1.69523	9.11414	7.55676	1.11567e-11	6.41239e-10	16.21
CXCL10	1.68439	7.51242	5.0637	1.5924e-06	1.88816e-05	4.71441
SNAP25	-1.68168	8.34221	-6.00303	2.34241e-08	4.63003e-07	8.78049
CRB1	-1.68139	7.56152	-8.09646	6.84009e-13	6.25774e-11	18.931
RIMS2	-1.68092	5.84079	-6.03975	1.97193e-08	3.97656e-07	8.94706
LPPR1	-1.67925	6.22571	-11.4535	1.0862e-20	3.61051e-17	36.4577
CD44	1.67894	8.47392	7.45298	1.8963e-11	1.02493e-09	15.6935
TAGLN3	-1.67624	8.56317	-10.3417	4.3228e-18	2.8914e-15	30.6163
CELF5	-1.66448	6.41751	-11.0917	7.60089e-20	1.12041e-16	34.5599
CLEC5A	1.6625	6.96597	5.99862	2.39131e-08	4.71268e-07	8.7605
LIF	1.65812	6.50722	7.97281	1.30262e-12	1.03918e-10	18.3029
ATP6V1G2	-1.65652	8.11819	-7.75799	3.9642e-12	2.67102e-10	17.2181
EYA1	-1.65166	6.60721	-6.89295	3.18127e-10	1.16245e-08	12.95
FAS	1.64922	7.32042	9.28477	1.26795e-15	2.97506e-13	25.0697
C1S	1.64756	9.31244	6.3393	4.75534e-09	1.18108e-07	10.3246
LY96	1.64483	9.22393	8.46583	9.85051e-14	1.31851e-11	20.8212
RAPGEF4	-1.64382	6.84125	-7.79161	3.33221e-12	2.2785e-10	17.3874
PAK7	-1.64281	5.4826	-9.91608	4.27938e-17	1.98377e-14	28.3782
NAMPT	1.64225	10.4309	7.69483	5.48976e-12	3.42149e-10	16.9009
FGF13	-1.62762	7.43289	-5.0453	1.72285e-06	2.01528e-05	4.63889
CRMP1	-1.62664	9.80923	-11.2349	3.51776e-20	7.79308e-17	35.3115
IGFBP3	1.62372	10.1927	5.71052	9.06564e-08	1.52578e-06	7.47272
GBP1	1.61807	9.26269	6.21096	8.7796e-09	2.00115e-07	9.73043
PCSK2	-1.61328	5.43109	-7.41996	2.24384e-11	1.18703e-09	15.5296
LAMB1	1.60922	8.91587	7.95403	1.43612e-12	1.1321e-10	18.2078
CCL8	1.60864	6.10772	6.95951	2.28461e-10	8.77926e-09	13.2718
HS3ST3A1	1.60006	5.74603	5.55432	1.84163e-07	2.84504e-06	6.78903
GJB2	1.59625	6.30359	4.60729	1.06804e-05	9.73981e-05	2.89427
TUBB4A	-1.59569	6.82351	-6.31854	5.25322e-09	1.29027e-07	10.2281
EFEMP2	1.59441	8.94735	8.09345	6.94842e-13	6.27055e-11	18.9157
WASF1	-1.59395	9.42618	-11.1976	4.29823e-20	7.79308e-17	35.1161
MRC1	1.58834	8.39185	5.64689	1.21146e-07	1.96753e-06	7.19294
LOC646903	-1.58429	6.45187	-8.3403	1.90725e-13	2.21152e-11	20.1766
DDX25	-1.58345	6.81062	-7.80968	3.0351e-12	2.14652e-10	17.4784
HSPA6	1.5829	7.83326	8.43957	1.13126e-13	1.47464e-11	20.6862
NOL4	-1.5819	7.37687	-10.2573	6.81347e-18	4.11781e-15	30.1721
B3GALT2	-1.5777	5.93629	-8.02928	9.70892e-13	8.06811e-11	18.5895
FAP	1.57687	6.57891	6.91401	2.86527e-10	1.06665e-08	13.0516
ELAVL4	-1.57532	6.10208	-9.67408	1.57213e-16	5.31433e-14	27.1078
ASPN	1.56784	6.33004	6.5482	1.73264e-09	4.9578e-08	11.3038
PLP2	1.56759	9.51642	7.66521	6.39406e-12	3.8879e-10	16.7523
MXRA5	1.56593	7.87733	5.12733	1.21127e-06	1.48661e-05	4.97692
TMEM246	-1.56404	6.75475	-9.5224	3.54934e-16	1.041e-13	26.3127
SLC2A10	1.56331	8.01091	6.94951	2.40131e-10	9.15712e-09	13.2234
PI3	1.5613	5.68081	5.67032	1.08897e-07	1.79342e-06	7.29579
ELAVL2	-1.56065	5.45519	-6.99567	1.90765e-10	7.54883e-09	13.4471
FAM5C	-1.55861	7.26206	-5.45102	2.92629e-07	4.2445e-06	6.34282
ADAM12	1.55401	7.13688	8.19345	4.11998e-13	4.10844e-11	19.4254
ADM	1.54928	10.8221	5.25951	6.82043e-07	8.93736e-06	5.52861
TCEAL2	-1.54923	9.55253	-6.2321	7.93927e-09	1.83477e-07	9.8279
LYVE1	1.54593	6.85937	5.47033	2.68459e-07	3.92533e-06	6.42585
MARCKSL1	-1.5446	11.2669	-10.4807	2.04342e-18	1.56746e-15	31.3477
SMIM3	1.54442	9.2427	7.15068	8.77184e-11	3.91139e-09	14.2027
PPM1E	-1.54388	7.34469	-9.12921	2.91207e-15	6.24498e-13	24.2579
SLC6A1	-1.54232	8.62194	-5.88705	4.02157e-08	7.55949e-07	8.25785
CAV1	1.54172	10.4291	6.68274	8.97879e-10	2.85603e-08	11.942
STMN4	-1.53855	7.63898	-10.3406	4.34928e-18	2.8914e-15	30.6103
C2orf80	-1.53845	7.55749	-4.85273	3.88881e-06	4.0928e-05	3.8591
MAP2	-1.5358	9.88132	-8.38076	1.54172e-13	1.90982e-11	20.3842
C1orf106	-1.53131	7.7133	-8.16277	4.83734e-13	4.66067e-11	19.2689
GLIPR1	1.53104	8.91062	8.4256	1.21761e-13	1.56671e-11	20.6145
SLC16A14	-1.52864	8.06265	-8.4584	1.02439e-13	1.36203e-11	20.783
TNFAIP8	1.52793	6.55269	10.9561	1.57729e-19	1.96609e-16	33.8476
SCN3B	-1.52632	6.71413	-5.74954	7.58268e-08	1.31048e-06	7.64517
SPOCD1	1.52588	8.14917	6.21848	8.47115e-09	1.93989e-07	9.76508
WWTR1	1.51999	8.89	7.86564	2.27182e-12	1.67193e-10	17.7607
ANXA2	1.51953	12.1929	8.29747	2.38829e-13	2.61715e-11	19.9572
NKX2.2	-1.51683	8.57227	-6.26649	6.73854e-09	1.58858e-07	9.98677
COL6A2	1.51273	7.62724	6.82558	4.44234e-10	1.56811e-08	12.6255
SRPX	1.5118	10.5631	5.55292	1.85326e-07	2.85637e-06	6.78296
CLIC1	1.51078	10.6529	9.57364	2.69609e-16	8.1471e-14	26.5812
G0S2	1.51017	7.3173	6.74866	6.49392e-10	2.14784e-08	12.2566
TNFAIP3	1.50914	7.57608	9.83556	6.59939e-17	2.74204e-14	27.9553
HAMP	1.50738	8.35977	5.44526	3.00243e-07	4.33916e-06	6.31808
POSTN	1.50553	5.82094	5.62497	1.3382e-07	2.1437e-06	7.09695
MYL9	1.50388	7.50438	7.59414	9.21138e-12	5.35603e-10	16.3967
KIAA1211	-1.50151	6.62035	-8.20163	3.94719e-13	3.96614e-11	19.4672
PION	1.50045	8.5395	7.62233	7.97025e-12	4.71688e-10	16.5377
OLFML2B	1.49975	8.19807	6.51608	2.0255e-09	5.67368e-08	11.1523
C5AR1	1.49965	8.03901	7.88047	2.10381e-12	1.55979e-10	17.8356
CD14	1.49815	10.5798	7.17265	7.85348e-11	3.56788e-09	14.3103
CSMD3	-1.49794	5.97596	-6.66377	9.85443e-10	3.06366e-08	11.8516
ALDOC	-1.49771	10.1705	-6.9465	2.43766e-10	9.27798e-09	13.2088
CXCL3	1.49713	5.53172	5.93785	3.17581e-08	6.08438e-07	8.4861
CFH	1.49356	6.98972	6.16351	1.0998e-08	2.43445e-07	9.51225
FABP5	1.49274	10.88	4.297	3.65692e-05	0.000287593	1.72403
S100A11	1.49233	9.94402	8.83821	1.37216e-14	2.53392e-12	22.7448
SOX4	-1.49004	8.15928	-8.37128	1.62061e-13	1.95887e-11	20.3355
DNER	-1.4886	10.5877	-6.46453	2.60048e-09	7.04367e-08	10.9099
DSCAM	-1.48499	6.40199	-7.80037	3.18474e-12	2.22137e-10	17.4315
FAM129A	1.48309	8.53616	7.73772	4.4011e-12	2.89688e-10	17.1163
ENHO	-1.47897	7.80785	-7.67594	6.05049e-12	3.73594e-10	16.8061
SYNPR	-1.47559	6.14268	-4.4002	2.44296e-05	0.000200174	2.10689
FCGBP	1.47398	10.1696	4.70873	7.06165e-06	6.81362e-05	3.28896
SMOC1	-1.47239	7.2674	-6.6198	1.22199e-09	3.66052e-08	11.6427
PTGS2	1.471	5.65303	6.16012	1.11762e-08	2.46612e-07	9.49668
MYOF	1.46993	8.23051	8.30084	2.34651e-13	2.58557e-11	19.9745
CTSC	1.46931	8.47765	7.65795	6.63701e-12	4.01117e-10	16.716
IL6	1.46776	6.63777	6.31273	5.40142e-09	1.31846e-07	10.2011
PCSK1	1.46369	8.14827	4.64857	9.0314e-06	8.44059e-05	3.05418
CD24	-1.46209	8.63525	-5.2467	7.2133e-07	9.39048e-06	5.47478
RUNDC3A	-1.46086	7.19258	-9.74601	1.06811e-16	3.94489e-14	27.4852
TMEM257	-1.46076	6.18265	-8.79847	1.69458e-14	3.04475e-12	22.5388
KIAA1549	-1.4596	7.13461	-9.756	1.01229e-16	3.80927e-14	27.5376
CEBPD	1.45684	9.01068	8.07191	7.77477e-13	6.92232e-11	18.8061
CASP1	1.45083	8.27678	7.66998	6.23905e-12	3.82867e-10	16.7762
IL13RA1	1.44699	7.73872	8.12726	5.82376e-13	5.47873e-11	19.0879
FXYD7	-1.44325	6.22317	-5.67982	1.04287e-07	1.72606e-06	7.33753
ZNF804A	-1.4422	6.08155	-6.60456	1.3165e-09	3.90718e-08	11.5704
FMOD	1.44216	7.91882	6.62552	1.18833e-09	3.5909e-08	11.6698
PDZRN4	-1.43929	5.36342	-8.18263	4.36005e-13	4.28358e-11	19.3702
KCNB1	-1.43884	6.28802	-10.3602	3.91239e-18	2.78674e-15	30.7137
LTBP2	1.43847	7.13974	9.54865	3.08316e-16	9.17768e-14	26.4502
RRAS	1.43668	7.60285	9.91191	4.37655e-17	1.98377e-14	28.3563
GPR183	1.43656	7.40634	8.03853	9.25256e-13	7.8192e-11	18.6364
KCNJ10	-1.43601	7.65997	-6.97799	2.08362e-10	8.11637e-09	13.3613
SNAI2	1.43364	7.76872	5.37025	4.18968e-07	5.81888e-06	5.99731
CCDC109B	1.43355	8.54158	7.14121	9.19956e-11	4.05024e-09	14.1564
UBE2QL1	-1.42739	7.46443	-6.78479	5.43434e-10	1.85269e-08	12.4297
PHF16	-1.42603	6.99679	-10.1442	1.25269e-17	6.9399e-15	29.5776
CLASP2	-1.4246	8.25606	-11.7233	2.55487e-21	1.27386e-17	37.869
C8orf46	-1.42364	7.91701	-7.10997	1.07637e-10	4.60666e-09	14.0036
SBK1	-1.42187	7.24481	-11.0192	1.12291e-19	1.49303e-16	34.1792
RGS1	1.42116	8.76379	5.13492	1.17223e-06	1.44583e-05	5.00836
ANKS1B	-1.41745	6.99989	-6.00556	2.31485e-08	4.5892e-07	8.79194
CXXC4	-1.41732	6.9486	-10.5775	1.21324e-18	1.0082e-15	31.8566
LINGO1	-1.4137	8.5276	-9.2731	1.34967e-15	3.10771e-13	25.0087
S100A10	1.41153	9.24322	8.04402	8.99147e-13	7.76303e-11	18.6643
SLC17A6	-1.41142	5.06596	-5.53631	1.9971e-07	3.03584e-06	6.7109
S100A9	1.41129	8.92319	6.42126	3.20533e-09	8.41146e-08	10.707
GXYLT2	1.41098	6.37303	8.721	2.5561e-14	4.24824e-12	22.1377
MPPED2	-1.40922	6.07764	-6.92975	2.64953e-10	1.0008e-08	13.1277
RAB27A	1.40894	7.12476	11.2533	3.18612e-20	7.79308e-17	35.4081
DDIT4L	1.40822	7.06522	4.48028	1.77904e-05	0.000151435	2.40837
CDK5R1	-1.40811	6.33312	-11.2004	4.23467e-20	7.79308e-17	35.1306
MGC24103	1.40734	5.48339	7.48367	1.62138e-11	8.83518e-10	15.846
ABAT	-1.40364	11.1702	-6.6297	1.16428e-09	3.53432e-08	11.6897
FHL2	1.40326	8.06234	6.02389	2.12426e-08	4.25365e-07	8.87506
VSIG4	1.40316	10.9947	6.3528	4.45679e-09	1.11666e-07	10.3874
NDRG2	-1.40007	8.90756	-5.13451	1.17432e-06	1.4475e-05	5.00665
TSPAN7	-1.39845	10.2828	-7.5288	1.28736e-11	7.1919e-10	16.0706
ALOX5AP	1.39832	11.2179	5.7206	8.65736e-08	1.46697e-06	7.5172
LRRTM2	-1.39763	8.99986	-5.77207	6.83786e-08	1.20048e-06	7.74501
FCGR2C	1.38869	7.5902	8.37443	1.59393e-13	1.95027e-11	20.3517
OSBPL3	1.38839	7.53997	8.55623	6.11319e-14	9.03123e-12	21.2867
LAMA2	1.38753	7.53325	7.86159	2.32001e-12	1.69488e-10	17.7403
HMOX1	1.38734	9.63237	5.31194	5.41896e-07	7.3123e-06	5.74978
RTN1	-1.3863	10.1627	-5.2258	7.90242e-07	1.01681e-05	5.38709
PRSS23	1.38626	8.89389	6.63289	1.14628e-09	3.48497e-08	11.7048
PSD2	-1.38566	8.2005	-6.31122	5.44078e-09	1.3233e-07	10.1941
SLC24A3	-1.38487	7.67113	-6.64398	1.08569e-09	3.32102e-08	11.7575
RIT2	-1.38267	6.35372	-3.82065	0.000216999	0.00135448	0.0440912
SAMD9L	1.38257	7.26379	7.73284	4.51342e-12	2.95133e-10	17.0917
CENPV	-1.38225	7.30258	-3.97569	0.000123397	0.000823639	0.574654
CTTNBP2	-1.38214	6.79096	-7.0358	1.56095e-10	6.36522e-09	13.6421
BST2	1.37698	8.51319	6.56756	1.57686e-09	4.57105e-08	11.3953
TAGLN	1.37628	9.93554	5.90218	3.74885e-08	7.07351e-07	8.32573
CHST9	-1.37471	6.24629	-4.90468	3.12772e-06	3.36276e-05	4.06753
KIT	-1.37278	6.71549	-5.52553	2.09628e-07	3.1745e-06	6.66419
RNF165	-1.37247	5.71148	-10.5904	1.13146e-18	9.81123e-16	31.9247
MMP9	1.37239	7.45282	5.21457	8.29871e-07	1.063e-05	5.34008
RPRM	-1.37223	6.633	-7.81626	2.93351e-12	2.08206e-10	17.5116
MICA	1.37193	6.29232	10.0845	1.72851e-17	8.83933e-15	29.2633
GPR84	1.37145	6.32386	9.26368	1.4194e-15	3.21687e-13	24.9595
CH25H	1.36867	7.06919	5.54087	1.95656e-07	2.98107e-06	6.73067
GLCCI1	-1.36803	7.2611	-8.99302	6.02089e-15	1.18892e-12	23.5489
COL15A1	1.36765	6.32688	5.69582	9.69476e-08	1.61937e-06	7.40796
SDC4	1.36747	8.6148	5.89685	3.84285e-08	7.2372e-07	8.30179
BCAS1	-1.36654	7.82383	-4.39708	2.47319e-05	0.000202402	2.09521
FLJ16779	-1.36455	5.15915	-6.11289	1.39742e-08	2.9744e-07	9.28036
BIRC3	1.36455	5.46996	8.01775	1.03101e-12	8.50826e-11	18.5309
MOG	-1.36176	6.83268	-3.95035	0.000135462	0.000892813	0.486838
ARHGAP18	1.36161	7.62145	6.48405	2.36596e-09	6.49059e-08	11.0016
MS4A4A	1.35981	8.98035	6.09724	1.50448e-08	3.15514e-07	9.2089
RNASE4	1.35703	7.62429	6.19111	9.64834e-09	2.16941e-07	9.63904
EMILIN1	1.35686	6.97343	6.25142	7.24105e-09	1.68907e-07	9.91708
CAPG	1.35645	8.98457	6.77711	5.64422e-10	1.91118e-08	12.3928
SPHKAP	-1.35632	5.96765	-5.5114	2.23356e-07	3.35438e-06	6.60306
MGC12488	-1.35614	6.71832	-8.11763	6.12421e-13	5.66218e-11	19.0388
DIRAS3	1.35419	7.95135	4.62558	9.91654e-06	9.169e-05	2.96501
LOC100996552	-1.3541	7.4224	-7.62504	7.86043e-12	4.66573e-10	16.5512
PLCB4	-1.35217	6.19249	-8.16848	4.69498e-13	4.56765e-11	19.298
VAMP8	1.35182	9.22508	7.56203	1.08594e-11	6.27765e-10	16.2364
SOX10	-1.3518	7.04089	-5.66954	1.09286e-07	1.79687e-06	7.29234
SPON1	-1.35089	6.78066	-5.49425	2.41211e-07	3.5874e-06	6.52896
FAM222A	-1.35052	6.67968	-6.9174	2.81745e-10	1.05227e-08	13.068
IL1R1	1.3488	6.15301	8.09193	7.00382e-13	6.29208e-11	18.9079
PYGL	1.34781	9.25127	7.67478	6.08674e-12	3.74673e-10	16.8003
SATB1	-1.3477	5.99086	-7.55552	1.12274e-11	6.43447e-10	16.2039
LGALS3	1.34553	7.91212	8.05868	8.33011e-13	7.29586e-11	18.7388
DCN	1.34543	9.19272	5.64477	1.22319e-07	1.98336e-06	7.18364
SDC2	1.34203	8.64932	6.48494	2.35573e-09	6.47143e-08	11.0058
FBXO32	1.34173	6.37703	6.91099	2.90856e-10	1.08023e-08	13.0371
ANGPT1	1.34133	6.18904	6.47799	2.43646e-09	6.64745e-08	10.9731
UPP1	1.33557	8.13157	7.42406	2.19746e-11	1.17182e-09	15.5499
ANXA2P2	1.33557	10.6305	7.40508	2.42046e-11	1.26041e-09	15.4558
COL1A1	1.3345	7.41713	5.80188	5.96161e-08	1.06923e-06	7.87746
EFNB2	1.33274	8.33328	6.70321	8.12038e-10	2.61636e-08	12.0395
SERPINH1	1.33177	9.00275	7.34309	3.31707e-11	1.67056e-09	15.149
RARRES1	1.33147	5.755	6.35941	4.31756e-09	1.08314e-07	10.4182
DPP6	-1.33136	8.82264	-6.4124	3.34532e-09	8.74429e-08	10.6656
CYTIP	1.32986	6.42964	7.11876	1.02985e-10	4.44574e-09	14.0466
PLA2G2A	1.32691	8.20257	3.06157	0.00274538	0.0120577	-2.30861
FGF12	-1.32597	6.64157	-6.61283	1.26434e-09	3.76358e-08	11.6097
SHC1	1.32595	8.75608	9.06771	4.04339e-15	8.33542e-13	23.9375
SLC1A1	-1.32529	7.64856	-6.62193	1.20936e-09	3.6404e-08	11.6528
FNDC3B	1.32185	6.53612	10.1083	1.52001e-17	8.19329e-15	29.3888
SYT1	-1.32054	6.83489	-3.48587	0.000696922	0.00373514	-1.04524
LOC284244	-1.31558	6.28874	-8.13703	5.53389e-13	5.2307e-11	19.1377
ACTL6B	-1.31391	5.84245	-7.26571	4.90974e-11	2.34015e-09	14.7674
UG0898H09	-1.31369	6.98514	-5.21979	8.11211e-07	1.04245e-05	5.36193
RIPPLY2	-1.31271	5.63383	-9.64367	1.85114e-16	6.05231e-14	26.9483
CPVL	1.31057	8.85988	6.9819	2.04334e-10	8.00638e-09	13.3803
MAPT	-1.31008	8.18899	-8.49456	8.46541e-14	1.19574e-11	20.9691
TMEM178A	-1.30889	8.62588	-4.90789	3.08564e-06	3.33009e-05	4.08049
DYNLT3	1.30841	10.3487	6.43145	3.05151e-09	8.03954e-08	10.7547
NTN4	-1.30822	5.95796	-5.82566	5.34265e-08	9.73093e-07	7.98336
C6orf141	1.30793	5.39346	6.80959	4.80776e-10	1.67049e-08	12.5487
CRIP1	1.30764	6.68241	7.09471	1.16204e-10	4.92052e-09	13.9292
BHLHE40	1.30723	8.31625	6.28262	6.23859e-09	1.49546e-07	10.0615
IQGAP1	1.30616	9.28931	9.85065	6.08486e-17	2.58205e-14	28.0346
TSTD1	1.30163	7.29595	4.22044	4.91324e-05	0.000370331	1.44424
ELMO1	-1.30141	7.65429	-7.79932	3.2021e-12	2.22137e-10	17.4262
SCN2A	-1.30078	6.40839	-6.53597	1.83892e-09	5.22441e-08	11.2461
ADAMTS1	1.30027	7.33005	6.97324	2.13359e-10	8.27866e-09	13.3383
TMEM170B	-1.29858	8.22894	-7.91367	1.771e-12	1.34812e-10	18.0035
DOK6	-1.29737	5.41981	-6.72147	7.4236e-10	2.40115e-08	12.1267
ERRFI1	1.29583	9.11576	5.94055	3.13615e-08	6.02575e-07	8.49826
CD109	1.29573	5.91426	9.09132	3.5649e-15	7.48404e-13	24.0605
MAP3K8	1.29497	6.10945	7.71243	5.01405e-12	3.21544e-10	16.9892
EFEMP1	1.29346	9.45357	3.68691	0.000348867	0.0020573	-0.400484
RNF135	1.29338	8.80755	8.15562	5.02145e-13	4.8148e-11	19.2324
TLR2	1.29261	9.05402	7.55853	1.10559e-11	6.37281e-10	16.2189
CAST	1.2909	8.81734	12.2841	1.27636e-22	1.07014e-18	40.7893
FAM114A1	1.29088	8.16291	8.24823	3.09229e-13	3.28046e-11	19.7053
MT1M	1.29075	8.33266	3.52731	0.000605592	0.00331175	-0.914692
MN1	-1.28929	6.3149	-7.03543	1.56386e-10	6.36522e-09	13.6403
CD58	1.2879	8.00592	6.63671	1.12504e-09	3.42561e-08	11.723
NEUROD1	-1.28736	5.62796	-5.30976	5.47105e-07	7.35769e-06	5.74058
ICAM1	1.28709	6.68661	6.9938	1.92552e-10	7.60447e-09	13.438
ITGA5	1.28703	7.9944	8.77438	1.92581e-14	3.33985e-12	22.414
ITGA3	1.28522	7.10958	6.55846	1.64825e-09	4.7367e-08	11.3523
LOC100507312	-1.28446	8.30756	-6.11479	1.38496e-08	2.95418e-07	9.28904
GPR65	1.28387	7.861	6.06401	1.75947e-08	3.59906e-07	9.05737
ITGB2	1.28312	8.77238	6.34559	4.61392e-09	1.15025e-07	10.3539
THSD7A	-1.28214	7.99381	-5.64198	1.23877e-07	2.00699e-06	7.17143
LRRTM4	-1.28	5.74438	-5.54334	1.93493e-07	2.95484e-06	6.74139
LPHN3	-1.2791	8.37597	-5.87594	4.2342e-08	7.90702e-07	8.20805
GBP3	1.27772	9.01945	4.55144	1.33811e-05	0.000118769	2.67947
TMEM71	1.27457	6.85176	6.15583	1.14058e-08	2.51078e-07	9.47699
THBD	1.27423	6.09454	9.51016	3.79038e-16	1.09558e-13	26.2486
IFI30	1.27417	10.4795	7.52279	1.32754e-11	7.37505e-10	16.0407
CPQ	1.27301	7.55056	7.49199	1.55389e-11	8.51393e-10	15.8874
GNAL	-1.27266	5.45159	-6.14184	1.21867e-08	2.6563e-07	9.41287
IL1B	1.27161	7.87173	6.67238	9.44697e-10	2.97647e-08	11.8926
GNAO1	-1.26937	6.89995	-8.03581	9.38451e-13	7.89724e-11	18.6226
NUDT11	-1.26761	8.59622	-8.61112	4.5736e-14	7.02803e-12	21.5699
SERPINF1	1.26684	9.25657	5.81886	5.51304e-08	9.9775e-07	7.95302
ATP1A3	-1.26647	5.43096	-6.61922	1.22547e-09	3.66429e-08	11.64
PEG3	-1.26635	8.29532	-5.29919	5.73126e-07	7.66114e-06	5.6959
GPR137C	-1.26633	5.37039	-7.80007	3.18971e-12	2.22137e-10	17.43
BACE2	1.26543	7.72614	7.70571	5.19073e-12	3.28647e-10	16.9555
TRIM22	1.26457	9.5806	7.09917	1.13635e-10	4.82199e-09	13.9509
EMP1	1.2635	8.12949	6.49731	2.21868e-09	6.15429e-08	11.0639
IL17D	-1.26232	8.37336	-6.58543	1.44531e-09	4.22709e-08	11.4798
SALL3	-1.26062	6.3866	-6.45639	2.7049e-09	7.24115e-08	10.8717
PPP1R16B	-1.26036	6.91094	-5.4706	2.68129e-07	3.92338e-06	6.42704
DPP4	1.26029	5.21297	6.81006	4.79673e-10	1.66956e-08	12.5509
LOC100506119	1.26002	7.60335	8.32852	2.02906e-13	2.32572e-11	20.1163
GRB10	1.25815	7.9046	6.84909	3.95424e-10	1.41332e-08	12.7386
ARPC1B	1.25715	10.0417	10.1019	1.57326e-17	8.25711e-15	29.3552
PLLP	-1.25565	8.33484	-4.8436	4.0399e-06	4.24285e-05	3.82264
CLEC2B	1.25405	7.25459	6.38437	3.82917e-09	9.79088e-08	10.5346
PTRF	1.2517	7.42723	8.09992	6.71745e-13	6.17386e-11	18.9487
MMP7	1.25101	5.8833	4.75193	5.91111e-06	5.83909e-05	3.4588
SLC25A43	1.25088	7.15127	7.59685	9.08394e-12	5.32118e-10	16.4103
AMOTL2	-1.24999	8.33803	-7.36079	3.03199e-11	1.55051e-09	15.2365
BCHE	-1.24891	10.1528	-5.42917	3.22557e-07	4.61153e-06	6.24905
CEBPB	1.2486	11.2508	8.61082	4.58105e-14	7.02803e-12	21.5683
VMP1	1.24766	7.20126	7.3426	3.32536e-11	1.67056e-09	15.1466
PLAGL1	1.24724	6.04788	7.15009	8.79811e-11	3.91139e-09	14.1998
AMIGO2	1.24717	7.40072	4.76319	5.64243e-06	5.62101e-05	3.50325
LGALS1	1.24672	12.6279	7.72942	4.59361e-12	2.9842e-10	17.0746
SQRDL	1.24539	9.25675	8.605	4.72402e-14	7.13757e-12	21.5383
PPIC	1.24488	7.86799	7.51195	1.40323e-11	7.75238e-10	15.9867
OLFM1	-1.24327	8.68257	-4.78832	5.08479e-06	5.15824e-05	3.60269
COL8A1	1.24254	4.57336	6.92168	2.75804e-10	1.03395e-08	13.0887
SCIN	1.24045	7.18278	5.0152	1.95896e-06	2.25966e-05	4.51575
ALDH1A3	1.24012	5.80598	3.91696	0.000153083	0.00099839	0.371799
ST6GAL2	-1.23953	5.0362	-8.0459	8.90386e-13	7.72081e-11	18.6739
YAP1	1.23833	8.06358	6.1926	9.58015e-09	2.15651e-07	9.64591
HRASLS	-1.23807	7.21711	-5.0516	1.67702e-06	1.96744e-05	4.66475
ENAH	-1.23733	8.48741	-9.37196	7.95036e-16	2.03262e-13	25.5254
SLAMF8	1.23623	6.23592	8.09455	6.90855e-13	6.26292e-11	18.9213
OXTR	1.23425	7.94426	4.09151	8.01644e-05	0.000563626	0.981375
LHFPL4	-1.23338	7.15721	-6.58645	1.43813e-09	4.21794e-08	11.4846
SULF1	1.23151	7.98878	4.10093	7.73745e-05	0.000546637	1.01482
TNFRSF11B	1.23006	5.23623	7.94325	1.51886e-12	1.18793e-10	18.1532
MNDA	1.23001	8.17414	5.58997	1.56792e-07	2.46808e-06	6.94416
GABRB3	-1.22948	5.58792	-6.27222	6.55651e-09	1.55856e-07	10.0133
INHBA	1.22931	5.8615	6.54528	1.75747e-09	5.02162e-08	11.29
FCER1G	1.22835	9.5342	5.96444	2.80545e-08	5.4375e-07	8.60602
NRXN2	-1.22744	6.8321	-9.42184	6.08616e-16	1.66277e-13	25.7862
EVA1C	1.22635	7.36488	5.85867	4.58667e-08	8.50154e-07	8.13077
LOC157503	-1.22475	4.92176	-7.3331	3.48962e-11	1.74428e-09	15.0997
KCNH8	-1.22351	5.25696	-6.07611	1.66206e-08	3.43148e-07	9.11249
C1QA	1.21948	9.95167	5.89525	3.87141e-08	7.2841e-07	8.29463
LOC150568	-1.21924	6.06407	-6.09881	1.49339e-08	3.13517e-07	9.21607
AMPH	-1.21908	7.36482	-6.0519	1.8625e-08	3.77498e-07	9.0023
PTPRC	1.21866	7.45675	5.67287	1.07643e-07	1.77571e-06	7.30696
CXCL6	1.21782	4.74397	4.44167	2.07389e-05	0.000173352	2.26254
ANXA4	1.21453	8.86658	10.8296	3.11804e-19	3.07065e-16	33.1826
PKIA	-1.21436	8.96736	-6.68139	9.03862e-10	2.87048e-08	11.9355
WIPI1	1.21422	8.15826	9.09454	3.50421e-15	7.43489e-13	24.0772
NAP1L3	-1.21393	10.0921	-8.21311	3.71692e-13	3.82114e-11	19.5258
SNX22	-1.21384	6.844	-7.11553	1.04671e-10	4.50877e-09	14.0308
ZNF217	1.21248	7.85576	8.55107	6.28223e-14	9.2127e-12	21.2601
CLGN	-1.2115	6.18847	-4.54776	1.35808e-05	0.00012022	2.66536
SWAP70	1.21102	8.39381	8.31557	2.17185e-13	2.45623e-11	20.0499
AHNAK2	1.20992	6.15384	8.70481	2.78509e-14	4.55294e-12	22.0539
ANG	1.20904	7.03728	7.29013	4.33886e-11	2.12094e-09	14.8877
IGFBP2	1.20851	11.0372	3.99852	0.000113412	0.000765188	0.654133
GCH1	1.20701	6.59636	7.34681	3.25499e-11	1.64765e-09	15.1674
SERPINB1	1.20354	7.418	8.01749	1.03239e-12	8.50826e-11	18.5296
LOC283174	-1.20238	6.71408	-8.25831	2.93299e-13	3.12811e-11	19.7568
GABBR2	-1.20237	7.31198	-4.92307	2.89467e-06	3.14956e-05	4.14166
GDAP1L1	-1.20003	6.04685	-9.32083	1.04541e-15	2.54264e-13	25.2581
HCLS1	1.19973	9.56532	5.70526	9.28609e-08	1.56025e-06	7.44953
NRSN1	-1.19907	6.64012	-5.80018	6.00858e-08	1.07669e-06	7.86988
TNFAIP6	1.19711	7.61382	4.58807	1.15444e-05	0.000104465	2.82013
MVP	1.19695	8.3553	8.35686	1.74819e-13	2.0683e-11	20.2616
NEGR1	-1.19477	5.37548	-5.97815	2.63144e-08	5.13517e-07	8.66794
ITGBL1	1.19429	5.14662	6.26652	6.73745e-09	1.58858e-07	9.98693
PABPC5	-1.19412	4.39153	-5.47178	2.66722e-07	3.90791e-06	6.43211
MDK	1.19349	8.59961	5.24055	7.40991e-07	9.60879e-06	5.44894
PCP4	-1.19296	7.41901	-4.23	4.73611e-05	0.000358486	1.479
NETO1	-1.19292	5.50663	-9.13241	2.86283e-15	6.20612e-13	24.2746
OSMR	1.19258	6.72726	5.59186	1.55458e-07	2.45483e-06	6.9524
JPH4	-1.19229	7.37899	-7.1309	9.68925e-11	4.21007e-09	14.1059
SLFN12	1.19215	5.42201	8.00991	1.07395e-12	8.81432e-11	18.4911
PLEKHH1	-1.19122	7.68721	-5.1854	9.42093e-07	1.18693e-05	5.21823
TWIST1	1.18828	6.6334	4.4468	2.03218e-05	0.000170221	2.28185
SCN3A	-1.18772	7.06558	-8.52567	7.18381e-14	1.02338e-11	21.1293
STC1	1.18719	6.78684	5.03355	1.81149e-06	2.10783e-05	4.59079
SLITRK4	-1.18672	4.93439	-5.27468	6.38218e-07	8.46317e-06	5.59246
TCIRG1	1.18631	7.47538	9.46055	4.94552e-16	1.36991e-13	25.9889
CXCR4	1.18583	8.47263	6.18856	9.76576e-09	2.19087e-07	9.62733
GAD1	-1.18545	6.34003	-6.27276	6.53974e-09	1.55643e-07	10.0158
GNA15	1.18412	6.48181	9.61516	2.1574e-16	6.80918e-14	26.7988
CDH10	-1.18391	7.61383	-4.45686	1.95267e-05	0.00016446	2.3198
ZNF300	-1.18338	8.36571	-7.52752	1.29582e-11	7.21895e-10	16.0643
CD93	1.183	8.80831	8.39133	1.45835e-13	1.82926e-11	20.4384
TLR1	1.18072	7.67009	6.12896	1.29524e-08	2.79872e-07	9.35387
CCR1	1.17969	7.74258	7.01284	1.75092e-10	7.0121e-09	13.5305
STXBP1	-1.17872	10.1654	-7.6816	5.87696e-12	3.64007e-10	16.8345
FCGR1B	1.17867	9.16154	4.76225	5.66432e-06	5.63566e-05	3.49955
CELSR3	-1.17748	7.02495	-7.82897	2.74687e-12	1.95655e-10	17.5757
C3orf70	-1.1758	8.36241	-5.47165	2.66876e-07	3.90791e-06	6.43155
METRNL	1.17574	7.70533	7.94073	1.53885e-12	1.19886e-10	18.1405
MAN1A1	1.17545	6.86946	7.65914	6.59678e-12	3.99897e-10	16.7219
OGN	1.17492	5.47461	3.4699	0.00073545	0.00392083	-1.0952
RNF149	1.17457	9.65719	8.65998	3.53168e-14	5.63487e-12	21.8222
PKIB	1.17434	6.66011	4.39483	2.49515e-05	0.000203948	2.08681
ST8SIA4	1.1739	6.58187	7.02287	1.66523e-10	6.7366e-09	13.5792
THEMIS2	1.17372	7.59955	6.75504	6.29275e-10	2.09171e-08	12.2872
ARL5B.AS1	-1.17307	7.26559	-7.19522	7.009e-11	3.21351e-09	14.421
C1orf61	-1.17232	8.63996	-7.26834	4.84488e-11	2.31718e-09	14.7803
FOSL2	1.17131	6.80106	6.40906	3.39967e-09	8.84004e-08	10.65
GDF15	1.16915	5.91647	7.53375	1.25513e-11	7.05134e-10	16.0953
DDB2	1.16915	7.2019	7.7544	4.03823e-12	2.70263e-10	17.2001
LOC150622	-1.16897	5.18876	-5.32231	5.17705e-07	7.0287e-06	5.79371
SRGN	1.16892	11.1524	6.37532	3.99957e-09	1.01356e-07	10.4924
NAT1	1.16886	6.35207	7.28683	4.41205e-11	2.14097e-09	14.8714
PKP4	-1.16865	6.74361	-7.36842	2.91656e-11	1.49532e-09	15.2743
FLRT1	-1.16695	6.67848	-8.05129	8.65718e-13	7.53968e-11	18.7013
PROS1	1.16609	9.88383	6.45691	2.69815e-09	7.23279e-08	10.8741
ITPRIP	1.16558	7.42261	9.60079	2.33047e-16	7.15061e-14	26.7235
FBLN5	1.16415	8.23645	4.61151	1.04991e-05	9.58768e-05	2.91058
PDLIM1	1.16398	9.1018	5.6604	1.13927e-07	1.86549e-06	7.25221
SRPX2	1.16209	5.64929	9.69751	1.38621e-16	4.93687e-14	27.2307
LOC286178	-1.1612	5.35572	-4.6271	9.85573e-06	9.12124e-05	2.97088
SFRP4	1.16044	6.50806	4.4947	1.67965e-05	0.000144329	2.46307
ONECUT2	-1.16009	5.40142	-7.8299	2.73373e-12	1.95417e-10	17.5803
PCSK5	1.15965	7.12833	6.73987	6.78109e-10	2.22531e-08	12.2146
ANXA1	1.15684	8.02683	7.66569	6.37807e-12	3.8879e-10	16.7548
PLTP	1.1568	10.29	5.6409	1.24487e-07	2.01524e-06	7.16669
FAM19A5	-1.15641	7.4223	-5.99962	2.38015e-08	4.69532e-07	8.76503
CARD6	1.15459	6.8499	8.91907	8.92647e-15	1.71182e-12	23.1645
TNFSF10	1.15459	6.08339	7.41735	2.27389e-11	1.19975e-09	15.5166
USP53	1.15249	6.4257	6.99272	1.93597e-10	7.63063e-09	13.4328
CD69	1.15196	5.48225	4.90057	3.18221e-06	3.41582e-05	4.051
ASS1	1.15134	7.80884	5.00308	2.06275e-06	2.35235e-05	4.46627
MR1	1.15122	6.707	8.88641	1.06198e-14	1.97946e-12	22.9949
RNFT2	-1.15022	7.77324	-7.92276	1.6894e-12	1.2959e-10	18.0495
NKAIN1	-1.14965	6.60648	-9.99832	2.74878e-17	1.33711e-14	28.8104
SLC22A18	1.14909	7.28303	8.70883	2.72637e-14	4.49379e-12	22.0747
GPC4	1.14858	7.37178	7.10997	1.07635e-10	4.60666e-09	14.0037
SERPINA1	1.14762	6.26942	7.11312	1.05946e-10	4.55383e-09	14.019
CHRDL1	-1.1476	7.60472	-3.51379	0.00063406	0.00344194	-0.957403
TRIM6	1.14664	5.8451	6.38994	3.72784e-09	9.5933e-08	10.5606
CMTM5	-1.14581	7.76625	-6.22887	8.06227e-09	1.85889e-07	9.813
CTSS	1.14408	8.77653	6.92754	2.6789e-10	1.00998e-08	13.117
FKBP5	1.14308	9.28071	5.40581	3.57856e-07	5.06176e-06	6.14906
CAV2	1.14288	8.58752	4.23268	4.68761e-05	0.000355204	1.48875
PIPOX	1.14151	8.68026	4.85253	3.89199e-06	4.09397e-05	3.85832
LRRC8B	-1.14117	5.92965	-7.28933	4.35647e-11	2.12434e-09	14.8837
CASP4	1.13971	6.46732	8.93507	8.19752e-15	1.5873e-12	23.2476
SDC1	1.13958	6.84807	6.11434	1.38789e-08	2.95727e-07	9.28699
MAPK8	-1.13876	7.05647	-9.61699	2.13635e-16	6.80918e-14	26.8084
BSN	-1.13814	5.93891	-7.19997	6.84334e-11	3.14478e-09	14.4442
RAB9B	-1.13718	7.59995	-8.35658	1.7508e-13	2.0683e-11	20.2601
NRXN1	-1.135	6.23631	-7.35247	3.16281e-11	1.60916e-09	15.1954
DCT	-1.13494	5.57377	-5.39621	3.73431e-07	5.24911e-06	6.10805
IL7R	1.13387	6.02906	6.35084	4.49899e-09	1.12441e-07	10.3783
GFPT2	1.13302	8.86993	5.43545	3.13655e-07	4.50038e-06	6.276
GBP2	1.13221	8.52279	4.48883	1.71943e-05	0.000147431	2.44079
NCF2	1.13182	7.00962	6.07582	1.66428e-08	3.43252e-07	9.1112
GIMAP2	1.1315	7.85671	6.5521	1.7001e-09	4.87867e-08	11.3222
SLITRK5	-1.13076	6.98576	-5.05235	1.67169e-06	1.96234e-05	4.6678
NPC2	1.13075	11.0956	7.69777	5.40733e-12	3.40125e-10	16.9156
C1QB	1.12956	10.8191	5.28778	6.02569e-07	8.0171e-06	5.64772
MOBP	-1.12919	5.70207	-3.51682	0.000627577	0.00341232	-0.947849
GATS	-1.129	7.68434	-7.58893	9.46073e-12	5.48502e-10	16.3707
NTRK2	-1.12834	7.04835	-5.44413	3.01758e-07	4.3579e-06	6.31324
STOX2	-1.12826	7.92339	-8.23882	3.2486e-13	3.41001e-11	19.6572
GPR123	-1.12817	6.50381	-7.42235	2.21671e-11	1.1758e-09	15.5414
KIF5C	-1.12798	8.43832	-5.71376	8.93205e-08	1.50711e-06	7.48705
FAM46A	1.12745	7.33666	6.73287	7.01879e-10	2.2873e-08	12.1811
CHI3L2	1.12564	9.01218	2.83567	0.00541036	0.0213714	-2.9247
RNASE6	1.12509	9.112	5.46061	2.80372e-07	4.08454e-06	6.38403
WASF3	-1.12418	9.38242	-5.87904	4.17374e-08	7.80141e-07	8.22195
SLC1A6	-1.12329	4.4438	-6.49373	2.25749e-09	6.24459e-08	11.0471
CYBRD1	1.12268	8.85074	7.32659	3.6067e-11	1.78936e-09	15.0676
MAP3K7CL	1.12264	5.98242	5.13733	1.16011e-06	1.43354e-05	5.01834
MS4A6A	1.12113	9.57495	5.43839	3.09576e-07	4.45467e-06	6.2886
SPAG4	1.12079	6.68802	5.81808	5.53276e-08	9.99955e-07	7.94957
AEBP1	1.11965	9.80374	3.98239	0.000120381	0.000805393	0.59796
C1QC	1.11955	10.5226	5.1126	1.29071e-06	1.56867e-05	4.91594
CXCL5	1.11885	4.64805	4.48367	1.75515e-05	0.000149913	2.42123
TAGLN2	1.11797	9.73399	5.11707	1.26605e-06	1.54152e-05	4.93446
EMP2	1.11751	7.75827	5.42394	3.30147e-07	4.71327e-06	6.22665
CHSY3	1.11711	5.9755	5.3557	4.46794e-07	6.15815e-06	5.93543
GNAI1	-1.11686	8.42084	-6.38486	3.82002e-09	9.78004e-08	10.5369
SELM	1.11625	7.67309	5.55543	1.83241e-07	2.83299e-06	6.79387
SYTL2	1.11549	9.40817	5.62247	1.35343e-07	2.16636e-06	7.08604
SLA	1.11477	8.64748	7.26431	4.94467e-11	2.34582e-09	14.7605
TNFRSF12A	1.11356	8.76259	6.6681	9.64705e-10	3.02993e-08	11.8723
MSR1	1.11185	6.245	6.27085	6.59947e-09	1.56504e-07	10.007
SAMD9	1.11092	7.08918	6.97933	2.06974e-10	8.09391e-09	13.3678
PDE2A	-1.11082	6.71359	-6.48723	2.32978e-09	6.41783e-08	11.0165
IFITM3	1.1108	11.5186	6.79053	5.28245e-10	1.80972e-08	12.4572
LRRC4	-1.11025	7.36995	-10.2618	6.6503e-18	4.11781e-15	30.1958
KDELC2	1.10937	8.06777	7.05251	1.43577e-10	5.90414e-09	13.7234
CCDC102B	1.10864	6.82212	5.34244	4.73755e-07	6.4805e-06	5.87905
ASRGL1	-1.108	8.62271	-8.48071	9.10707e-14	1.26007e-11	20.8978
IL10RA	1.10795	8.04314	6.30866	5.50778e-09	1.33472e-07	10.1822
S100A8	1.10763	7.53004	5.7583	7.28413e-08	1.26988e-06	7.68395
FHOD3	-1.10758	6.80104	-6.88875	3.24837e-10	1.18438e-08	12.9297
SLPI	1.10739	7.91628	4.70712	7.10844e-06	6.85214e-05	3.28266
CPNE5	-1.10661	6.83103	-5.58113	1.6318e-07	2.55451e-06	6.90566
ASTN1	-1.10492	8.90671	-5.29095	5.94255e-07	7.92234e-06	5.66108
GSTA4	-1.10463	9.26011	-10.6396	8.67764e-19	7.86668e-16	32.1837
IRF1	1.1021	7.40711	8.99693	5.8968e-15	1.17606e-12	23.5692
CKB	-1.10108	10.5847	-5.59672	1.52081e-07	2.40532e-06	6.97358
CAMTA1	-1.10104	8.14281	-8.25908	2.92123e-13	3.12811e-11	19.7608
VSTM2A	-1.10024	5.17703	-3.98762	0.000118078	0.000792114	0.616151
GPNMB	1.09999	8.68213	4.41356	2.31761e-05	0.000191635	2.15694
SYNC	1.09912	7.23756	5.3753	4.09704e-07	5.70211e-06	6.01883
GABRG2	-1.09852	5.39527	-3.79315	0.00023948	0.00147778	-0.0483433
RFTN2	-1.09843	7.30173	-7.84099	2.58114e-12	1.86516e-10	17.6363
GRIA4	-1.09757	5.61242	-5.25826	6.85795e-07	8.98062e-06	5.52334
CTNND2	-1.09719	9.54441	-4.64057	9.33054e-06	8.67949e-05	3.0231
C1orf162	1.09651	8.55158	5.42186	3.33216e-07	4.7503e-06	6.21774
HRH1	1.09647	7.74785	6.61516	1.25002e-09	3.7265e-08	11.6207
ATP1A2	-1.09567	9.83645	-3.31298	0.00123674	0.00609476	-1.57632
C3	1.0945	11.9676	4.25526	4.29747e-05	0.00033037	1.57106
BNC2	1.09298	5.28963	6.98335	2.02865e-10	7.96446e-09	13.3873
CXCL9	1.09162	6.18429	5.27001	6.5142e-07	8.59686e-06	5.57277
FABP7	1.09156	10.9698	3.23361	0.00159835	0.00760074	-1.8127
LPPR5	-1.09001	5.984	-6.20491	9.03617e-09	2.05396e-07	9.70253
SHROOM3	1.08918	6.37797	6.66555	9.76839e-10	3.05362e-08	11.8601
LOC100130155	-1.08879	4.86433	-6.76419	6.01544e-10	2.01295e-08	12.331
EGR2	1.08826	8.37369	5.40511	3.58973e-07	5.07395e-06	6.14606
HEXB	1.08793	10.909	9.40418	6.69025e-16	1.77907e-13	25.6938
PSAT1	-1.08632	10.2352	-6.86142	3.71999e-10	1.34162e-08	12.7979
GPR158	-1.0858	8.58907	-5.00427	2.0523e-06	2.34832e-05	4.47113
FBLN7	1.08484	6.33609	5.51579	2.18998e-07	3.30136e-06	6.62205
CYFIP2	-1.08466	8.81348	-7.13983	9.26371e-11	4.0695e-09	14.1496
LINC00643	-1.0843	4.77964	-8.4701	9.63122e-14	1.3067e-11	20.8432
CNDP1	-1.08375	7.21141	-2.50316	0.0137226	0.0465211	-3.75632
CD55	1.08365	7.52549	6.67802	9.18916e-10	2.91365e-08	11.9195
GPM6A	-1.08269	12.3323	-5.73907	7.9553e-08	1.36423e-06	7.59885
ACOX2	1.08223	7.12672	6.25484	7.12387e-09	1.66368e-07	9.93289
DGKI	-1.08219	6.46123	-7.79704	3.24004e-12	2.23597e-10	17.4147
KCNT2	-1.08212	7.06465	-5.2565	6.9109e-07	9.0381e-06	5.51595
CTSK	1.08011	8.55782	4.77423	5.39048e-06	5.40512e-05	3.5469
CXCL13	1.07937	4.58679	3.60536	0.000463393	0.00262927	-0.665479
TFPI2	1.07781	4.7685	4.35225	2.94877e-05	0.000236376	1.92821
SLC16A9	-1.07748	8.20135	-5.77433	6.76737e-08	1.19139e-06	7.75501
USP54	-1.07717	8.62254	-5.6032	1.47688e-07	2.34141e-06	7.00185
KHNYN	1.07699	7.16475	8.57344	5.58198e-14	8.30799e-12	21.3754
KCNN2	-1.07685	6.9315	-3.99114	0.000116553	0.00078241	0.628396
ABCC3	1.07684	7.40448	7.27747	4.62596e-11	2.2285e-09	14.8253
PCSK1N	-1.07599	8.94179	-5.62915	1.31306e-07	2.10851e-06	7.11524
CD200	-1.07565	7.80483	-7.10663	1.09458e-10	4.6746e-09	13.9873
VANGL2	-1.07542	7.71116	-5.72455	8.50217e-08	1.4419e-06	7.53466
TMEM158	1.07507	9.64596	4.35297	2.9405e-05	0.000235807	1.93088
TNFRSF1B	1.07504	7.99598	7.44158	2.00982e-11	1.08042e-09	15.6368
ISG20	1.07487	7.21033	8.14593	5.28247e-13	5.04084e-11	19.183
MSN	1.07428	10.7469	6.11516	1.38249e-08	2.95335e-07	9.29076
MEX3B	-1.07293	5.38215	-7.71048	5.0648e-12	3.23758e-10	16.9794
PTGS1	1.07259	7.2776	6.46858	2.55007e-09	6.91953e-08	10.9289
PMEPA1	1.07248	9.38137	7.55401	1.13151e-11	6.4623e-10	16.1963
TNFRSF1A	1.0718	9.61485	7.14553	9.00211e-11	3.98974e-09	14.1775
CDH13	-1.07007	6.83914	-5.44773	2.96951e-07	4.30094e-06	6.3287
CD97	1.06979	7.71786	6.95071	2.38705e-10	9.12019e-09	13.2291
PDE8B	-1.06962	7.34475	-4.44429	2.05248e-05	0.00017185	2.2724
LOC729680	-1.06938	9.4658	-6.1965	9.40429e-09	2.12652e-07	9.66386
PYCARD	1.06922	8.07137	6.83818	4.17373e-10	1.48379e-08	12.6861
FUCA2	1.0683	8.63544	7.19128	7.14978e-11	3.26639e-09	14.4016
MIR181A2HG	-1.06749	7.36754	-5.79734	6.08761e-08	1.08889e-06	7.85725
CHD7	-1.06602	7.48945	-8.80055	1.67603e-14	3.03879e-12	22.5496
PRKCDBP	1.06547	6.04997	6.38577	3.80336e-09	9.74989e-08	10.5412
SAPCD2	-1.06453	8.10046	-7.35248	3.16258e-11	1.60916e-09	15.1955
HOXB7	1.06368	6.06372	4.16747	6.01487e-05	0.000440222	1.25282
LOXL1.AS1	1.06277	4.54134	6.4633	2.61604e-09	7.06845e-08	10.9041
DAB2	1.06218	8.51071	6.79023	5.29015e-10	1.80972e-08	12.4558
RARRES3	1.06163	8.96019	4.95602	2.51855e-06	2.79677e-05	4.27497
TMBIM1	1.05958	9.52015	7.23979	5.597e-11	2.62651e-09	14.6399
BEST3	-1.05778	5.99254	-4.04842	9.42085e-05	0.000649911	0.829029
XAF1	1.05742	7.71202	5.54972	1.88011e-07	2.89105e-06	6.76909
MSTN	-1.0571	4.84741	-3.90277	0.000161221	0.00104396	0.3231
SLC10A3	1.05682	7.18445	9.23285	1.67389e-15	3.75101e-13	24.7985
RGS18	1.05629	6.7703	5.40958	3.51914e-07	4.98478e-06	6.16518
LRCH2	-1.05513	7.40188	-6.45263	2.75458e-09	7.34456e-08	10.854
HLA.DMA	1.05424	9.41251	5.3155	5.33465e-07	7.20829e-06	5.76486
SMAGP	1.05373	5.87216	5.41952	3.36702e-07	4.78289e-06	6.20772
ITGA7	1.05348	8.82137	5.75455	7.41051e-08	1.28518e-06	7.66734
FCGR3B	1.05245	7.78802	6.43807	2.95543e-09	7.84862e-08	10.7858
LYN	1.05132	8.26306	7.4082	2.3823e-11	1.2502e-09	15.4713
CDH18	-1.05057	5.51291	-4.90508	3.12243e-06	3.3607e-05	4.06915
SLC2A3	1.05014	8.36499	5.55017	1.87635e-07	2.8875e-06	6.77102
COL8A2	1.05001	6.21687	6.38015	3.90774e-09	9.95961e-08	10.5149
NPPA	-1.04864	7.30827	-6.52231	1.96511e-09	5.53106e-08	11.1817
SP100	1.04776	5.24426	11.1553	5.39851e-20	8.97232e-17	34.8937
APBA2	-1.0469	9.33902	-7.44256	1.99982e-11	1.07796e-09	15.6417
CTBS	1.04479	7.78987	8.44967	1.07262e-13	1.41671e-11	20.7382
AIF1	1.04352	10.3002	5.75749	7.31127e-08	1.27291e-06	7.68036
SAMSN1	1.04316	7.54384	5.43908	3.08628e-07	4.44424e-06	6.29156
B3GAT1	-1.04168	8.6522	-6.20418	9.06742e-09	2.05501e-07	9.69919
TNFRSF11A	1.04166	5.7511	8.37486	1.59036e-13	1.95027e-11	20.3539
PDIA5	1.04079	7.87755	6.5236	1.95285e-09	5.51665e-08	11.1877
BCAT1	1.04075	8.72301	4.14991	6.42989e-05	0.00046598	1.18973
C3AR1	1.04051	9.53894	6.44741	2.82504e-09	7.51234e-08	10.8295
CSF2RB	1.04033	6.64518	5.83565	5.10182e-08	9.35209e-07	8.02792
SYT13	-1.03969	6.0429	-5.33981	4.79279e-07	6.54708e-06	5.8679
C1orf85	1.03939	7.34011	6.73013	7.11396e-10	2.31453e-08	12.168
VASN	1.03898	6.8394	6.50514	2.13588e-09	5.95777e-08	11.1008
NBEA	-1.03726	7.41053	-6.11507	1.38309e-08	2.95335e-07	9.29034
FAM20A	1.03693	5.30637	6.65479	1.02976e-09	3.17917e-08	11.8089
SEZ6L	-1.03664	6.66801	-7.83445	2.67004e-12	1.91551e-10	17.6033
MOB3B	-1.03652	7.32244	-6.03406	2.02531e-08	4.08008e-07	8.92121
SLAIN1	-1.03622	9.54254	-4.79057	5.03767e-06	5.12086e-05	3.61159
DAAM2	-1.03492	8.01127	-4.16271	6.12482e-05	0.000446957	1.23569
CFB	1.0343	5.85767	7.40719	2.39459e-11	1.2502e-09	15.4663
SLC16A10	1.03362	6.2204	5.4803	2.56743e-07	3.77896e-06	6.46884
IFITM2	1.03325	10.9589	6.46306	2.61913e-09	7.06845e-08	10.9029
HCK	1.03318	7.94787	6.01091	2.25753e-08	4.48817e-07	8.81619
F3	1.03271	9.99683	4.08226	8.29999e-05	0.000580417	0.948559
PITPNC1	-1.03198	7.43795	-6.92693	2.68704e-10	1.01114e-08	13.1141
ANKRD46	-1.03147	9.28907	-8.30708	2.27085e-13	2.51611e-11	20.0064
GEM	1.03146	9.52604	4.64926	9.00586e-06	8.42067e-05	3.05688
MYADM	1.03114	8.45471	8.44503	1.09916e-13	1.44222e-11	20.7143
MLLT11	-1.03029	11.8803	-8.21188	3.74098e-13	3.82616e-11	19.5195
CDKN1A	1.02998	9.25683	5.73381	8.14922e-08	1.39151e-06	7.57559
DLX6.AS1	-1.02981	5.65754	-2.86863	0.00491171	0.0197379	-2.83733
NOVA1	-1.02952	7.64069	-5.792	6.23921e-08	1.11301e-06	7.83349
GALM	1.02898	7.22858	9.80351	7.84092e-17	3.07303e-14	27.787
JUNB	1.02748	8.61143	6.88169	3.3642e-10	1.21953e-08	12.8956
MYO1E	1.02661	6.65366	7.92142	1.7012e-12	1.29995e-10	18.0427
FLNA	1.02615	9.49828	5.76006	7.22559e-08	1.26079e-06	7.69174
ACTN1	1.02557	9.34333	5.73603	8.06699e-08	1.37983e-06	7.58539
MEX3A	-1.02539	7.22213	-9.79285	8.30355e-17	3.18473e-14	27.731
MYT1	-1.02539	6.19089	-11.0853	7.86488e-20	1.12041e-16	34.5266
IL1R2	1.02534	6.43562	4.26047	4.21196e-05	0.000324463	1.5901
RDH10	1.0247	7.24218	4.98261	2.25015e-06	2.52543e-05	4.38293
MYEF2	-1.02383	7.65745	-7.12239	1.01125e-10	4.38445e-09	14.0643
PLSCR1	1.02331	8.61907	6.22344	8.27372e-09	1.90544e-07	9.78792
SLC16A3	1.02311	6.32183	5.26532	6.64926e-07	8.7591e-06	5.55305
GADD45G	-1.02276	6.86436	-6.92546	2.70674e-10	1.01663e-08	13.107
LRRC3B	-1.02173	6.62185	-3.43586	0.000824405	0.00433367	-1.20112
PLS3	1.02136	10.9635	7.71324	4.99307e-12	3.21366e-10	16.9933
FAM107B	-1.02104	8.79921	-6.36338	4.23602e-09	1.06671e-07	10.4367
ISLR	1.02095	6.73137	4.62107	1.01e-05	9.29122e-05	2.94754
RBMS1	1.02092	9.3275	6.90946	2.93089e-10	1.0865e-08	13.0296
HES6	-1.02074	6.61737	-9.67858	1.53465e-16	5.27707e-14	27.1314
ZNF600	1.02037	5.66852	10.0232	2.4037e-17	1.19849e-14	28.9414
DLL1	-1.01777	6.29532	-6.99768	1.88861e-10	7.50329e-09	13.4569
KCNE4	1.01756	6.16291	4.17362	5.87574e-05	0.000431464	1.27495
TTYH1	-1.01602	8.48948	-4.20715	5.16976e-05	0.000386598	1.39607
AQP9	1.01527	7.0449	4.41866	2.27144e-05	0.000188129	2.17606
LSAMP	-1.01439	8.07516	-6.7649	5.9945e-10	2.00932e-08	12.3344
ZFP36	1.01314	10.0679	5.71379	8.9309e-08	1.50711e-06	7.48717
FYB	1.01281	6.794	5.54805	1.89429e-07	2.91061e-06	6.76185
ZCCHC18	-1.01238	7.31006	-8.46679	9.80089e-14	1.31851e-11	20.8262
LOC254559	-1.01211	5.87285	-7.07601	1.27627e-10	5.35874e-09	13.838
PLXDC2	1.01134	7.98826	5.49148	2.44222e-07	3.62678e-06	6.51701
SOX6	-1.01127	5.85567	-6.4327	3.03313e-09	8.00169e-08	10.7606
CHPT1	1.01127	7.74569	6.11262	1.3992e-08	2.97501e-07	9.27913
SEC61A2	-1.01112	6.15927	-7.79278	3.3121e-12	2.27781e-10	17.3933
DUSP26	-1.00976	7.44989	-8.26509	2.83061e-13	3.06814e-11	19.7915
GPSM2	-1.0089	8.55128	-7.28103	4.54333e-11	2.194e-09	14.8429
RAC2	1.00788	7.06431	7.74891	4.15433e-12	2.77103e-10	17.1725
PROCR	1.00764	6.35901	8.18628	4.27748e-13	4.24428e-11	19.3888
RPS15A	-1.0075	7.93611	-7.05378	1.42665e-10	5.87876e-09	13.7296
C1RL	1.00702	7.00227	8.22024	3.58064e-13	3.70012e-11	19.5622
ADAM9	1.0066	8.19526	5.25112	7.07539e-07	9.22902e-06	5.49334
TMEM154	1.00578	5.59528	7.32092	3.71203e-11	1.83704e-09	15.0395
FA2H	-1.00575	6.22127	-5.72463	8.49908e-08	1.4419e-06	7.53501
CSRP2	1.00518	11.5149	4.85679	3.82335e-06	4.03454e-05	3.87534
LOC154761	1.00516	7.74474	4.43406	2.13735e-05	0.000177984	2.23389
NAP1L2	-1.00463	7.17637	-3.6756	0.000362977	0.00212918	-0.437533
ADORA3	1.00413	8.54518	4.50837	1.59039e-05	0.000137848	2.51503
NFE2L3	1.00335	5.14617	5.795	6.15371e-08	1.09874e-06	7.84682
IL15	1.00306	4.70613	8.61291	4.53052e-14	7.02803e-12	21.5791
GRM3	-1.00305	6.42715	-3.98362	0.000119837	0.000802026	0.602222
ZNF738	-1.00282	6.80812	-7.80704	3.07686e-12	2.16837e-10	17.4651
IFI16	1.0027	10.7508	6.27618	6.4335e-09	1.53297e-07	10.0317
CAHM	-1.00265	6.43789	-6.32894	4.99776e-09	1.2336e-07	10.2764
KLHL23	-1.0005	7.39875	-9.86375	5.67102e-17	2.51339e-14	28.1033
MYH9	1.00012	8.4373	8.22793	3.4393e-13	3.57257e-11	19.6015

## Sheet: Correlation Gravendeel Database
Supplementary Table S3f: Genes correlated with TAM score in Gravendeel
	Correlation	P Value
A1BG	0.192885	0.243276
A1BG.AS1	0.0930696	0.723791
A1CF	0.0282434	5.15621e-08
A2M	0.415476	0.862108
A2M.AS1	-0.0138835	0.551136
A2ML1	-0.0476195	0.966708
A2MP1	-0.00333628	0.816222
A4GALT	0.018576	0.795804
A4GNT	0.0206837	0.933162
AA06	0.00670396	0.0975567
AAAS	-0.13186	0.000287946
AACS	-0.283855	0.361984
AACSP1	-0.0727722	0.727383
AADAC	-0.027861	0.918158
AADACL2	-0.00821361	1.40586e-05
AADAT	-0.33695	6.6272e-12
AAED1	0.509938	0.989426
AAGAB	-0.0010594	0.00963977
AAK1	-0.204717	0.00120986
AAMDC	0.254444	0.0174495
AAMP	0.188312	0.389937
AANAT	0.0686423	0.370836
AAR2	-0.0714438	0.00605564
AARS	-0.216789	0.000190407
AARS2	-0.291758	0.019527
AASDH	-0.18506	0.439782
AASDHPPT	-0.0616965	0.0391901
AASS	-0.163729	0.160176
AATF	-0.111915	0.889621
AATK	-0.0110934	3.73322e-06
ABAT	-0.357468	3.5094e-06
ABCA1	0.358391	0.000438364
ABCA11P	-0.27558	0.863884
ABCA12	0.0137029	0.0115518
ABCA13	0.199841	0.153577
ABCA17P	0.113699	0.762688
ABCA2	0.0241334	0.00918019
ABCA3	-0.206016	0.130946
ABCA4	0.120295	0.380989
ABCA5	0.069944	0.0280355
ABCA6	0.174256	0.472249
ABCA7	0.0574125	0.559406
ABCA8	0.0466351	0.814308
ABCA9	-0.018773	0.14637
ABCB1	-0.115714	0.502465
ABCB10	-0.0535678	0.577827
ABCB11	0.0444673	0.355248
ABCB4	0.0737965	0.360838
ABCB5	0.0729456	0.53193
ABCB6	-0.0499337	0.299465
ABCB7	0.0827975	0.531092
ABCB8	0.0500357	0.768575
ABCB9	-0.0235171	0.0064794
ABCC1	0.215071	0.452488
ABCC10	-0.0599995	0.752649
ABCC11	0.0251877	0.700086
ABCC12	0.0307843	0.338949
ABCC13	0.0763266	0.793953
ABCC2	0.0208755	7.09259e-10
ABCC3	0.464265	0.00084225
ABCC4	0.262184	5.59223e-05
ABCC5	-0.313913	0.108235
ABCC6	0.127864	0.725911
ABCC6P1	0.0280177	0.0222243
ABCC8	-0.181258	0.943823
ABCC9	0.00563268	4.70259e-05
ABCD1	0.316908	0.327123
ABCD2	-0.0782111	0.925319
ABCD3	0.00749275	0.619194
ABCD4	-0.0397119	0.903973
ABCE1	-0.00964354	0.110488
ABCF1	-0.12706	0.781054
ABCF2	0.0222151	0.0469647
ABCF3	0.157806	0.112226
ABCG1	0.126449	0.0238416
ABCG2	-0.179165	0.399085
ABCG4	-0.0673299	0.861213
ABCG5	-0.0139745	0.964837
ABCG8	-0.00352393	0.679215
ABHD1	0.0330472	0.0197381
ABHD10	-0.184747	0.230824
ABHD11	0.0955628	0.0254977
ABHD12	0.177144	0.263332
ABHD13	-0.0892337	0.0919747
ABHD14A	-0.134089	3.99022e-06
ABHD14B	0.356471	1.16643e-11
ABHD15	0.504758	0.416637
ABHD16A	-0.064861	0.436284
ABHD16B	0.0621686	0.471644
ABHD2	0.0574908	0.0412603
ABHD3	0.162061	0.0945605
ABHD4	0.133043	0.40091
ABHD5	0.0670702	0.33021
ABHD6	-0.0777151	0.79407
ABHD8	0.0208633	0.454658
ABI1	0.0597124	0.308779
ABI2	0.0812231	1.53054e-13
ABI3	0.542389	0.51058
ABI3BP	0.0525563	0.373395
ABL1	-0.0710634	0.435145
ABL2	0.0623227	0.0518805
ABLIM1	-0.154471	0.111207
ABLIM2	-0.126807	0.000569982
ABLIM3	0.270276	0.497812
ABO	-0.0541517	0.615332
ABP1	0.0401497	0.24806
ABR	0.0921353	0.811743
ABRA	0.0190372	6.26206e-08
ABRACL	0.413071	0.016757
ABT1	0.189471	0.718517
ABTB1	0.0288062	0.574135
ABTB2	0.044899	0.203033
ACAA1	0.101492	0.0562665
ACAA2	0.15171	1.95333e-05
ACACA	-0.331629	0.614486
ACACB	0.0402458	0.699489
ACAD10	0.0308488	0.0286551
ACAD8	-0.173586	0.000195282
ACAD9	0.291281	0.455551
ACADL	-0.0595945	0.64007
ACADM	-0.0373651	0.0476019
ACADS	0.157357	0.148757
ACADSB	-0.115039	0.0608083
ACADVL	0.149033	0.403483
ACAN	-0.0667054	0.0514089
ACAP1	0.154779	0.00261234
ACAP2	0.237166	0.000268625
ACAP3	-0.285199	0.622365
ACAT1	-0.0393532	0.000381849
ACAT2	-0.278326	0.3997
ACBD3	0.0672423	0.934046
ACBD4	-0.0066151	0.318258
ACBD5	-0.0796527	0.153028
ACBD6	-0.11385	0.00754733
ACCS	0.211149	0.000280825
ACD	-0.28434	0.0925095
ACE	0.133871	0.491852
ACE2	-0.0549038	0.760776
ACER1	-0.0243339	0.0956992
ACER3	0.13259	0.151022
ACHE	0.114405	0.0272082
ACIN1	-0.175172	0.155106
ACLY	-0.113281	0.435898
ACMSD	0.0622208	0.0405223
ACN9	0.162647	0.0179601
ACO1	-0.187483	0.124824
ACO2	-0.122228	0.641259
ACOT11	0.0372323	0.67746
ACOT12	0.0332386	1.18542e-05
ACOT13	0.339672	0.409099
ACOT4	0.0659137	0.187357
ACOT6	0.105098	0.620955
ACOT7	-0.0395126	0.29499
ACOT8	0.0835653	9.89606e-07
ACOT9	0.376676	0.510655
ACOX1	0.052547	0.00141245
ACOX2	0.251063	0.817653
ACOX3	0.0184288	0.794569
ACOXL	-0.0208117	0.13726
ACP1	0.118372	9.35624e-14
ACP2	0.546383	2.18213e-10
ACP5	0.476437	1.20214e-05
ACP6	0.339449	0.0529754
ACPL2	-0.153764	5.5905e-08
ACPP	0.414478	0.217184
ACPT	0.0984053	0.473548
ACR	0.0572445	0.0184861
ACRBP	0.18665	0.00133842
ACRC	-0.252244	0.324518
ACRV1	-0.0786321	0.0258109
ACSBG1	-0.176775	0.531831
ACSBG2	-0.0499458	0.103284
ACSF2	0.129676	0.355334
ACSF3	0.0737833	1.13519e-21
ACSL1	0.665233	0.085352
ACSL3	-0.136877	0.667645
ACSL4	0.0343129	8.11946e-12
ACSL5	0.508087	0.00154749
ACSL6	-0.249048	0.99062
ACSM1	0.00093972	0.390415
ACSM2A	0.0685733	0.431445
ACSM2B	0.0628251	0.9217
ACSM3	0.00785701	0.00020709
ACSM5	0.290172	0.168772
ACSS1	-0.109672	0.347906
ACSS2	0.074927	0.00151054
ACSS3	0.249583	0.649799
ACTA1	0.0362822	0.414168
ACTA2	0.0652046	0.000507559
ACTB	0.272632	0.0322504
ACTC1	0.169919	0.121712
ACTG1	0.123239	1.66216e-05
ACTG2	0.334253	0.761001
ACTL10	0.0243102	0.57245
ACTL6A	-0.0450966	0.000329898
ACTL6B	-0.281205	0.285631
ACTL7A	0.0851967	0.721217
ACTL7B	0.0285179	0.888526
ACTL8	-0.0112042	0.824577
ACTL9	-0.0177173	3.29454e-07
ACTN1	0.391705	0.0143686
ACTN2	-0.193817	0.30266
ACTN3	0.0822539	0.184165
ACTN4	0.105859	0.258485
ACTR10	0.0901419	0.831734
ACTR1A	-0.0169834	0.14369
ACTR1B	0.116483	1.83064e-05
ACTR2	0.332686	1.24094e-11
ACTR3	0.504185	5.7437e-05
ACTR3B	-0.313448	0.910311
ACTR3BP2	0.00900433	0.121719
ACTR3C	0.123237	0.0970461
ACTR5	-0.13206	0.00169687
ACTR6	-0.246997	0.544558
ACTR8	-0.0484075	0.877131
ACTRT2	-0.0123581	0.0691257
ACTRT3	0.144527	0.0385771
ACVR1	0.164236	0.799399
ACVR1B	-0.0203116	0.226474
ACVR1C	-0.0964562	0.000521401
ACVR2A	-0.272087	0.000578904
ACVR2B	-0.269959	0.763055
ACVR2B.AS1	0.0240949	0.181875
ACVRL1	0.106412	0.675888
ACY1	-0.0334103	0.755794
ACY3	0.0248569	1.10937e-08
ACYP1	-0.433863	0.466421
ACYP2	0.0581692	0.014047
ADA	0.19445	0.813167
ADAD1	-0.0188906	0.994111
ADAD2	0.000589963	0.0275235
ADAL	-0.174821	0.00458883
ADAM10	0.223705	0.00866137
ADAM11	-0.207553	2.20261e-08
ADAM12	0.42579	4.87501e-06
ADAM15	0.353453	0.0396506
ADAM17	0.163351	0.605977
ADAM18	0.0412154	0.243607
ADAM19	-0.0930044	4.20306e-10
ADAM1A	-0.469727	0.862069
ADAM2	0.0138874	0.602824
ADAM20	-0.0415761	0.631267
ADAM21	-0.0383507	0.376119
ADAM22	-0.0706603	0.00314033
ADAM23	-0.232849	1.48124e-18
ADAM28	0.624235	0.718566
ADAM29	0.028801	0.668508
ADAM30	0.0342183	0.00711278
ADAM32	0.212682	0.434557
ADAM33	-0.0624024	0.874021
ADAM3A	0.0126736	0.302082
ADAM5	0.0823518	0.872355
ADAM6	0.0128426	0.464524
ADAM7	0.0584166	3.49561e-06
ADAM8	0.358449	1.50556e-08
ADAM9	0.430294	2.37917e-09
ADAMDEC1	0.451251	1.83911e-06
ADAMTS1	0.367864	0.843866
ADAMTS10	-0.0157425	0.0198181
ADAMTS12	0.184629	0.201823
ADAMTS13	-0.101763	1.08786e-05
ADAMTS14	0.341033	0.0080716
ADAMTS15	0.209402	0.507982
ADAMTS16	0.0528791	0.0487596
ADAMTS17	-0.156556	0.671523
ADAMTS18	0.0338878	0.341301
ADAMTS19	-0.0759569	1.47254e-11
ADAMTS2	0.502597	0.229759
ADAMTS20	-0.0957804	0.123018
ADAMTS3	-0.122812	0.669572
ADAMTS4	0.0341016	0.376177
ADAMTS5	0.0706518	0.00411546
ADAMTS6	-0.226365	0.506444
ADAMTS7	0.0530707	0.926833
ADAMTS8	-0.00734046	0.79061
ADAMTS9	0.0212221	0.375567
ADAMTS9.AS2	0.0707419	0.187492
ADAMTSL1	0.105066	0.832679
ADAMTSL2	0.0168866	0.559451
ADAMTSL3	0.0466298	0.179806
ADAMTSL4	0.106915	0.8567
ADAMTSL5	-0.0144338	0.18827
ADAP1	0.104882	1.04268e-31
ADAP2	0.76419	0.0147048
ADAR	-0.193169	0.503141
ADARB1	0.0534831	0.544264
ADARB2	-0.0484428	0.0433342
ADARB2.AS1	0.16046	0.271013
ADAT1	-0.0878178	0.0737512
ADAT2	-0.14221	0.344517
ADC	0.0754538	0.0212189
ADCK1	-0.182626	3.13633e-07
ADCK2	0.392361	0.00140084
ADCK3	0.251245	0.683854
ADCK4	-0.032542	0.391081
ADCK5	-0.0684771	0.0335067
ADCY1	-0.16872	0.500408
ADCY10	0.0538255	0.00153336
ADCY10P1	-0.249251	0.480518
ADCY2	-0.0563475	0.0193313
ADCY3	0.185353	0.849423
ADCY4	0.0151753	0.206903
ADCY5	-0.100633	0.699196
ADCY6	-0.0308803	2.07828e-10
ADCY7	0.47693	0.0124631
ADCY8	-0.197763	0.284959
ADCY9	0.0853151	0.51713
ADCYAP1	-0.0517458	0.00129117
ADCYAP1R1	-0.253029	0.0105873
ADD1	-0.202204	0.000214963
ADD2	-0.289464	0.052337
ADD3	-0.154175	0.671139
ADGB	0.0339298	0.111421
ADH1A	0.126731	0.458323
ADH1B	0.0592293	0.817797
ADH1C	0.018414	0.715435
ADH4	0.0291358	0.933638
ADH5	-0.00665611	0.794726
ADH6	-0.0207953	0.712873
ADH7	0.0294101	0.000256804
ADHFE1	-0.286065	4.13414e-05
ADI1	0.319115	0.647491
ADIG	-0.0365385	0.947925
ADIPOQ	0.00522083	0.0187706
ADIPOR1	0.186208	0.16098
ADIPOR2	-0.111702	0.787052
ADIRF	-0.0215914	0.688294
ADIRF.AS1	0.0320598	0.825032
ADK	-0.0176706	0.000672163
ADM	0.266889	0.0935177
ADM2	0.133462	0.529887
ADM5	0.0501823	1.88555e-12
ADNP	-0.52115	1.21326e-05
ADNP2	-0.339303	4.14697e-07
ADO	-0.388622	0.0135353
ADORA1	0.195483	0.659543
ADORA2A	-0.0352043	0.825685
ADORA2A.AS1	0.0176036	0.869471
ADORA2B	0.0131353	7.81809e-30
ADORA3	0.748717	5.36172e-12
ADPGK	0.511857	1.9078e-13
ADPRH	0.540584	0.744153
ADPRHL1	-0.0260833	0.0427191
ADPRHL2	0.160928	0.895976
ADPRM	-0.010451	0.491864
ADRA1A	0.0549023	0.441838
ADRA1B	0.06142	0.800482
ADRA1D	0.0201996	0.0158414
ADRA2A	0.191069	0.0236249
ADRA2B	0.179438	0.811784
ADRA2C	-0.019033	0.984767
ADRB1	0.00152621	2.1087e-05
ADRB2	0.330376	0.817875
ADRB3	0.018406	0.103747
ADRBK1	0.129504	0.000202704
ADRBK2	0.290577	0.055906
ADRM1	0.15193	0.423856
ADSL	-0.0638634	0.037583
ADSS	0.165075	0.0114589
ADSSL1	0.200061	0.14299
ADTRP	0.116686	0.00295374
AEBP1	0.234294	0.568733
AEBP2	-0.0455333	0.188556
AEN	0.104815	0.0146371
AES	-0.193298	0.172278
AFAP1	-0.108782	0.694104
AFAP1.AS1	0.0314303	0.672521
AFAP1L1	-0.0337785	0.000274104
AFAP1L2	-0.284809	0.170229
AFF1	0.109301	0.535866
AFF2	-0.0494561	0.0428551
AFF3	-0.160824	0.986321
AFF4	-0.00137051	0.224855
AFG3L1P	-0.0967917	2.98923e-05
AFG3L2	-0.324595	0.343661
AFM	0.0755874	0.997586
AFMID	0.000241854	4.34103e-08
AFP	0.417591	0.454973
AFTPH	0.0596709	1.28086e-08
AGA	0.432188	6.61026e-08
AGAP1	-0.412398	0.831513
AGAP11	0.0170061	0.000360658
AGAP2	-0.279454	0.0840262
AGAP3	-0.137456	0.00753606
AGAP4	-0.211188	0.0372321
AGAP9	-0.165375	0.466969
AGBL1	0.0580978	0.718122
AGBL2	-0.0288485	0.785066
AGBL3	-0.0217978	0.804828
AGBL4	0.0197505	0.961959
AGBL5	-0.00381253	0.45189
AGER	-0.0600788	0.0393178
AGFG1	0.163624	0.832555
AGFG2	-0.0168993	0.467974
AGGF1	0.057967	0.479244
AGK	-0.056511	0.264285
AGL	-0.0890566	0.00265704
AGMAT	0.236771	3.69861e-07
AGO1	-0.390159	0.184947
AGO2	-0.105672	0.156499
AGO3	-0.112902	0.89786
AGO4	0.0102607	0.523535
AGPAT1	-0.0509584	2.1288e-05
AGPAT2	0.33022	0.343344
AGPAT3	-0.0756369	0.00160374
AGPAT4	-0.248255	0.00293223
AGPAT4.IT1	-0.234466	0.00206386
AGPAT5	-0.242584	0.00302167
AGPAT6	-0.233759	0.390853
AGPAT9	0.06851	0.0256812
AGPHD1	0.176928	0.0611958
AGPS	0.148812	0.609566
AGR2	0.0408056	0.539758
AGR3	0.0489856	0.418883
AGRN	-0.0645496	0.24987
AGRP	0.0917851	0.427226
AGT	-0.063401	0.113637
AGTPBP1	-0.125959	0.00901491
AGTR1	0.206497	0.653791
AGTR2	0.0358399	3.18926e-10
AGTRAP	0.47257	0.961684
AGXT	0.00384018	0.714965
AGXT2	-0.029186	0.0103864
AGXT2L1	-0.20272	0.0147369
AGXT2L2	0.193108	0.112755
AHCTF1	-0.126265	0.262109
AHCY	0.0894618	0.207784
AHCYL1	-0.100439	0.0642918
AHCYL2	-0.147088	0.953145
AHDC1	0.00469684	0.0130819
AHI1	-0.196427	0.195828
AHNAK	0.103123	3.32009e-06
AHNAK2	0.359216	4.5144e-07
AHR	0.387477	0.92347
AHRR	0.00767882	0.718972
AHSA1	-0.0287576	0.289072
AHSA2	0.0845927	0.132958
AHSG	-0.119675	0.981294
AHSP	-0.00187422	0.753508
AICDA	0.0250973	2.35328e-05
AIDA	0.328571	3.90256e-37
AIF1	0.80311	0.00137011
AIF1L	-0.251731	0.259269
AIFM1	0.0899941	3.30832e-07
AIFM2	0.39165	0.071001
AIFM3	-0.143573	0.0656524
AIG1	-0.146352	2.42529e-12
AIM1	0.518937	0.451704
AIM1L	0.0601035	0.176144
AIM2	0.107816	0.276689
AIMP1	-0.086789	0.999669
AIMP2	-3.31838e-05	0.785312
AIP	0.0217722	0.215031
AIPL1	0.0988655	0.116344
AIRE	0.125031	0.00675845
AJAP1	-0.213994	0.178917
AJUBA	0.107132	0.999667
AK1	-3.33777e-05	0.00011922
AK2	0.300435	0.448533
AK3	0.0605249	0.341488
AK5	-0.0759275	0.553047
AK7	0.0473913	0.949141
AK8	-0.0050987	0.00335686
AKAP1	-0.231266	0.336499
AKAP10	-0.0767135	0.000239985
AKAP11	-0.287365	0.73674
AKAP12	0.0268675	0.00496329
AKAP13	0.221769	0.0745954
AKAP14	0.1418	0.639873
AKAP17A	-0.037387	0.298034
AKAP3	-0.0830421	0.498679
AKAP4	0.0540427	0.000111452
AKAP5	-0.301661	4.19723e-06
AKAP6	-0.355712	0.0213785
AKAP7	-0.182405	0.200118
AKAP8	-0.102147	0.339769
AKAP8L	-0.0761975	0.0162471
AKAP9	-0.190351	0.00108229
AKD1	-0.25685	1.62203e-06
AKIP1	0.369671	0.362003
AKIRIN1	0.0727692	0.190792
AKIRIN2	-0.10429	0.907097
AKNA	0.00932836	0.521036
AKNAD1	-0.051265	3.4968e-09
AKR1A1	0.446992	5.85712e-09
AKR1B1	0.441195	1.32706e-08
AKR1B10	0.431774	0.537085
AKR1C1	0.0493086	0.265076
AKR1C2	0.0889098	0.111489
AKR1C3	0.126708	0.731333
AKR1C4	-0.027441	0.722306
AKR1C6P	-0.0284017	0.856719
AKR1D1	-0.0144319	0.702057
AKR1E2	-0.0305719	0.0627318
AKR7A2	0.147948	0.130811
AKR7A3	0.120337	0.96776
AKT1	-0.00323087	0.277854
AKT1S1	0.0865796	0.0044063
AKT2	-0.2247	8.70273e-05
AKT3	-0.306118	0.156716
AKTIP	-0.112844	0.000128896
ALAD	0.299008	0.199129
ALAS1	0.102371	0.918364
ALAS2	-0.00819291	0.766855
ALB	0.023697	0.536043
ALCAM	-0.0494347	0.0501027
ALDH16A1	0.155646	0.0586723
ALDH18A1	-0.150271	0.0371015
ALDH1A1	0.165487	0.00132965
ALDH1A2	0.252388	0.00913537
ALDH1A3	0.206145	0.295479
ALDH1B1	0.083481	0.298702
ALDH1L1	-0.0829278	0.516019
ALDH1L1.AS2	-0.0518828	0.203198
ALDH1L2	0.101455	0.6961
ALDH2	0.0312146	0.0654378
ALDH3A1	0.146467	0.460939
ALDH3A2	0.0588856	7.14564e-08
ALDH3B1	0.411426	0.593667
ALDH3B2	0.0426287	0.609997
ALDH4A1	-0.0407566	1.84525e-07
ALDH5A1	-0.399336	0.00162083
ALDH6A1	-0.24802	0.992216
ALDH7A1	-0.000779807	0.15393
ALDH8A1	-0.113602	0.16206
ALDH9A1	0.111416	0.12498
ALDOA	0.122178	0.722511
ALDOAP2	0.0283799	0.338638
ALDOB	0.0763756	7.37308e-06
ALDOC	-0.347117	0.0279164
ALG1	0.174387	0.228418
ALG10	0.0960556	1.39135e-10
ALG10B	-0.48096	0.0163991
ALG12	0.190086	0.714186
ALG13	-0.0292694	3.12871e-06
ALG14	0.360096	0.317282
ALG1L2	-0.0798131	0.0141427
ALG2	0.19426	9.99904e-05
ALG3	0.303625	0.700908
ALG5	0.0306957	0.371553
ALG6	-0.0713371	0.00778491
ALG8	0.210345	0.00089303
ALG9	-0.260948	0.775468
ALK	0.0227972	0.0314655
ALKBH1	-0.170689	0.001141
ALKBH2	-0.255712	0.0158473
ALKBH3	0.191058	0.356071
ALKBH4	-0.0736708	0.115427
ALKBH5	0.125343	0.914198
ALKBH6	0.00861255	0.675776
ALKBH7	0.0334226	0.395418
ALKBH8	0.0678538	0.351302
ALLC	0.0744022	4.11516e-07
ALMS1	-0.388726	0.117329
ALMS1P	-0.124697	0.495871
ALOX12	0.0543961	0.183813
ALOX12B	-0.105944	0.988792
ALOX12P2	0.00112289	0.508241
ALOX15	-0.052847	2.21572e-05
ALOX15B	0.329563	9.32723e-26
ALOX5	0.710692	3.61298e-26
ALOX5AP	0.714837	0.410107
ALOXE3	0.0657723	0.855059
ALPI	-0.0146009	8.89755e-05
ALPK1	0.305722	2.29887e-05
ALPK2	0.328956	0.123421
ALPK3	0.122681	0.688665
ALPL	0.0320194	0.426064
ALPP	0.0635602	0.623328
ALPPL2	0.0392445	0.434927
ALS2	0.0623522	0.122875
ALS2CL	0.122859	0.615547
ALS2CR11	0.0401253	0.284913
ALS2CR12	0.0853233	0.290235
ALS2CR8	-0.0843898	0.223288
ALX1	-0.0971182	0.067656
ALX3	0.14529	0.681724
ALX4	0.0327738	0.925179
ALYREF	0.00750679	0.724184
AMACR	0.0282016	0.319955
AMBN	0.0793748	0.157594
AMBP	0.112607	0.752921
AMBRA1	0.0251591	0.0257326
AMD1	0.176867	0.0241784
AMDHD1	0.178744	0.895979
AMELX	0.0104507	0.858724
AMELY	0.0142278	0.705489
AMER1	-0.0302026	0.000148542
AMER2	-0.296394	0.192891
AMER3	-0.103801	0.608241
AMFR	0.0409568	0.00893464
AMH	-0.206733	0.191775
AMHR2	0.10406	0.000140474
AMICA1	0.297426	0.0682715
AMIGO1	-0.144969	0.00124066
AMIGO2	0.253899	0.922998
AMMECR1	0.00772632	5.27713e-06
AMMECR1L	-0.352249	0.318573
AMN	0.079601	0.28472
AMOT	-0.0853573	0.446114
AMOTL1	0.0608474	0.000502441
AMOTL2	-0.272837	0.630475
AMPD1	0.0384396	0.0415529
AMPD2	0.161831	3.1029e-17
AMPD3	0.604815	0.00371294
AMPH	-0.228854	0.44766
AMT	-0.0606411	0.773092
AMZ1	0.0230451	0.677303
AMZ2	0.0332558	0.603665
AMZ2P1	-0.0414798	0.729619
ANAPC10	0.0276232	0.671428
ANAPC11	0.0338982	0.182586
ANAPC13	-0.10624	0.00381502
ANAPC15	0.2282	0.00484513
ANAPC16	0.222365	0.101181
ANAPC2	-0.130467	0.0256287
ANAPC4	-0.176989	0.768881
ANAPC5	-0.0234851	0.00585341
ANAPC7	-0.217647	5.1608e-10
ANG	0.467596	0.178345
ANGEL1	-0.107273	0.154026
ANGEL2	-0.113576	0.00183441
ANGPT1	0.24525	0.367545
ANGPT2	0.0719353	0.774962
ANGPT4	0.02285	0.214243
ANGPTL1	0.0990347	0.855443
ANGPTL2	0.0145618	0.756072
ANGPTL3	0.0248277	0.000121923
ANGPTL4	0.300026	0.00625198
ANGPTL6	0.21598	0.996912
ANGPTL7	-0.000309388	0.333818
ANHX	0.077139	0.900885
ANK1	-0.0099552	0.0674355
ANK2	0.145406	0.203728
ANK3	-0.101337	0.42874
ANKAR	-0.0631939	0.0528726
ANKDD1A	-0.15383	0.600083
ANKEF1	0.0418905	2.74365e-05
ANKFN1	-0.326026	0.928093
ANKFY1	0.00721368	0.528025
ANKH	0.0504093	0.00109867
ANKHD1	-0.256527	0.605208
ANKIB1	0.0413033	0.192257
ANKLE1	-0.103948	0.422787
ANKLE2	-0.0640104	0.940314
ANKMY1	0.0059852	0.700589
ANKMY2	-0.0307301	0.00497285
ANKRA2	-0.221721	0.479724
ANKRD1	0.0564494	0.132482
ANKRD10	-0.119821	0.00109952
ANKRD10.IT1	-0.256511	0.0471145
ANKRD11	0.1577	0.0155089
ANKRD12	-0.191669	0.0496096
ANKRD13A	-0.155977	3.1785e-05
ANKRD13B	-0.323565	0.000420988
ANKRD13C	-0.276387	0.476167
ANKRD13D	0.0569066	0.352026
ANKRD16	-0.0742908	0.0301813
ANKRD17	-0.171984	0.493505
ANKRD18A	0.0546946	0.363918
ANKRD18B	-0.0724802	0.932868
ANKRD19P	-0.00673343	0.731686
ANKRD2	0.0274035	0.0109754
ANKRD20A11P	-0.201231	0.147401
ANKRD20A12P	0.115421	0.41489
ANKRD20A5P	-0.0651041	5.81437e-10
ANKRD22	0.466351	0.000511339
ANKRD23	-0.272482	0.391475
ANKRD24	0.0684203	0.000223481
ANKRD26	-0.288725	0.737906
ANKRD26P3	0.026744	0.995865
ANKRD27	-0.000414242	0.00171328
ANKRD28	-0.246782	0.178461
ANKRD29	0.107244	0.955168
ANKRD30A	-0.00449387	0.980759
ANKRD30B	0.00192784	0.442819
ANKRD30BP2	0.0612884	0.511304
ANKRD30BP3	0.0524664	0.668894
ANKRD31	0.0341759	0.564969
ANKRD32	-0.0459769	0.763449
ANKRD33	0.0240536	0.91731
ANKRD33B	-0.00829905	0.117669
ANKRD34A	-0.124583	0.915581
ANKRD34C	-0.00847319	0.00511241
ANKRD35	0.221035	4.59318e-06
ANKRD36	-0.354353	0.00533354
ANKRD36B	-0.21998	0.233649
ANKRD36BP2	-0.094989	0.000490034
ANKRD36C	-0.273342	0.0126886
ANKRD37	0.19727	0.00253657
ANKRD39	0.237849	0.000795825
ANKRD40	0.263374	0.582311
ANKRD44	0.0439444	0.0187181
ANKRD45	0.186289	6.01459e-08
ANKRD46	-0.413572	0.380616
ANKRD49	0.0699986	1.4529e-05
ANKRD50	-0.336422	0.858485
ANKRD52	-0.0142521	0.834577
ANKRD53	-0.0166923	0.0288842
ANKRD54	-0.173341	0.0438762
ANKRD55	0.160052	0.000170983
ANKRD6	-0.293777	0.989033
ANKRD60	-0.00109874	0.673315
ANKRD65	-0.0336916	0.129146
ANKRD7	0.120856	0.660589
ANKRD9	0.0350891	0.03506
ANKS1A	-0.167289	0.0396109
ANKS1B	-0.163384	0.1628
ANKS3	-0.111221	0.830676
ANKS4B	0.0170919	0.662947
ANKS6	0.0348294	0.868892
ANKUB1	0.0131941	0.0108816
ANKZF1	-0.201463	0.145966
ANLN	0.115829	0.939284
ANO1	-0.00608863	0.00100388
ANO10	0.258462	0.78435
ANO2	0.0218722	0.00136987
ANO3	-0.251735	0.394121
ANO4	-0.0680398	0.0663365
ANO5	-0.145986	1.39482e-05
ANO6	0.337077	0.963589
ANO7	-0.00364907	0.00584408
ANO8	-0.217687	0.95751
ANO9	0.00425885	0.000514921
ANP32A	-0.272341	0.00238212
ANP32A.IT1	-0.239301	0.0156129
ANP32B	-0.19148	0.800576
ANP32C	-0.0201899	0.484316
ANP32D	0.0558617	0.0306931
ANP32E	-0.171462	0.973431
ANPEP	-0.00266233	0.000440519
ANTXR1	0.275482	0.00055382
ANTXR2	0.270862	9.1396e-10
ANXA1	0.461584	0.759516
ANXA10	-0.0244661	0.0145687
ANXA11	0.193429	0.000640177
ANXA13	0.267895	1.02459e-12
ANXA2	0.526447	0.000107365
ANXA2P1	0.302339	8.46256e-11
ANXA2P2	0.485883	5.39579e-05
ANXA2P3	0.314533	0.175687
ANXA2R	0.107929	0.846784
ANXA3	-0.0154446	1.84614e-13
ANXA4	0.540854	0.00515606
ANXA5	0.220823	0.626276
ANXA6	0.0389121	9.67237e-05
ANXA7	0.304224	0.128061
ANXA9	0.121197	1.78396e-17
AOAH	0.608449	0.209254
AOC2	-0.100117	0.0299547
AOC3	0.172217	0.234034
AOC4	-0.0949114	0.00146973
AOX1	0.250188	0.493967
AOX2P	-0.0546363	0.0554401
AP1AR	0.152217	4.83872e-06
AP1B1	0.353566	0.139675
AP1G1	-0.117655	0.764399
AP1G2	-0.0239541	0.387275
AP1M1	0.0690276	0.427285
AP1M2	0.0633929	0.0136518
AP1S1	0.195244	0.000787974
AP1S2	0.263582	0.0327526
AP1S3	0.169435	0.0243842
AP2A1	-0.17849	0.0139509
AP2A2	0.194641	0.378795
AP2B1	0.0702661	0.00955648
AP2M1	0.204948	0.00018096
AP2S1	0.292714	0.00016757
AP3B1	0.294153	0.000425361
AP3B2	-0.276181	0.929288
AP3D1	-0.00709352	3.3089e-06
AP3M1	-0.359266	0.00256555
AP3M2	-0.237586	1.35585e-05
AP3S1	0.33753	0.147934
AP4B1	-0.115271	0.464142
AP4E1	0.0584665	0.020411
AP4M1	0.183766	0.49604
AP4S1	-0.0543747	0.548751
AP5B1	-0.0479047	0.320156
AP5M1	-0.0793419	0.176585
AP5S1	0.107706	0.821886
AP5Z1	-0.0179937	0.31587
APAF1	0.0800454	0.0222953
APBA1	-0.181163	1.22822e-07
APBA2	-0.404582	0.460273
APBA3	-0.0589731	0.010262
APBB1	-0.203043	5.14932e-09
APBB1IP	0.442653	1.28264e-07
APBB2	-0.404027	0.232068
APBB3	-0.0953097	0.00104157
APC	-0.257673	0.000379851
APC2	-0.27843	0.0187559
APCDD1	-0.18623	0.00372199
APCDD1L	0.228795	0.168662
APCDD1L.AS1	0.109701	0.837733
APCS	0.0163693	0.100095
APEH	0.13088	0.00783546
APEX1	-0.210176	0.384336
APEX2	0.069455	0.0690664
APH1A	0.144558	0.00498181
APH1B	0.221677	0.000513463
API5	0.272398	0.0553785
APIP	0.152255	0.382991
APLF	0.0696511	1.01204e-05
APLN	0.342172	0.0340577
APLNR	0.168206	0.392554
APLP1	0.068265	2.97427e-07
APLP2	0.393066	0.622677
APMAP	0.039318	0.446171
APOA1	0.0608399	0.577725
APOA1BP	-0.0444792	0.839801
APOA2	0.0161578	0.535372
APOA4	-0.0495159	0.356206
APOA5	0.0736501	0.257555
APOB	0.0903174	0.680008
APOBEC1	-0.0329608	0.849715
APOBEC2	0.0151456	0.956914
APOBEC3A	-0.00431859	0.0689198
APOBEC3B	0.144633	1.13377e-10
APOBEC3C	0.482997	0.296125
APOBEC3D	0.0833698	0.0964343
APOBEC3F	0.1323	9.51287e-14
APOBEC3G	0.546249	0.769683
APOBEC4	0.0234012	2.09878e-06
APOBR	0.365952	2.78255e-14
APOC1	0.556003	0.00858563
APOC2	0.207784	0.878117
APOC3	-0.0122582	0.755639
APOD	0.0248732	0.00649683
APOE	0.215003	0.786377
APOF	0.0216615	0.276772
APOH	0.0867741	0.000206511
APOL1	0.290225	0.0202507
APOL2	0.183997	1.04247e-06
APOL3	0.375946	0.0679519
APOL4	-0.145135	0.474843
APOL5	0.0570773	3.32418e-07
APOL6	0.391586	0.000573834
APOLD1	-0.270138	0.0804657
APOM	-0.139048	0.878775
APOO	0.0121915	0.0515802
APOOL	-0.154667	0.000108662
APOPT1	-0.302121	0.0244077
APP	0.178461	0.504199
APPBP2	-0.0533509	0.00177535
APPL1	-0.245985	0.405696
APPL2	0.0663926	0.000143787
APRT	0.296995	0.632131
APTX	-0.0382536	0.72608
AQP1	0.0279996	0.86351
AQP10	-0.0137409	0.29307
AQP11	0.0838972	0.270927
AQP2	0.0878337	0.645813
AQP3	0.0367251	0.392321
AQP4	0.0682985	0.22643
AQP4.AS1	-0.0964653	0.940832
AQP5	0.0059331	0.225882
AQP6	-0.0965787	0.386809
AQP8	0.0690952	1.08453e-16
AQP9	0.596423	0.555412
AQPEP	-0.0471096	2.78588e-09
AQR	-0.449513	0.120306
AR	0.123702	0.972471
ARAF	0.00275853	0.000563819
ARAP1	0.270498	0.768649
ARAP2	-0.0235093	0.187579
ARAP3	0.105046	0.0128627
ARC	-0.196894	0.00368562
ARCN1	0.229031	0.340902
AREG	0.0760194	0.109912
AREGB	0.127265	0.624119
ARF1	0.0391552	0.0116603
ARF3	0.199586	0.000251039
ARF4	0.286502	0.124992
ARF5	0.122174	0.000467712
ARF6	0.274281	0.477829
ARFGAP1	-0.0566927	0.803055
ARFGAP2	-0.0199336	0.666579
ARFGAP3	0.03443	0.0344323
ARFGEF1	0.167861	0.484031
ARFGEF2	0.0558981	0.000234378
ARFIP1	0.287817	0.456262
ARFIP2	0.0595007	0.0374136
ARFRP1	0.165219	0.69397
ARG1	0.0314448	0.00617239
ARG2	0.216305	1.78791e-07
ARGLU1	-0.399746	0.0518316
ARHGAP1	0.154503	0.160299
ARHGAP10	0.111883	0.00111727
ARHGAP11A	-0.256166	0.773773
ARHGAP12	0.022974	1.61924e-16
ARHGAP15	0.593683	0.548433
ARHGAP17	-0.0479427	7.68702e-16
ARHGAP18	0.582781	0.00505675
ARHGAP19	-0.221306	0.0177318
ARHGAP20	0.187851	0.00121361
ARHGAP21	-0.254377	0.151592
ARHGAP22	0.114247	0.379167
ARHGAP22.IT1	0.0702114	0.705245
ARHGAP23	-0.0302288	9.86211e-07
ARHGAP24	0.376724	6.51659e-09
ARHGAP25	0.439982	0.00509886
ARHGAP26	0.2211	0.0537715
ARHGAP26.AS1	0.153258	0.000105454
ARHGAP27	0.302664	0.619719
ARHGAP28	0.0396524	0.0064755
ARHGAP29	0.215086	8.69469e-08
ARHGAP30	0.408964	0.0039726
ARHGAP31	-0.227222	2.8536e-09
ARHGAP32	-0.449247	0.350153
ARHGAP33	-0.0745794	0.0291987
ARHGAP35	-0.173007	0.0784581
ARHGAP36	-0.13997	0.0151686
ARHGAP39	-0.192295	1.70032e-10
ARHGAP4	0.478953	0.838818
ARHGAP42	-0.0162583	0.0102177
ARHGAP44	-0.20316	3.54801e-11
ARHGAP5	-0.494305	0.194826
ARHGAP5.AS1	-0.103354	0.0239145
ARHGAP6	0.179073	1.6475e-22
ARHGAP9	0.675258	0.00113766
ARHGDIA	0.255776	1.24893e-25
ARHGDIB	0.709402	0.0570235
ARHGDIG	-0.151252	0.936381
ARHGEF1	-0.00638034	0.00681977
ARHGEF10	-0.213762	0.279851
ARHGEF10L	-0.086222	0.281505
ARHGEF11	-0.0859271	0.585903
ARHGEF12	-0.043527	0.578133
ARHGEF15	-0.0444315	0.719729
ARHGEF16	0.0286767	0.82162
ARHGEF17	-0.018021	0.0150546
ARHGEF18	-0.192508	0.713605
ARHGEF19	0.0293317	0.346167
ARHGEF2	-0.0751969	0.283255
ARHGEF25	-0.0856165	0.0381678
ARHGEF26	-0.164579	0.0294411
ARHGEF26.AS1	-0.172752	0.155036
ARHGEF28	0.1133	0.0355326
ARHGEF3	0.166864	0.652419
ARHGEF33	-0.0359918	0.00666284
ARHGEF37	0.214358	0.276219
ARHGEF38	0.0868736	0.0187808
ARHGEF39	-0.186192	0.153736
ARHGEF4	-0.113655	0.556951
ARHGEF40	-0.0469266	0.0270124
ARHGEF5	0.175393	0.482736
ARHGEF6	0.0560635	0.000729864
ARHGEF7	-0.265181	9.71592e-07
ARHGEF9	-0.376933	0.000556835
ARID1A	-0.270752	0.000244776
ARID1B	-0.286986	5.91528e-11
ARID2	-0.48938	0.247626
ARID3A	0.0922195	0.0262899
ARID3B	-0.176217	6.90701e-06
ARID4A	-0.348126	0.0915529
ARID4B	-0.134261	7.35196e-05
ARID5A	0.309116	0.0205082
ARID5B	0.183627	0.238576
ARIH1	-0.094	0.593355
ARIH2	-0.0426648	0.624907
ARIH2OS	-0.0390664	0.00285087
ARL1	0.235126	0.226187
ARL10	-0.0965155	1.0488e-09
ARL11	0.460118	0.179752
ARL13B	0.106928	0.837004
ARL14	0.0164439	0.367379
ARL14EP	-0.0719602	0.884252
ARL15	-0.0116367	0.227297
ARL16	-0.0962863	0.114902
ARL2	0.125523	0.69646
ARL2BP	-0.0311757	2.24087e-07
ARL3	-0.3968	0.948359
ARL4A	-0.00517722	0.000159247
ARL4C	0.295102	0.558389
ARL4D	-0.0467557	3.38868e-05
ARL5A	0.322488	1.06403e-05
ARL5B	-0.341382	3.64881e-13
ARL5B.AS1	-0.535208	0.0556728
ARL5C	0.152073	0.129518
ARL6	-0.120739	0.0164398
ARL6IP1	-0.190016	0.000183159
ARL6IP4	0.292488	7.24668e-11
ARL6IP5	0.487402	1.40823e-05
ARL6IP6	-0.336923	0.291606
ARL8A	-0.0841512	0.129113
ARL8B	0.120866	0.188672
ARL9	0.104787	0.00641681
ARMC1	-0.215318	0.00354473
ARMC10	0.229966	0.32651
ARMC12	-0.07831	0.578196
ARMC2	0.0444242	0.309544
ARMC3	0.0810953	0.198285
ARMC4	0.102562	0.30443
ARMC5	-0.0819543	0.112067
ARMC6	-0.126505	0.526189
ARMC7	0.0506336	0.790965
ARMC8	-0.0211852	0.158059
ARMC9	0.112481	0.000165451
ARMCX1	-0.294391	0.0546961
ARMCX2	0.152678	0.169788
ARMCX3	-0.109413	6.00538e-06
ARMCX4	-0.350276	0.119474
ARMCX5	-0.123978	0.0557544
ARMCX6	0.152023	1.47149e-05
ARNT	0.336218	6.28096e-08
ARNT2	-0.413033	0.0165476
ARNTL	0.18983	0.542735
ARNTL2	-0.0486268	0.00225758
ARPC1A	0.240535	1.71168e-29
ARPC1B	0.745782	5.28521e-14
ARPC2	0.550952	1.05604e-18
ARPC3	0.626314	0.000558592
ARPC4	0.270687	2.88757e-10
ARPC5	0.473587	0.598641
ARPC5L	-0.0420561	0.0139199
ARPP19	-0.194703	0.00682656
ARPP21	-0.213737	0.923686
ARR3	-0.0076571	6.34445e-06
ARRB1	0.349434	7.47209e-12
ARRB2	0.508846	0.0898302
ARRDC1	0.134974	0.000134888
ARRDC2	0.298173	0.0489832
ARRDC3	0.156403	0.292688
ARRDC3.AS1	0.0839634	0.000381122
ARRDC4	0.278364	0.000883049
ARSA	0.261186	2.19707e-06
ARSB	0.365287	0.0160425
ARSD	0.190711	0.00120164
ARSE	0.254592	0.0116742
ARSF	0.199554	0.849482
ARSG	0.0151693	5.68265e-06
ARSI	0.351121	0.000161458
ARSJ	0.294846	0.311732
ARSK	0.0807307	0.600772
ART1	0.0418114	0.0408336
ART3	-0.162399	0.690831
ART4	0.0317846	0.495545
ART5	0.0544372	0.0948798
ARTN	0.132916	0.585776
ARV1	-0.0435418	0.0840674
ARVCF	-0.137438	0.973637
ARX	-0.00264164	0.22568
AS3MT	-0.0966205	1.74359e-11
ASAH1	0.501021	5.53422e-05
ASAH2B	-0.314094	0.763927
ASAP1	0.0240035	0.507613
ASAP1.IT1	0.052925	4.52105e-05
ASAP2	-0.317584	0.127787
ASAP3	0.121284	0.0410667
ASB1	-0.162214	0.413901
ASB10	0.0652418	0.807653
ASB11	0.019459	0.662935
ASB12	-0.0348306	0.0534731
ASB13	-0.153447	0.897012
ASB14	0.0103464	0.603114
ASB15	-0.041543	0.233206
ASB16	0.0950787	0.210148
ASB16.AS1	-0.0999215	0.837956
ASB17	0.0163465	0.853103
ASB2	-0.0148002	0.00226152
ASB3	-0.240495	0.955705
ASB4	-0.00443995	0.0133634
ASB5	-0.195837	0.0763345
ASB6	0.140967	0.120477
ASB7	-0.123646	0.110055
ASB8	-0.127214	0.0105279
ASB9	0.202355	0.813734
ASCC1	-0.0188322	0.133628
ASCC2	0.11947	0.17063
ASCC3	0.109199	1.63911e-12
ASCL1	-0.522375	0.00489961
ASCL2	0.222089	0.332596
ASCL3	0.0773337	0.639323
ASCL5	-0.0374485	5.11127e-08
ASF1A	-0.415584	0.0995075
ASF1B	-0.131105	0.508033
ASGR1	-0.0528728	0.00302607
ASGR2	0.233724	1.08128e-07
ASH1L	-0.406206	0.00149603
ASH1L.AS1	-0.249796	0.687815
ASH2L	-0.0321117	2.69943e-08
ASIC1	-0.423355	0.734556
ASIC2	-0.0270989	0.0477998
ASIC4	-0.157219	0.609569
ASIC5	0.0408054	0.0346438
ASIP	0.167667	1.16537e-06
ASL	0.374377	0.890662
ASMT	0.0109882	0.837839
ASMTL	0.0163584	0.414127
ASMTL.AS1	-0.0652104	0.257642
ASNA1	0.090301	0.0108881
ASNS	-0.201447	0.128864
ASNSD1	-0.120944	0.94889
ASPA	-0.00512388	0.629296
ASPDH	-0.0385721	0.3964
ASPG	0.0677132	1.33106e-05
ASPH	0.337825	0.253941
ASPHD1	0.0910038	1.22778e-05
ASPHD2	-0.339113	0.0228506
ASPM	-0.180432	1.98087e-07
ASPN	0.398412	0.0333543
ASPRV1	-0.168864	0.610018
ASPSCR1	-0.0407541	6.56505e-07
ASRGL1	-0.382372	5.43281e-06
ASS1	0.351807	0.0640592
ASTE1	0.147215	0.000308633
ASTN1	-0.282507	0.882219
ASTN2	-0.0118426	0.945312
ASUN	-0.00548318	0.00084175
ASXL1	-0.262196	0.0347459
ASXL2	-0.167574	0.0674102
ASXL3	-0.145419	0.861992
ASZ1	0.0138953	0.000775617
ATAD1	-0.263913	3.98614e-05
ATAD2	-0.319736	0.183099
ATAD2B	-0.106116	0.527415
ATAD3A	-0.0504838	0.929403
ATAD3B	0.00708186	0.731887
ATAD3C	-0.0273823	7.77656e-05
ATAD5	-0.308122	1.04804e-06
ATAT1	-0.375871	6.14396e-07
ATCAY	-0.383282	0.57853
ATE1	0.0443851	0.00497686
ATF1	0.221701	0.745175
ATF2	0.0259755	8.12753e-09
ATF3	0.437456	0.584599
ATF4	-0.0436785	0.265595
ATF5	0.0888137	0.174592
ATF6	0.108202	0.250185
ATF6B	-0.0917244	0.000398495
ATF7	0.27748	0.0113765
ATF7IP	-0.200257	0.0817025
ATF7IP2	0.138488	0.00156389
ATG10	0.248814	0.056256
ATG12	0.151717	0.248382
ATG13	0.0920729	0.00892021
ATG14	-0.206776	0.129848
ATG16L1	-0.120636	0.519501
ATG16L2	0.0514537	0.25788
ATG2A	-0.0902559	0.0316411
ATG2B	-0.170515	0.0152776
ATG3	0.192094	8.68704e-07
ATG4A	0.378496	0.801052
ATG4B	0.0201407	0.549612
ATG4C	0.0478016	0.0111225
ATG4D	-0.20087	0.122371
ATG5	0.123023	6.79719e-08
ATG7	0.41205	0.766998
ATG9A	-0.023682	0.656594
ATG9B	-0.0355299	0.163653
ATHL1	0.110997	0.0367625
ATIC	0.16578	0.00445117
ATL1	-0.224452	0.0342248
ATL2	-0.168052	9.4777e-12
ATL3	0.50667	0.128439
ATM	0.121078	0.00132704
ATMIN	-0.252431	0.270432
ATN1	-0.087924	0.628081
ATOH1	0.0387088	0.152182
ATOH7	-0.114084	0.188523
ATOH8	-0.104823	9.91121e-07
ATOX1	0.376655	0.126289
ATP10A	0.121759	0.779134
ATP10B	-0.022415	0.0111207
ATP10D	0.200875	0.537154
ATP11A	0.0493002	0.0698864
ATP11B	0.144138	0.00552138
ATP11C	0.219114	0.48791
ATP12A	0.0554038	0.833513
ATP13A1	-0.0168012	0.80057
ATP13A2	0.0201905	0.00408059
ATP13A3	0.226572	0.354211
ATP13A4	-0.0739552	0.0216402
ATP13A5	-0.182046	1.19007e-05
ATP1A1	0.339609	0.852547
ATP1A1OS	0.0148569	0.000230406
ATP1A2	-0.288143	2.58757e-05
ATP1A3	-0.327	0.865356
ATP1A4	0.0135533	0.0388559
ATP1B1	-0.164005	0.066225
ATP1B2	-0.146046	0.103591
ATP1B3	0.129562	0.919312
ATP1B4	0.00809744	0.883148
ATP2A1	0.0117486	0.000106714
ATP2A2	-0.302449	0.77229
ATP2A3	0.0231288	0.148738
ATP2B1	0.115044	3.02562e-07
ATP2B2	-0.392838	0.34746
ATP2B3	-0.0749961	0.821724
ATP2B4	0.0180103	0.443666
ATP2C1	0.0611749	0.658066
ATP2C2	0.0353673	0.913157
ATP4A	-0.00871742	0.434873
ATP4B	0.0623595	0.180865
ATP5A1	-0.106657	0.0108743
ATP5B	-0.201482	0.390577
ATP5C1	0.0685499	0.262727
ATP5D	-0.0893466	0.541857
ATP5E	-0.0487324	0.875725
ATP5F1	0.0125008	0.859184
ATP5G1	-0.0141809	0.544848
ATP5G2	-0.0483727	0.0650701
ATP5G3	0.146665	0.597588
ATP5H	0.0421771	0.487821
ATP5I	-0.0554152	0.267479
ATP5J	-0.0884659	0.257689
ATP5J2	0.0902921	0.696127
ATP5L	0.0312116	0.00818481
ATP5O	-0.209038	0.00166185
ATP5S	-0.247463	0.120664
ATP5SL	-0.123584	0.149369
ATP6	-0.114867	0.000277779
ATP6AP1	0.284551	0.000227552
ATP6AP2	0.288381	0.342276
ATP6V0A1	-0.075804	0.0397466
ATP6V0A2	-0.163273	0.157325
ATP6V0A4	-0.112679	2.30292e-05
ATP6V0B	0.328927	0.0758747
ATP6V0C	0.141186	0.00898091
ATP6V0D1	0.206597	0.0373048
ATP6V0D2	0.165312	2.06611e-09
ATP6V0E1	0.452796	0.0137281
ATP6V0E2	-0.195089	0.0835898
ATP6V0E2.AS1	-0.137648	0.502908
ATP6V1A	0.0535123	0.0460115
ATP6V1B1	-0.158486	3.38734e-08
ATP6V1B2	0.420614	0.00959204
ATP6V1C1	0.204849	0.840057
ATP6V1C2	0.0161316	0.762312
ATP6V1D	0.0241727	0.0292932
ATP6V1E1	0.172907	0.00111279
ATP6V1F	0.256252	0.0639033
ATP6V1G1	0.147301	0.000180457
ATP6V1G2	-0.292767	0.359454
ATP6V1G3	0.0731554	0.415985
ATP6V1H	-0.0649517	0.0885667
ATP7A	0.135503	0.000669053
ATP7B	-0.266985	0.41895
ATP8A1	-0.0645404	0.0434156
ATP8A2	-0.160399	0.926887
ATP8B1	-0.00733502	0.453174
ATP8B2	-0.0599088	0.0207187
ATP8B3	0.183328	3.53475e-27
ATP8B4	0.724692	0.85263
ATP8B5P	0.0148484	1.02455e-09
ATP9A	-0.460368	0.85935
ATP9B	0.014164	8.81668e-05
ATPAF1	-0.305886	0.16513
ATPAF2	-0.110612	0.293113
ATPBD4	0.0838898	0.0169429
ATPBD4.AS1	0.189156	0.0820582
ATPIF1	-0.138329	0.484675
ATR	0.0558158	1.66364e-07
ATRAID	0.40068	0.352473
ATRIP	-0.074222	0.127282
ATRN	-0.121443	0.0843956
ATRNL1	-0.137294	0.648839
ATRX	-0.0363888	0.386355
ATXN1	0.0691612	4.80495e-06
ATXN10	-0.353672	0.00614181
ATXN1L	-0.216431	3.09518e-05
ATXN2	-0.324011	0.69564
ATXN2L	-0.0312643	0.0164408
ATXN3	-0.190014	0.661183
ATXN3L	0.0350236	0.288873
ATXN7	-0.0846276	0.107072
ATXN7L1	0.128283	0.0832807
ATXN7L2	-0.137785	0.921676
ATXN7L3	-0.00785943	0.000173164
ATXN7L3B	-0.293539	0.530039
ATXN8OS	0.0501639	0.778105
AUH	-0.0225222	0.00650884
AUNIP	-0.214955	0.000228154
AUP1	0.288331	0.0410257
AURKA	-0.162247	0.437793
AURKAIP1	-0.0619646	0.00596872
AURKB	-0.217154	0.374774
AURKC	0.0708592	0.00133604
AUTS2	-0.252283	5.40348e-05
AVEN	0.314509	0.509815
AVIL	0.0526512	0.0849557
AVL9	0.137049	0.958974
AVP	-0.00411202	0.0513099
AVPI1	0.154844	0.594984
AVPR1A	0.042477	0.245528
AVPR1B	0.0926282	0.339964
AVPR2	0.0761669	0.676795
AWAT1	0.0333113	0.78329
AXDND1	0.0219824	0.524957
AXIN1	-0.0507843	0.401419
AXIN2	-0.066998	9.80182e-06
AXL	0.342675	0.233888
AZGP1	0.0949408	0.170135
AZGP1P1	0.109325	4.75654e-08
AZI1	-0.41647	0.000702546
AZI2	0.265974	0.608945
AZIN1	-0.0408765	0.972619
AZU1	0.00274364	9.24163e-10
B2M	0.461466	0.440468
B3GALNT1	-0.0616041	0.00334169
B3GALNT2	-0.231374	0.885356
B3GALT1	0.011525	0.000111046
B3GALT2	-0.301728	0.00149536
B3GALT4	0.249806	0.497954
B3GALT5	0.0541338	0.324037
B3GALT6	-0.0787101	0.0795884
B3GALTL	-0.139448	0.00124598
B3GAT1	-0.253805	1.29708e-07
B3GAT2	-0.403884	0.0135096
B3GAT3	0.195535	0.047339
B3GNT1	-0.157542	4.30161e-06
B3GNT2	0.355342	0.918549
B3GNT3	0.00817421	0.22723
B3GNT4	0.0963	0.00110798
B3GNT5	0.256346	0.556807
B3GNT6	0.0469437	0.115675
B3GNT7	0.125258	0.724042
B3GNT8	0.0282167	0.00307168
B3GNT9	0.233371	0.00761472
B3GNTL1	0.210919	0.0848302
B4GALNT1	-0.137104	0.758977
B4GALNT2	0.0245226	0.505504
B4GALNT3	-0.053188	0.180362
B4GALNT4	-0.106779	0.00366039
B4GALT1	0.229196	0.0398937
B4GALT2	-0.163154	0.546949
B4GALT3	-0.0481205	0.054045
B4GALT4	0.153086	0.943425
B4GALT5	0.0056727	0.000738448
B4GALT6	-0.264938	5.62319e-05
B4GALT7	0.313817	0.0802167
B9D1	0.139161	0.1013
B9D2	0.130421	0.626398
BAALC	-0.0388983	0.923359
BAAT	-0.00768997	0.686714
BABAM1	-0.0322313	0.0522026
BACE1	0.154262	5.05292e-06
BACE2	0.352909	0.456226
BACH1	0.0595055	1.18174e-08
BACH2	-0.433128	0.0232128
BAD	0.179963	0.397434
BAG1	-0.0675654	0.0756585
BAG2	0.141289	0.00137647
BAG3	0.25163	0.532965
BAG4	0.049808	0.0995092
BAG5	-0.131104	0.0640407
BAG6	-0.147225	0.347033
BAGE	0.0750623	0.357456
BAHCC1	0.0734594	0.0829144
BAHD1	-0.137947	3.05987e-07
BAI1	-0.392689	0.00455222
BAI2	-0.223901	7.06764e-09
BAI3	-0.439056	0.0797706
BAIAP2	0.139365	0.348497
BAIAP2.AS1	-0.0748354	0.832677
BAIAP2L1	-0.0168868	0.900635
BAIAP2L2	-0.0099805	0.0666682
BAIAP3	-0.14581	0.134495
BAK1	0.119206	0.0819308
BAMBI	-0.138386	0.469236
BANCR	-0.057803	0.566658
BANF1	-0.0457776	0.703775
BANF2	0.030387	0.129824
BANK1	0.120644	0.672467
BANP	-0.0337845	0.714507
BAP1	-0.0292351	0.364519
BARD1	-0.0723898	0.586975
BARHL1	0.0434026	0.0353152
BARX1	0.167059	0.566241
BARX2	0.0458268	0.587853
BASP1	0.0433009	1.9767e-18
BATF	0.62245	0.00442234
BATF2	0.224611	0.0514887
BATF3	0.154727	0.000179597
BAX	0.292856	0.587125
BAZ1A	0.0433853	0.582888
BAZ1B	-0.0438773	0.507109
BAZ2A	-0.0529878	3.77359e-05
BAZ2B	-0.320668	0.762364
BBC3	-0.0241673	0.10483
BBIP1	-0.129103	0.707007
BBOX1	0.0300395	0.654631
BBS1	-0.0357469	8.02004e-06
BBS10	-0.345812	0.00135208
BBS12	0.252022	0.0138953
BBS2	-0.194752	0.712104
BBS4	0.0294925	0.0141252
BBS5	0.194294	0.0478665
BBS7	-0.157173	0.388124
BBS9	-0.0689046	0.285701
BBX	0.0851844	0.268542
BCAM	0.0882705	7.37114e-08
BCAN	-0.411038	0.782767
BCAP29	-0.0220369	6.56089e-06
BCAP31	0.348918	0.00287265
BCAR1	-0.234948	0.771373
BCAR3	0.0232246	0.911678
BCAR4	0.00886653	0.420178
BCAS1	-0.0643704	0.241743
BCAS2	0.0933716	0.582723
BCAS3	-0.0438965	0.0691441
BCAS4	-0.144518	0.00424488
BCAT1	0.225611	0.900103
BCAT2	0.0100342	0.000258882
BCCIP	-0.28591	0.275333
BCDIN3D	-0.0870335	0.730506
BCDIN3D.AS1	-0.0275288	0.00078882
BCHE	-0.26356	0.110689
BCKDHA	-0.126989	0.134258
BCKDHB	-0.119278	1.66278e-06
BCKDK	0.369315	0.958027
BCL10	0.00420703	0.000904855
BCL11A	-0.26067	0.00154051
BCL11B	-0.249148	0.52062
BCL2	0.0513161	1.78697e-18
BCL2A1	0.623075	0.00356413
BCL2L1	0.229835	0.793878
BCL2L10	-0.0208832	0.462214
BCL2L11	-0.0587186	0.037401
BCL2L12	0.16523	0.00235634
BCL2L13	0.239552	0.990682
BCL2L14	0.000933569	0.84502
BCL2L15	-0.0156247	0.157701
BCL2L2	0.112578	4.8386e-08
BCL3	0.416259	0.976901
BCL6	-0.00231445	0.982613
BCL6B	0.00174201	1.02334e-11
BCL7A	-0.505965	0.0581732
BCL7B	0.150565	0.00807848
BCL7C	0.20938	0.0012868
BCL9	-0.253103	0.923834
BCL9L	-0.00764214	0.280464
BCLAF1	-0.0861127	0.441183
BCMO1	-0.061508	0.208861
BCO2	0.100203	2.64128e-06
BCOR	-0.362594	0.494105
BCORL1	-0.0546189	0.592468
BCORP1	-0.0427671	3.22714e-07
BCR	-0.391981	0.533935
BCRP3	0.0496902	0.0658115
BCS1L	-0.146267	0.594237
BDH1	0.042563	0.533457
BDH2	0.0497483	0.561642
BDKRB1	0.0463701	4.09431e-05
BDKRB2	0.31928	0.661262
BDNF	0.0350149	0.514386
BDNF.AS	-0.0520846	0.0105728
BDP1	-0.202241	0.173231
BEAN1	-0.108542	0.00348785
BECN1	0.230353	3.39445e-05
BEGAIN	-0.322459	0.782141
BEND2	0.0221019	3.98453e-06
BEND3	-0.356493	0.00874291
BEND4	-0.207306	0.000215935
BEND5	-0.289378	0.644886
BEND6	-0.0368282	0.405194
BEND7	0.0664635	0.14295
BEST1	0.116697	0.355999
BEST2	0.0736818	0.00226645
BEST3	-0.240445	0.527791
BEST4	-0.0504379	8.24083e-05
BET1	0.307091	0.000356051
BET1L	0.279707	0.834594
BET3L	-0.0166905	1.31811e-11
BEX1	-0.503626	0.000122889
BEX2	-0.299881	0.00996882
BEX4	-0.20382	0.0579902
BEX5	-0.150674	0.594555
BFAR	0.0425264	0.84033
BFSP1	0.0161037	0.0513776
BFSP2	0.1548	0.0146825
BGN	0.193211	0.0110962
BHLHB9	-0.200935	0.15825
BHLHE22	-0.11243	0.783361
BHLHE23	-0.021975	7.84946e-05
BHLHE40	0.307956	1.8672e-06
BHLHE41	0.367645	0.418389
BHMT	-0.064618	0.237047
BHMT2	0.0943053	0.0134188
BICC1	0.195723	0.383553
BICD1	0.0695692	0.36587
BICD2	0.0721866	0.928046
BID	-0.00721838	0.00476593
BIK	0.222772	1.23836e-05
BIN1	0.338977	1.37232e-21
BIN2	0.664226	0.0610582
BIN3	0.14889	0.0408954
BIRC2	0.16235	5.91621e-08
BIRC3	0.413776	0.0375239
BIRC5	-0.165125	0.00788984
BIRC6	-0.209996	0.819679
BIRC7	-0.0182205	0.0273602
BIVM	-0.175002	0.00249668
BLCAP	-0.238216	0.976899
BLID	-0.00231469	0.762342
BLK	0.0241696	0.298051
BLM	-0.0830394	0.15757
BLMH	-0.112613	5.00847e-12
BLNK	0.512472	0.00801718
BLOC1S1	0.209579	1.09509e-06
BLOC1S2	0.375254	0.773218
BLOC1S3	-0.0230319	0.758629
BLOC1S4	0.0245591	0.594197
BLOC1S6	0.0425676	0.000568462
BLVRA	0.27033	2.98243e-13
BLVRB	0.53689	0.52495
BLZF1	-0.0507851	0.0107156
BMF	0.201879	0.0195341
BMP1	0.185049	0.50063
BMP10	-0.0537977	0.187119
BMP15	0.105155	0.128401
BMP2	-0.12109	1.38956e-14
BMP2K	0.561376	0.638401
BMP3	0.0375515	0.844736
BMP4	0.0156536	0.866851
BMP5	0.0134014	0.869983
BMP6	-0.0130833	0.202099
BMP7	-0.101701	0.213067
BMP8A	0.099288	0.468419
BMP8B	-0.0579092	0.24263
BMPER	0.0931966	0.00123829
BMPR1A	-0.25394	0.752409
BMPR1B	-0.0252129	0.793271
BMPR2	-0.0209462	0.080954
BMS1	-0.138826	0.0477718
BMS1P6	-0.157239	0.375472
BMX	0.0707559	0.931457
BNC1	-0.00687535	1.30532e-06
BNC2	0.372771	0.256422
BNIP1	0.090532	0.399911
BNIP2	0.0672122	0.233354
BNIP3	-0.0950487	0.0509162
BNIP3L	0.155104	0.579844
BNIPL	0.0442318	0.382063
BOC	0.0697869	0.708775
BOD1	-0.0298495	0.300779
BOD1L1	-0.0825734	0.732657
BOD1L2	-0.0273005	0.510637
BOK	-0.0525491	0.0954565
BOLA1	-0.132686	0.162592
BOLA2	-0.111276	1.35175e-05
BOLA3	0.337579	0.00330341
BOLA3.AS1	-0.231648	0.474078
BOLL	0.057176	0.206291
BOP1	-0.100768	0.625474
BORA	-0.0390024	0.918959
BPESC1	0.00813298	0.977348
BPGM	0.00226965	0.0679269
BPHL	-0.145148	0.243739
BPI	0.0929786	0.589998
BPIFA1	0.0430525	0.720346
BPIFA2	0.0286109	0.276526
BPIFA3	0.0868185	0.893583
BPIFA4P	0.0106929	0.575515
BPIFB1	0.0447375	0.440688
BPIFB2	0.0615746	0.425015
BPIFB4	0.0637041	0.930839
BPIFB6	0.00693746	0.299546
BPIFC	-0.0827837	0.309789
BPNT1	0.0810544	4.8569e-12
BPTF	-0.512748	0.788981
BPY2	-0.0213911	0.481958
BRAF	0.0561631	0.00637884
BRAP	-0.215469	0.967145
BRAT1	0.00329247	0.00940491
BRCA1	-0.205374	0.150057
BRCA2	-0.114674	0.0182449
BRCC3	0.187029	2.13188e-06
BRD1	-0.365725	0.708879
BRD2	-0.0298383	3.0675e-07
BRD3	-0.392656	0.1245
BRD4	-0.122332	1.22429e-05
BRD7	-0.339159	0.786579
BRD7P3	-0.0216405	7.61425e-06
BRD8	-0.346618	0.0218841
BRD9	-0.181714	0.916846
BRDT	0.0083458	0.0130514
BRE	0.196492	0.0968201
BRE.AS1	0.132148	0.745061
BREA2	-0.0259874	0.31377
BRF1	-0.0803924	0.263283
BRF2	0.089243	1.05839e-05
BRI3	0.341466	0.0998143
BRI3BP	-0.130987	0.00342957
BRICD5	-0.230756	6.94344e-07
BRIP1	-0.3816	0.177586
BRIX1	-0.107459	0.0183408
BRK1	0.186878	0.0203072
BRMS1	0.183916	3.20543e-06
BRMS1L	-0.359737	0.114763
BROX	0.125571	0.0256763
BRPF1	-0.176933	0.0456902
BRPF3	0.158717	0.789952
BRS3	-0.0212903	0.320232
BRSK1	-0.0793295	1.74934e-06
BRSK2	-0.368586	7.74301e-11
BRWD1	-0.486754	0.215525
BRWD1.IT2	0.0987597	0.0190435
BRWD3	-0.185789	0.00894149
BSDC1	-0.206713	0.949064
BSG	0.00510648	8.57115e-07
BSN	-0.378683	0.693009
BSN.AS2	0.0315488	0.147368
BSND	0.115431	0.704749
BSPRY	0.0302822	1.49511e-06
BST1	0.370838	1.99995e-08
BST2	0.426939	3.06388e-06
BTAF1	-0.360406	0.171705
BTBD1	-0.108927	0.110261
BTBD10	0.127141	7.59494e-05
BTBD11	0.308541	0.0939552
BTBD16	0.133286	0.00460098
BTBD17	-0.22364	0.000428784
BTBD18	-0.276021	9.69346e-06
BTBD19	0.34285	0.24871
BTBD2	-0.0920094	5.32052e-10
BTBD3	-0.467278	0.142896
BTBD6	0.116713	0.529538
BTBD7	-0.0502249	0.871715
BTBD8	-0.0129076	0.66242
BTBD9	-0.0348873	0.0224464
BTC	0.180963	0.36881
BTD	0.0717461	0.685202
BTF3	-0.0323955	0.00271497
BTF3L4	-0.236268	0.564717
BTF3P11	0.0460067	4.67196e-06
BTG1	0.354097	0.00658602
BTG2	0.214655	0.242027
BTG3	-0.0933155	0.740789
BTG4	0.0264389	5.13403e-19
BTK	0.630695	0.0469692
BTLA	0.157802	0.222673
BTN1A1	-0.0972466	0.0298565
BTN2A1	0.172319	0.226643
BTN2A2	0.0964212	0.872081
BTN2A3P	0.0128704	0.0018803
BTN3A1	0.244693	2.34039e-05
BTN3A2	0.328661	0.000247855
BTN3A3	0.286747	0.385195
BTNL2	0.0693299	0.231794
BTNL3	0.0953653	0.777502
BTNL8	-0.0225851	0.116432
BTNL9	-0.125001	0.860542
BTRC	0.0140428	0.596061
BUB1	0.0423528	0.000302535
BUB1B	-0.282895	0.803243
BUB3	-0.0199143	0.0138542
BUD13	-0.194835	0.00524209
BUD31	0.220411	0.00851909
BVES	0.207988	0.608213
BVES.AS1	0.04096	0.0292514
BYSL	-0.172951	6.91892e-07
BZRAP1	-0.381649	0.58001
BZRAP1.AS1	-0.0442125	0.015757
BZW1	0.19122	0.993913
BZW2	-0.000609836	3.02777e-07
C10orf10	0.392829	0.0731507
C10orf107	0.142504	9.13782e-17
C10orf11	0.597587	0.493019
C10orf112	0.0547562	0.474479
C10orf113	0.0571242	0.0452387
C10orf114	0.159045	0.933075
C10orf118	-0.00671263	0.0939427
C10orf12	-0.133291	0.696735
C10orf126	0.031146	1.55967e-07
C10orf128	0.401514	0.871146
C10orf137	0.0129653	1.54927e-06
C10orf2	-0.370329	0.00118675
C10orf25	-0.254862	0.902876
C10orf32	-0.0097543	0.259643
C10orf35	-0.0899238	0.359413
C10orf40	0.0731618	0.209157
C10orf53	0.100138	1.47299e-08
C10orf54	0.430551	0.958643
C10orf55	0.00414519	0.756636
C10orf62	0.0247684	0.561588
C10orf67	-0.0463766	0.18926
C10orf68	0.104649	0.649142
C10orf71	0.0363552	0.929072
C10orf71.AS1	0.00711523	0.370258
C10orf76	0.07153	0.936354
C10orf82	0.00638311	0.160993
C10orf85	-0.111698	0.0278314
C10orf88	-0.17448	0.0231831
C10orf90	0.180002	0.890584
C10orf91	0.0109961	0.595963
C10orf95	0.0423641	0.781193
C10orf99	0.0222007	0.0213654
C11orf1	0.182423	0.583135
C11orf16	0.0438486	0.531064
C11orf21	0.050039	1.93313e-05
C11orf24	0.331798	8.31856e-06
C11orf30	-0.345243	0.447795
C11orf31	0.0606231	0.668878
C11orf35	0.0341776	0.816719
C11orf40	0.0185249	0.59579
C11orf42	-0.0423841	0.505412
C11orf44	0.0531995	1.71707e-07
C11orf45	0.40027	0.175126
C11orf48	-0.108068	0.00132653
C11orf49	-0.252439	0.800714
C11orf53	-0.0201756	0.0158911
C11orf54	-0.19098	0.000679636
C11orf57	-0.26666	0.00223933
C11orf58	-0.240721	0.0138648
C11orf63	0.194814	0.345773
C11orf65	0.0752582	0.809391
C11orf68	0.0192797	0.00192639
C11orf70	0.244147	0.768687
C11orf71	0.0235053	0.241646
C11orf72	0.0933909	0.422509
C11orf73	0.0640488	0.250512
C11orf74	0.0916613	2.88957e-17
C11orf75	0.605285	0.000140488
C11orf80	-0.297424	4.52415e-05
C11orf82	-0.317573	0.538777
C11orf83	-0.049104	0.0247372
C11orf84	-0.178058	0.244304
C11orf85	0.0928678	0.191275
C11orf86	0.104177	0.119494
C11orf87	-0.123972	0.0498606
C11orf88	0.155808	0.48574
C11orf92	-0.0556801	0.467375
C11orf93	-0.0580449	0.122528
C11orf94	0.122972	3.00164e-10
C11orf95	-0.473191	0.426044
C11orf96	-0.0635629	0.674551
C12orf10	-0.0335564	0.975461
C12orf23	-0.00245885	0.402547
C12orf29	-0.066838	0.00793963
C12orf39	-0.209832	0.554113
C12orf4	0.0472643	0.62648
C12orf40	0.0388891	0.656305
C12orf42	0.0355618	0.0900544
C12orf43	-0.13488	0.501645
C12orf44	0.0536705	0.145465
C12orf45	0.115973	0.000972348
C12orf49	0.259142	0.000702236
C12orf5	0.265983	0.293436
C12orf50	0.0838337	0.255219
C12orf52	0.0907602	0.798986
C12orf54	-0.0203543	0.658652
C12orf56	0.0353027	0.0414884
C12orf57	-0.161882	0.129519
C12orf60	-0.120739	0.335297
C12orf61	0.0769041	0.00473963
C12orf65	-0.222909	0.598967
C12orf66	0.0420187	0.10009
C12orf68	-0.130882	0.751873
C12orf69	0.0252693	0.0229897
C12orf73	-0.180251	0.19372
C12orf74	0.103609	0.431621
C12orf75	0.0628012	8.34203e-05
C12orf76	-0.306874	0.954359
C12orf77	0.00457499	0.370133
C13orf45	-0.0715486	0.056381
C14orf1	-0.151641	0.265456
C14orf101	-0.0888395	0.734102
C14orf105	0.0271471	0.000134061
C14orf119	0.298286	0.00187302
C14orf132	-0.244781	0.0376583
C14orf142	0.16501	0.368628
C14orf159	-0.0717734	0.911477
C14orf164	0.00888678	0.376505
C14orf166	0.0706033	0.862649
C14orf166B	0.0138285	0.0040448
C14orf169	0.226786	0.900336
C14orf178	0.0100107	0.420643
C14orf180	-0.0643062	0.633428
C14orf182	0.0381082	0.540649
C14orf183	0.048878	0.46647
C14orf2	-0.0581627	0.99654
C14orf23	-0.000346607	0.34183
C14orf28	-0.0758739	0.451124
C14orf37	-0.0601805	0.0423565
C14orf39	-0.161207	0.179535
C14orf64	-0.106981	0.99115
C14orf79	-0.000886661	0.391995
C14orf80	-0.0683454	4.78451e-05
C14orf93	-0.316611	0.598519
C15orf26	0.0420701	0.64244
C15orf27	0.0371006	0.661952
C15orf32	-0.0349389	0.148107
C15orf37	0.115222	0.371554
C15orf38	0.0713369	0.830258
C15orf39	-0.0171346	0.723041
C15orf40	-0.0283234	0.719572
C15orf41	-0.0286935	0.692467
C15orf43	0.0316075	1.14995e-10
C15orf48	0.482856	9.68351e-06
C15orf52	0.342866	0.552577
C15orf54	0.0474474	0.486875
C15orf55	0.0555355	0.69655
C15orf56	0.0311659	0.0191672
C15orf57	-0.185601	0.00673213
C15orf59	-0.214094	0.689702
C15orf60	-0.031907	0.836742
C15orf61	0.0164707	0.804448
C15orf62	-0.0197897	0.398378
C16orf11	0.0674307	0.416611
C16orf13	0.0648647	0.429313
C16orf3	0.0631157	0.00046798
C16orf45	-0.274269	0.0010803
C16orf46	-0.25689	2.39645e-05
C16orf52	-0.32827	6.62566e-08
C16orf54	0.412369	0.260936
C16orf55	-0.0896812	0.832755
C16orf58	0.0168788	0.059501
C16orf59	-0.149786	0.785067
C16orf62	0.0217977	0.60823
C16orf70	0.0409581	0.399255
C16orf71	0.0673057	0.106771
C16orf72	0.128393	0.512634
C16orf74	-0.0523015	0.192095
C16orf78	0.103986	2.42369e-06
C16orf80	-0.363855	0.201454
C16orf82	0.101846	0.221837
C16orf86	0.0974218	0.000155411
C16orf87	-0.295555	0.000945937
C16orf88	-0.259728	0.0218975
C16orf89	0.181696	0.691555
C16orf91	-0.0317063	0.219431
C16orf92	-0.0979285	0.000835507
C16orf93	0.262353	0.242547
C16orf95	0.093213	0.412255
C16orf98	0.0654716	0.000119933
C17orf100	-0.300326	0.486404
C17orf103	-0.0555955	0.734292
C17orf104	-0.027127	0.874899
C17orf105	-0.0125845	0.644537
C17orf47	0.036867	0.340155
C17orf50	0.0761368	0.0238819
C17orf52	0.179114	0.635431
C17orf53	-0.0378838	0.537731
C17orf58	0.0492304	0.507211
C17orf59	0.0529752	4.2382e-08
C17orf62	0.417885	0.996292
C17orf64	-0.000371514	0.35953
C17orf66	0.073144	0.975851
C17orf67	-0.00241977	0.658966
C17orf70	-0.035268	0.140976
C17orf72	0.117272	0.664604
C17orf74	0.034647	0.00933504
C17orf75	-0.205572	0.728029
C17orf76.AS1	-0.0277922	0.968573
C17orf77	-0.00314931	0.943149
C17orf78	-0.00570037	0.482983
C17orf80	-0.056032	0.101861
C17orf82	0.13021	0.0045305
C17orf85	-0.224019	0.913658
C17orf89	-0.0086669	2.35318e-07
C17orf96	-0.396158	0.388788
C17orf97	0.0688084	0.526491
C17orf98	-0.0505966	0.657061
C17orf99	0.0354783	0.240617
C18orf12	0.0935945	0.0691839
C18orf15	0.144497	0.886209
C18orf21	0.0114387	0.148336
C18orf25	0.115157	0.760626
C18orf42	-0.0243496	0.936142
C18orf49	-0.00640442	4.22237e-05
C18orf54	-0.318754	0.509973
C18orf56	-0.0526316	0.346277
C18orf61	0.0751798	0.688728
C18orf62	-0.0320126	0.673706
C18orf8	0.0336488	2.55542e-08
C19orf10	0.424013	0.0467538
C19orf12	0.157955	0.00124559
C19orf18	-0.253812	0.578313
C19orf21	-0.0444105	0.0516886
C19orf24	0.154596	0.138967
C19orf25	-0.117864	0.710525
C19orf26	-0.0296618	0.611655
C19orf33	-0.0405677	0.299767
C19orf40	-0.082746	0.0636199
C19orf43	-0.147456	0.870365
C19orf44	0.0130446	0.786565
C19orf45	0.021642	0.871474
C19orf47	0.012932	0.209974
C19orf48	-0.0999594	0.0739989
C19orf52	-0.14209	0.482574
C19orf53	0.0560842	0.267752
C19orf54	-0.0884157	0.824642
C19orf55	-0.0177107	0.00959096
C19orf57	-0.204852	0.00761642
C19orf59	0.210913	0.566455
C19orf60	0.0458016	0.0534296
C19orf66	0.153475	0.0401187
C19orf68	-0.162972	0.679105
C19orf69	0.0330592	0.00220978
C19orf70	0.241026	0.195167
C19orf73	-0.103275	0.900359
C19orf77	0.0100084	0.563678
C19orf80	-0.0461293	0.976181
C19orf81	0.00238661	0.223323
C1D	0.0971108	0.706338
C1GALT1	-0.0301113	0.430391
C1GALT1C1	0.0629687	0.294141
C1orf100	0.0837119	0.575153
C1orf101	0.0447799	0.633656
C1orf105	-0.0380826	1.38389e-09
C1orf106	-0.457145	0.00067735
C1orf109	-0.26673	0.367164
C1orf110	0.0719925	0.853748
C1orf111	-0.0147344	0.484235
C1orf112	-0.055872	0.0919429
C1orf114	-0.134102	0.0012047
C1orf115	-0.254537	0.636662
C1orf116	0.0377459	0.0197654
C1orf122	0.184706	0.836913
C1orf123	0.0164532	0.390836
C1orf127	0.0685126	0.690427
C1orf131	-0.0318284	0.0125096
C1orf132	0.197661	0.721417
C1orf145	-0.0284966	0.408546
C1orf148	-0.0659914	0.286739
C1orf158	0.0850016	0.187697
C1orf159	-0.105018	1.37814e-24
C1orf162	0.698513	0.616597
C1orf168	-0.0400061	0.949244
C1orf170	0.00508836	0.674058
C1orf172	-0.0336103	0.89903
C1orf173	-0.0101426	0.1386
C1orf174	0.117973	0.730004
C1orf177	0.0275823	0.722249
C1orf180	0.0284078	0.00256046
C1orf191	-0.237632	0.180945
C1orf192	0.106637	0.858396
C1orf194	-0.0142611	0.0184368
C1orf198	-0.186727	0.570031
C1orf200	0.0453806	0.754476
C1orf204	0.0249954	4.62546e-08
C1orf21	-0.416813	0.627012
C1orf210	0.0388292	0.0573665
C1orf213	-0.151046	0.916425
C1orf216	-0.00838818	0.698767
C1orf220	-0.0309266	0.938464
C1orf226	-0.00617104	0.378383
C1orf227	0.0703266	0.602909
C1orf228	0.0415664	0.273229
C1orf233	-0.0874145	0.73474
C1orf27	-0.0270795	0.00985873
C1orf35	-0.204117	0.000558126
C1orf43	0.270704	0.00100705
C1orf50	0.258394	0.00597446
C1orf51	-0.21713	2.59661e-05
C1orf52	-0.326942	0.019092
C1orf53	0.185715	5.92813e-09
C1orf54	0.441058	0.668082
C1orf56	-0.034265	2.09414e-10
C1orf61	-0.476853	0.751874
C1orf63	0.0252692	0.119148
C1orf64	-0.124087	0.994041
C1orf65	0.000597019	0.494646
C1orf68	0.0545506	0.602518
C1orf74	-0.0416112	5.94131e-10
C1orf85	0.466125	0.465223
C1orf86	0.0583254	0.368322
C1orf87	0.0718191	0.9652
C1orf94	-0.00348748	0.0621289
C1orf95	-0.148285	4.13586e-30
C1QA	0.751073	5.3823e-30
C1QB	0.750102	0.541481
C1QBP	-0.0487778	6.36589e-22
C1QC	0.668278	0.317596
C1QL1	-0.0797614	0.00200045
C1QTNF1	0.243293	0.47526
C1QTNF2	0.0570235	0.262667
C1QTNF3	-0.0893577	0.00637715
C1QTNF4	-0.215476	0.00512962
C1QTNF6	0.220951	0.073456
C1QTNF7	0.142355	0.327295
C1QTNF9	0.0781834	0.17333
C1QTNF9B.AS1	0.108518	1.15185e-18
C1R	0.625782	6.05441e-11
C1RL	0.489154	0.156483
C1RL.AS1	0.112907	1.61112e-20
C1S	0.650793	4.78186e-17
C2	0.601942	0.851378
C20orf111	0.014976	0.866414
C20orf112	0.0134459	0.815546
C20orf118	0.0186456	0.637675
C20orf141	0.0376326	0.835977
C20orf144	-0.0165489	0.0480416
C20orf166	0.157051	0.15115
C20orf166.AS1	0.11437	0.436658
C20orf173	0.0621179	0.289012
C20orf181	0.0846032	0.961216
C20orf194	0.00388708	0.0718275
C20orf195	0.143159	0.443285
C20orf196	-0.061226	0.00329664
C20orf197	0.231697	0.488116
C20orf201	-0.0553776	0.337413
C20orf202	0.0765691	0.578787
C20orf203	-0.0443551	0.231041
C20orf26	0.0955187	0.173864
C20orf27	0.108384	0.489413
[truncated: 17,944 more rows]

## Sheet: Intersection in Three Datasets
Supplementary Table S3g: Intersection of differential expression genes and correlation genes in three datasets
	Secreted OR NOT
MMP7	Yes
PCOLCE	Yes
COL1A1	Yes
GFPT2	No
C3	Yes
RARRES3	No
SERPING1	Yes
SAMSN1	No
CHI3L1	Yes
FCGBP	Yes
HCK	No
CSTA	Yes
TNFAIP6	Yes
TNFRSF1A	Yes
IL13RA1	No
TNFAIP3	Yes
CLIC1	Yes
NNMT	No
BCL2A1	No
RGS1	No
EFEMP1	Yes
ASPN	Yes
PTPRC	Yes
CD14	Yes
ANXA2	Yes
C1S	Yes
MAN1A1	Yes
TMBIM1	Yes
SRPX2	Yes
IGFBP6	Yes
LGALS3	Yes
IL10RA	No
RARRES1	Yes
DCN	Yes
COL8A2	Yes
TLR2	No
PLAU	Yes
C1R	Yes
SQRDL	No
FAM129A	Yes
TAGLN2	Yes
C8orf4	No
TNFRSF11B	Yes
NCF2	No
RNASE2	Yes
FCGR1B	No
THBD	Yes
IFITM2	No
LTBP2	Yes
CTSS	Yes
COL6A2	Yes
MAP3K8	No
SDC4	Yes
SLPI	Yes
S100A8	Yes
KDELR3	No
AIF1	No
CCL2	Yes
IL6	Yes
SP100	No
GPR183	No
LAMB1	Yes
RARRES2	Yes
CFI	Yes
LY75	Yes
CCL8	Yes
IFI30	Yes
CAV1	No
DKK1	Yes
OLFML2B	Yes
S100A10	Yes
IL7R	Yes
CXCL6	Yes

## Sheet: Log Rank P Value
Supplementary Table S3h: Intersection of genes having prognostic value in GBM
TCGA	P value	CGGA	P value	Gravendeel	P value		Intersection
C1R	0.000419959	RARRES1	0.000491787	LGALS3	3.15765e-05		RARRES2
IFI30	0.000793516	IFI30	0.000683228	LY75	6.24024e-05		CHI3L1
C1S	0.000837065	TAGLN2	0.000816718	CHI3L1	0.000140116		RARRES1
CCL2	0.00119736	CCL8	0.00173053	CXCL6	0.00019098
SERPING1	0.00132528	CSTA	0.00178325	TMBIM1	0.000307281
CFI	0.0018303	CCL2	0.0047991	C3	0.000508773
THBD	0.00371688	IL6	0.00526517	TNFRSF11B	0.000649789
CHI3L1	0.00378419	S100A8	0.00794282	TNFAIP6	0.000981617
TNFAIP6	0.00402929	COL6A2	0.00846266	CLIC1	0.00114452
MAN1A1	0.00439341	RARRES2	0.00848141	RARRES1	0.00200485
CSTA	0.00542483	CHI3L1	0.00860342	C1R	0.00218661
RARRES2	0.00631915	LTBP2	0.00959854	LTBP2	0.00243398
TNFRSF11B	0.00639418	LY75	0.0121517	RARRES2	0.00270451
RARRES1	0.00681943	MMP7	0.0172856	FCGBP	0.00279033
RNASE2	0.00755477	SERPING1	0.0219008	TAGLN2	0.00350001
CCL8	0.0085925	SLPI	0.0220127	COL8A2	0.00359925
COL6A2	0.00963853	FCGBP	0.024169	PCOLCE	0.00585201
EFEMP1	0.0103848	TNFAIP6	0.0243751	SERPING1	0.00630149
IL7R	0.0126521	COL8A2	0.0244527	CCL8	0.0129133
LGALS3	0.0134134	IL7R	0.0244957	CCL2	0.0130709
PLAU	0.0182471	COL1A1	0.0341804	S100A8	0.0134701
CD14	0.0209068			RNASE2	0.016253
TMBIM1	0.0229549			FAM129A	0.0182928
SRPX2	0.0253584			SDC4	0.0187192
LAMB1	0.0389282			SRPX2	0.0188726
S100A8	0.0392948			IL6	0.0240916
				THBD	0.0265214
				C1S	0.0351384
				IFI30	0.0365757
				ANXA2	0.0480727

## Sheet: PPI AND Coexpression
Supplementary Table S3i: Protein-protein interaction and co-expression analysis of three selected genes
	Protein Protein Interaction	Co-expression
RARRES2	Not	Not
CHI3L1	Not	Yes
RARRES1	Not	Yes
