# Supplementary material for: Chemerin enhances mesenchymal features of glioblastoma by establishing autocrine and paracrine networks in a CMKLR1-dependent manner
Source: Oncogene. 2022 Apr 22;41(21):3024–36. doi: 10.1038/s41388-022-02295-w (PMC9122825; doi:10.1038/s41388-022-02295-w)
Supplement: Supplementary file 26 — Supplementary Table S4 [file 41388_2022_2295_MOESM26_ESM.xlsx]

## Sheet: Sheet1
Supplementary Table S4. Association between RARRES2 high/low expression subgroups and clinicopathologic variables in TCGA and CGGA GBM
	TCGA GBM			CGGA GBM
Characteristics	High-RARRES2	Low-RARRES2	P value	High-RARRES2	Low-RARRES2	P value
Gender
Male	154	160	0.4157	50	29	0.0706
Female	107	96		22	25
NA	3	8		0	0
Age
<60	123	144	0.0384	53	46	0.1171
>=60	139	113		19	8
NA	2	7		0	0
Subtype
Mesenchymal	114	52	<0.0001	41	10	<0.0001
Classical	89	110		23	25
Proneural	61	102		2	31
Neural	0	0		6	6
IDH status
Mutation	2	28	<0.0001	1	39	<0.0001
Wild-type	211	161		71	30
NA	51	75		0	3
Recurrence
Yes	7	9	0.5895	10	13	0.1175
No	252	246		53	33
NA	5	10		9	26
MGMT promoter status
Methylated	75	95	0.0278	21	45	<0.0001
Unmethylated	99	78		50	22
NA	90	91		1	5
