# Supplementary material for: Chemerin enhances mesenchymal features of glioblastoma by establishing autocrine and paracrine networks in a CMKLR1-dependent manner
Source: Oncogene. 2022 Apr 22;41(21):3024–36. doi: 10.1038/s41388-022-02295-w (PMC9122825; doi:10.1038/s41388-022-02295-w)
Supplement: Supplementary file 27 — Supplementary Table S5 [file 41388_2022_2295_MOESM27_ESM.xlsx]

## Sheet: Sheet1
Supplementary Table S5. Lipid metabolism related GSVA scores in GBM cells
GO Biological Process Term	GSC1	GSC40	U87MG
GOBP_VERY_LONG_CHAIN_FATTY_ACID_METABOLIC_PROCESS	7200.77	7636.32	6845
GOBP_FATTY_ACID_ALPHA_OXIDATION	9406.02	8178.84	8609.8
GOBP_LONG_CHAIN_FATTY_ACID_METABOLIC_PROCESS	6187.18	6084.81	5702.7
GOBP_FATTY_ACID_METABOLIC_PROCESS	7198.41	7108.15	6986.22
GOBP_FATTY_ACID_BIOSYNTHETIC_PROCESS	6762.69	6912.73	6359.79
GOBP_FATTY_ACID_BETA_OXIDATION	9750.72	9992.18	9484.43
GOBP_UNSATURATED_FATTY_ACID_BIOSYNTHETIC_PROCESS	7651.6	7342.36	7130.43
GOBP_FATTY_ACID_CATABOLIC_PROCESS	9358.01	9389.11	9041.49
GOBP_FATTY_ACID_OMEGA_OXIDATION	4990.35	5042.02	4455.45
GOBP_REGULATION_OF_LONG_CHAIN_FATTY_ACID_IMPORT_ACROSS_PLASMA_MEMBRANE	12415.4	10609	11555.8
GOBP_FATTY_ACID_TRANSPORT	5751.27	5547.82	5634.07
GOBP_LONG_CHAIN_FATTY_ACID_TRANSPORT	5647.97	5571.72	4956.86
GOBP_LONG_CHAIN_FATTY_ACID_IMPORT_ACROSS_PLASMA_MEMBRANE	10352	9671.75	10040.1
GOBP_REGULATION_OF_FATTY_ACID_METABOLIC_PROCESS	7310.99	6919.01	6923.55
GOBP_FATTY_ACID_ELONGATION_SATURATED_FATTY_ACID	10285.6	9480.64	9193.61
GOBP_SHORT_CHAIN_FATTY_ACID_CATABOLIC_PROCESS	7027.4	8682.31	8147.51
GOBP_FATTY_ACID_ELONGATION	11149.4	10374.1	9866.3
GOBP_REGULATION_OF_FATTY_ACID_BETA_OXIDATION	9220.22	8934.49	7614.34
GOBP_NEGATIVE_REGULATION_OF_FATTY_ACID_BETA_OXIDATION	7912.56	8539.52	5863.84
GOBP_POSITIVE_REGULATION_OF_FATTY_ACID_BETA_OXIDATION	9175.31	8891.74	7285.46
GOBP_FATTY_ACID_BETA_OXIDATION_USING_ACYL_COA_DEHYDROGENASE	9513.7	10449	10106.7
GOBP_FATTY_ACID_BETA_OXIDATION_USING_ACYL_COA_OXIDASE	10078	10245.2	9739.32
GOBP_UNSATURATED_FATTY_ACID_METABOLIC_PROCESS	6284.67	5594.48	5942.81
GOBP_REGULATION_OF_FATTY_ACID_BIOSYNTHETIC_PROCESS	6538.17	6258.57	5852.25
GOBP_LONG_CHAIN_FATTY_ACID_CATABOLIC_PROCESS	5603.23	4405.34	4382.61
GOBP_LONG_CHAIN_FATTY_ACID_BIOSYNTHETIC_PROCESS	5562.64	5768.82	4669.99
GOBP_VERY_LONG_CHAIN_FATTY_ACID_CATABOLIC_PROCESS	9150.27	7621.07	6154.14
GOBP_LONG_CHAIN_FATTY_ACID_IMPORT_INTO_CELL	10393.2	9195.89	9405.63
GOBP_NEGATIVE_REGULATION_OF_FATTY_ACID_BIOSYNTHETIC_PROCESS	4924.05	4714.87	3939.71
GOBP_POSITIVE_REGULATION_OF_FATTY_ACID_BIOSYNTHETIC_PROCESS	6108.03	5823	5272.62
GOBP_NEGATIVE_REGULATION_OF_FATTY_ACID_METABOLIC_PROCESS	5994.16	5524.94	4911.22
GOBP_POSITIVE_REGULATION_OF_FATTY_ACID_METABOLIC_PROCESS	6410.03	6105.67	5655.08
GOBP_REGULATION_OF_FATTY_ACID_OXIDATION	8927.19	8644.57	7683.56
GOBP_POSITIVE_REGULATION_OF_FATTY_ACID_OXIDATION	8129.43	8004.65	7048.57
GOBP_NEGATIVE_REGULATION_OF_FATTY_ACID_OXIDATION	8931.42	9319.16	7446.08
GOBP_SHORT_CHAIN_FATTY_ACID_METABOLIC_PROCESS	6554.77	7578.94	6597.15
GOBP_MEDIUM_CHAIN_FATTY_ACID_METABOLIC_PROCESS	7441.16	7473.11	7331.99
GOBP_MEDIUM_CHAIN_FATTY_ACID_BIOSYNTHETIC_PROCESS	9144.58	9478.67	9433.14
GOBP_MEDIUM_CHAIN_FATTY_ACID_CATABOLIC_PROCESS	6997.57	7955.65	7359.29
GOBP_FATTY_ACID_HOMEOSTASIS	7479.9	7390.89	6663.84
GOBP_RESPONSE_TO_FATTY_ACID	7592.83	7386.47	7531.88
GOBP_CELLULAR_RESPONSE_TO_FATTY_ACID	7375.82	7083.52	7940.6
GOBP_REGULATION_OF_LONG_CHAIN_FATTY_ACID_IMPORT_INTO_CELL	11839	10924.1	10758.1
GOBP_FATTY_ACID_DERIVATIVE_METABOLIC_PROCESS	6788.82	6923.84	6813.42
GOBP_FATTY_ACID_DERIVATIVE_CATABOLIC_PROCESS	5985.96	6937.87	6063.4
GOBP_FATTY_ACID_DERIVATIVE_BIOSYNTHETIC_PROCESS	7020.3	7267.21	7097.63
GOBP_FATTY_ACID_TRANSMEMBRANE_TRANSPORT	7886.35	7990.36	8431.09
GOBP_REGULATION_OF_FATTY_ACID_TRANSPORT	4728.63	4411.55	4962.14
GOBP_NEGATIVE_REGULATION_OF_FATTY_ACID_TRANSPORT	5908.85	5952.99	5412.39
GOBP_REGULATION_OF_UNSATURATED_FATTY_ACID_BIOSYNTHETIC_PROCESS	5822.69	5080.94	4945.6
GOBP_POSITIVE_REGULATION_OF_UNSATURATED_FATTY_ACID_BIOSYNTHETIC_PROCESS	7444.31	6107.36	6473.49
