# Supplementary material for: Chemerin enhances mesenchymal features of glioblastoma by establishing autocrine and paracrine networks in a CMKLR1-dependent manner
Source: Oncogene. 2022 Apr 22;41(21):3024–36. doi: 10.1038/s41388-022-02295-w (PMC9122825; doi:10.1038/s41388-022-02295-w)
Supplement: Supplementary file 28 — Supplementary Table S6 [file 41388_2022_2295_MOESM28_ESM.xlsx]

## Sheet: Sheet1
Supplementary Table S6. Association between CMKLR1/RARRES2 modules and clinicopathologic variables in TCGA GBM
Characteristics	CMKLR1 High/RARRES2 High	CMKLR1 High/RARRES2 low	CMKLR1 Low/RARRES2 High	CMKLR1 Low/RARRES2 Low	P value
Gender
Male	74	82	80	78	0.7395
Female	56	47	51	49
NA	2	3	1	5
Age
< 60	66	77	61	63	0.1385
>= 60	66	51	70	65
NA	0	4	1	4
IDH1 status
Mutation	2	17	0	11	<0.0001
Wild-type	104	83	103	82
NA	26	32	29	39
MGMT promoter status
Unmethylated	49	36	48	44	0.1019
Methylated	34	52	40	44
NA	49	44	44	44
Subtype
mesenchymal	79	47	29	12	<0.0001
classical	28	37	66	68
proneural	25	48	37	53
