# Supplementary material for: Chemerin enhances mesenchymal features of glioblastoma by establishing autocrine and paracrine networks in a CMKLR1-dependent manner
Source: Oncogene. 2022 Apr 22;41(21):3024–36. doi: 10.1038/s41388-022-02295-w (PMC9122825; doi:10.1038/s41388-022-02295-w)
Supplement: Supplementary file 29 — Supplementary Table S7 [file 41388_2022_2295_MOESM29_ESM.xlsx]

## Sheet: Sheet1
Supplementary Table S7. Sequencing information of siRNAs and primers
siRNAs	Sense (5'-3')	Antisense (5'-3')
CMKLR1 siRNA1	CCCUGAUUAUUUAGACUCCAUTT	AUGGAGUCUAAAUAAUCAGGGTT
CMKLR1 siRNA2	GCUUUACCAAGAUGUCAUCAATT	UUGAUGACAUCUUGGUAAAGCTT
GPR1 siRNA1	GCUGUGCAAAGCCAAUUCCUUTT	AAGGAAUUGGCUUUGCACAGCTT
GPR1 siRNA2	CCCUUUGCUAACAAUGAGUAUTT	AUACUCAUUGUUAGCAAAGGGTT
CCRL2 siRNA1	CCAGAAAUACAAGUGUGCAUUTT	AAUGCACACUUGUAUUUCUGGTT
CCRL2 siRNA2	GCAGAGCAAUGUGACAAGUAUTT	AUACUUGUCACAUUGCUCUGCTT
NC	UUCUCCGAACGUGUCACGUTT	ACGUGACACGUUCGGAGAATT
Primers for rt-PCR	Forward (5'-3')	Reverse (5'-3')
RARRES2	AGAAACCCGAGTGCAAAGTCA	AGAACTTGGGTCTCTATGGGG
CMKLR1	TGGACTACCACTGGGTTTTCG	CGAGAGATGGGGAACTCAAGAAG
GPR1	CATCGTCATTTGGTTCACGGG	TCCGCAATGGCTAGATTGAGG
CCRL2	TGGACTGTACTTCGTGGGC	GGACACTTGTAATGATGCCACA
ZEB1	GATGATGAATGCGAGTCAGATGC	ACAGCAGTGTCTTGTTGTTGT
TWIST1	GTCCGCAGTCTTACGAGGAG	GCTTGAGGGTCTGAATCTTGCT
SLUG	CGAACTGGACACACATACAGTG	CTGAGGATCTCTGGTTGTGGT
SNAIL	TCGGAAGCCTAACTACAGCGA	AGATGAGCATTGGCAGCGAG
IL-1β	ATGATGGCTTATTACAGTGGCAA	GTCGGAGATTCGTAGCTGGA
TNF-α	GAGGCCAAGCCCTGGTATG	CGGGCCGATTGATCTCAGC
PD-L1	GGACAAGCAGTGACCATCAAG	CCCAGAATTACCAAGTGAGTCCT
TGF-β	CTCCCGTGGCTTCTAGTGC	GCCTTAGTTTGGACAGGATCTG
18S	GCAGAATCCACGCCAGTACAAGAT	TCTTCTTCAGTCGCTCCAGGTCTT
mRARRES2	TTGCTGATCTCCCTAGCCCTA	TGGGTGTTTGTGGAACTCCTC
mIL-1β	GAAATGCCACCTTTTGACAGTG	TGGATGCTCTCATCAGGACAG
mTNF-α	CAGGCGGTGCCTATGTCTC	CGATCACCCCGAAGTTCAGTAG
mCD163	GGTGGACACAGAATGGTTCTTC	CCAGGAGCGTTAGTGACAGC
mTGF-β	CCACCTGCAAGACCATCGAC	CTGGCGAGCCTTAGTTTGGAC
mGAPDH	TGACCTCAACTACATGGTCTACA	CTTCCCATTCTCGGCCTTG
Primers for amplifying RARRES2 gene fragment for lentivirus construction
RARRES2-P1	AGGTCGACTCTAGAGGATCCCGCCACCATGCGACGGCTGCTGATCCCTCTG
RARRES2-P2	CTTCCATGGTGGCGACCGGGCTGCGGGGCAGGGCCTTGGAG
Primers for amplifying CMKLR1 gene fragment for CMKLR1-Flag plasmid construction
CMKLR1-P1	CACACTGGACTAGTGGATCCCGCCACCATGAGAATGGAGGATGAAGATTAC
CMKLR1-P2	CCTTGTAGTCACTTAAGCTAAGCATGCCGGTCTCCCTCTCATTC
